# Supplementary material for: Complete Transcriptome Profiling of Normal and Age-Related Macular Degeneration Eye Tissues Reveals Dysregulation of Anti-Sense Transcription
Source: Sci Rep. 2018 Feb 14;8:3040. doi: 10.1038/s41598-018-21104-7 (PMC5813239; doi:10.1038/s41598-018-21104-7)
Supplement: Supplementary file 2 — Supplementary Table 1 [file 41598_2018_21104_MOESM2_ESM.xlsx]

## Sheet: Sheet1
Complete Transcriptome Profiling of Normal and Age-Related Macular Degeneration Eye Tissues Reveals Dysregulation of Anti-Sense Transcription
Eun Ji Kim, Gregory G. Grant, Anita S. Bowman, Naqi Haider, Harini V. Gudiseva, Venkata Ramana Murthy Chavali
Supplementary Table 1.
	Age	Sex	Race	Sample ID	Location	Tissue	Disease Status-Histological phenotype	Total Reads	Mapped reads	Mapping Rate (%)	Uniquely Mapped Reads	Unique Mapping Rate (%)	Duplication Rate of 2 million Mapped Reads (%)	rRNA rate (%)	chrM rate* (%)	Intragenic Rate** (sense) (%)	Exonic Rate** (sense) (%)	Intronic Rate** (sense) (%)	Intergenic Rate** (%)	Remarks
Normal Eye#1	85	Male	Caucasian	Normal_PR_1	Peripheral	Retina	Normal	68469343	66322158	96.86	60673040	88.61	11.7	3.23	0.5	84.12	87.63	10.23	0.54
				Normal_PR_1-resequenced	Peripheral	Retina	Normal	228356374	222601091	97.47	204285536	89.45	11.14	3.12	0.5	83.9	87.42	10.42	0.55
	85	Male	Caucasian	Normal_PRCS_1	Peripheral	RPE-Choroid-Sclera	Normal	99278204	95779839	96.47	86570731	87.2	12.84	4.17	0.5	87.48	89.79	8.83	0.45
Normal Eye#2	84	Male	Caucasian	Normal_PR_2	Peripheral	Retina	Normal	93102166	90131927	96.8	79649933	85.55	13.64	4.67	0.8	77.53	80.71	16.63	0.84
	84	Male	Caucasian		Peripheral	RPE-Choroid-Sclera	Normal	99022812	97066513	98.02	26911779	27.17	68.63	82.51	1.4	60.76	63.49	33.09	1.62	High duplication rate - sample not used
Normal Eye#3	92	Female	Caucasian	Normal_PR_3	Peripheral	Retina	Normal	104389714	101098123	96.84	85129644	81.54	18.27	9.91	0.7	84.55	87.84	10.21	0.52
	92	Female	Caucasian	Normal_PRCS_2	Peripheral	RPE-Choroid-Sclera	Normal	116274614	113331727	97.46	99213861	85.32	14.7	7.87	0.7	84.13	86.48	12.06	0.54
Normal Eye#4	86	Female	Caucasian	Normal_PR_4	Peripheral	Retina	Normal	84612673	82458636	97.45	69649564	82.31	19.82	9.15	0.9	80.45	84.31	13.38	0.64
	86	Female	Caucasian	Normal_PRCS_3	Peripheral	RPE-Choroid-Sclera	Normal	102123003	99581708	97.51	82680514	80.96	18.11	13.65	1.2	81.81	84.37	14.09	0.55
Normal Eye#5	83	Male	Caucasian	Normal_PR_5	Peripheral	Retina	Normal	108649007	105254332	96.87	95375669	87.78	13.73	2.45	0.3	83.73	87.32	10.62	0.53
	83	Male	Caucasian	Normal_PRCS_4	Peripheral	RPE-Choroid-Sclera	Normal	101820297	99315992	97.54	81977696	80.51	19	13.41	1.2	88.59	90.99	7.78	0.36
Normal Eye#6	83	Male	Caucasian	Normal_PR_6	Peripheral	Retina	Normal	96166369	92978068	96.68	83210782	86.52	14.63	3.58	0.3	80.23	83.71	14.06	0.68
	83	Male	Caucasian	Normal_PRCS_5	Peripheral	RPE-Choroid-Sclera	Normal	105321973	101514220	96.38	90326699	85.76	14.83	4.93	0.3	83.84	86.28	11.8	0.74
Normal Eye#7	84	Male	Caucasian	Normal_PR_7	Peripheral	Retina	Normal	68034977	66098945	97.15	59657643	87.68	12.81	4.13	0.3	85.81	89.13	9.19	0.44
				Normal_PR_7_resequenced	Peripheral	Retina	Normal	154858546	151065412	97.55	136459223	88.11	12.67	4.1	0.3	85.82	89.09	9.22	0.44
	84	Male	Caucasian	Normal_PRCS_6	Peripheral	RPE-Choroid-Sclera	Normal	99056286	95524126	96.43	84531075	85.33	13.35	5.61	0.2	78.96	81.4	16.91	0.66
Normal Eye#8	83	Female	Caucasian	Normal_PR_8	Peripheral	Retina	Normal	95121437	91918904	96.63	83012851	87.27	13.48	3.07	0.3	84.08	87.38	10.66	0.53
	83	Female	Caucasian	Normal_PRCS_7	Peripheral	RPE-Choroid-Sclera	Normal	124218869	119474262	96.18	100088753	80.57	16.73	11.26	0.2	80.79	83.31	15	0.66
	Age	Sex	Race	Sample ID	Location	Tissue	Disease Status-Histological phenotype	Total Reads	Mapped reads	Mapping Rate (%)	Uniquely Mapped Reads	Unique Mapping Rate (%)	Duplication Rate of 2 million Mapped Reads (%l)	rRNA rate (%)	chrM rate* (%)	Intragenic Rate** (sense) (%)	Exonic Rate** (sense) (%)	Intronic Rate** (sense) (%)	Intergenic Rate** (%)	Remarks
AMD Eye#1	69	Male	Caucasian		Peripheral	Retina		186047795	178724186	96.06	162452320	87.31	24.54	2.73	15.4	83.82	87.09	10.85	0.57	High chrM rate - sample not used
	69	Male	Caucasian		Peripheral	RPE-Choroid-Sclera		114598704	110963424	96.82	103100302	89.96	33.31	0.88	27.5	88.43	90.74	7.98	0.41	High chrM rate - sample not used
AMD Eye#2	85	Female	Caucasian	AMD_PR_1	Peripheral	Retina	Early AMD	75483625	71706780	94.99	60886940	80.66	16.8	9.42	0.8	85.5	88.73	8.65	0.49
	85	Female	Caucasian	AMD_PRCS_1	Peripheral	RPE-Choroid-Sclera	Early AMD	114959924	108343228	94.24	92626509	80.57	18.24	8.36	0.6	89.4	91.91	6.5	0.35
AMD Eye#3	95	Male	Caucasian	AMD_PR_2	Peripheral	Retina	Late Dry AMD	136540007	127887844	93.66	116582505	85.38	12.32	2.83	0.4	83.8	87.01	10.37	0.53
	95	Male	Caucasian	AMD_PRCS_2	Peripheral	RPE-Choroid-Sclera	Late Dry AMD	118941425	113777393	95.65	99813585	83.91	13.28	7.17	0.4	81.97	84.49	13.19	0.62
AMD Eye#4	87	Male	Caucasian	AMD_PR_3	Peripheral	Retina	Late Wet AMD	112212345	105281440	93.82	91100275	81.18	16.93	6.04	0.5	83.79	86.86	10.39	0.62
	87	Male	Caucasian	AMD_PRCS_3	Peripheral	RPE-Choroid-Sclera	Late Wet AMD	123884462	118495587	95.65	102190727	82.48	18.46	6.71	0.4	87.07	89.45	8.95	0.47
AMD Eye#5	83	Female	Caucasian	AMD_PR_4	Peripheral	Retina	Late Dry AMD	100584736	95401399	94.84	84901343	84.4	15.12	3.77	0.5	86.72	90.02	8	0.44
	83	Female	Caucasian	AMD_PRCS_4	Peripheral	RPE-Choroid-Sclera	Late Dry AMD	93858589	89936861	95.82	76580480	81.59	16.32	9.06	0.4	86.1	88.38	9.93	0.43
AMD Eye#6	86	Female	Caucasian	AMD_PR_5	Peripheral	Retina	Dry AMD-appears like RPE atrophy	111096635	103815447	93.44	95114763	85.61	11.97	2.04	0.3	81.41	84.91	12.53	0.58
	86	Female	Caucasian	AMD_PRCS_5	Peripheral	RPE-Choroid-Sclera	Dry AMD-appears like RPE atrophy	116035083	109016665	93.95	96852598	83.46	12.3	6.26	0.4	85.09	87.55	10.68	0.55
AMD Eye#7	86	Female	Caucasian		Peripheral	Retina	Late Dry AMD	105703058	102331329	96.81	88683325	83.89	27.43	8.2	18.4	84.25	87.28	10.45	0.71	High chrM rate - sample not used
	86	Female	Caucasian		Peripheral	RPE-Choroid-Sclera	Late Dry AMD	106537923	102857038	96.54	90824924	85.25	24.99	6.5	18.3	75.89	78.7	18.44	1.08	Retinal contamination suspected - sample not used
AMD Eye#8	86	Female	Caucasian	AMD_PR_6	Peripheral	Retina	Early AMD	142614267	136551408	95.74	118438293	83.04	14.79	7.33	0.5	71.03	74.21	22.66	0.97
	86	Female	Caucasian		Peripheral	RPE-Choroid-Sclera	Early AMD	108432610	105056546	96.88	88671202	81.77	27.67	8.65	15.1	82.12	84.98	12.84	0.75	Retinal contamination suspected - sample not used
* : stats based on Uniquely-mapped reads only
** : stats based on Uniquely-mapped reads after filtering reads mapping to ribosomal RNA and chrM
