# Supplementary material for: Complete Transcriptome Profiling of Normal and Age-Related Macular Degeneration Eye Tissues Reveals Dysregulation of Anti-Sense Transcription
Source: Sci Rep. 2018 Feb 14;8:3040. doi: 10.1038/s41598-018-21104-7 (PMC5813239; doi:10.1038/s41598-018-21104-7)
Supplement: Supplementary file 3 — Supplementary Table 2 [file 41598_2018_21104_MOESM3_ESM.xlsx]

## Sheet: antisense gene PR
Complete Transcriptome Profiling of Normal and Age-Related Macular Degeneration Eye Tissues Reveals Dysregulation of Anti-Sense Transcription
Eun Ji Kim, Gregory G. Grant, Anita S. Bowman, Naqi Haider, Harini V. Gudiseva, Venkata Ramana Murthy Chavali
Supplemental Table 2
id	Normal_PR_1	Normal_PR_2	Normal_PR_3	Normal_PR_4	Normal_PR_5	Normal_PR_6	Normal_PR_7	Normal_PR_8	AMD_PR_1	AMD_PR_2	AMD_PR_3	AMD_PR_4	AMD_PR_5	AMD_PR_6	geneSymbol	Biotype	Type	geneName	logFC	LimmaVoom.pvalue	BH.qvalue
ENSG00000265150	215	227	332	274	666	312	317	299	3548	4348	5091	4457	3914	3126	RN7SL2	misc_RNA	NONCODING	RNA, 7SL, cytoplasmic 2	3.70083	2.6441e-37	3.99878e-33
ENSG00000202198	45	34	79	41	102	54	64	46	3257	3127	2862	1496	2004	1795	RN7SK	misc_RNA	NONCODING	RNA, 7SK small nuclear	5.40211	2.81079e-37	3.99878e-33
ENSG00000258486	82	83	147	104	274	109	124	84	1769	2143	2556	1925	1904	1038	RN7SL1	antisense	NONCODING	RNA, 7SL, cytoplasmic 1	3.97737	5.06311e-32	4.80202e-28
ENSG00000259001	23	21	33	28	41	32	33	27	741	636	838	514	530	467	RPPH1	antisense	NONCODING	ribonuclease P RNA component H1	4.35925	4.94961e-31	3.52078e-27
ENSG00000202058	4	3	2	3	10	0	1	3	465	474	475	238	336	239	RN7SKP80	misc_RNA	NONCODING	RNA, 7SK small nuclear pseudogene 80	6.91908	5.60743e-30	3.19096e-26
ENSG00000200312	0	0	0	0	0	0	0	0	33	59	36	24	40	14	RN7SKP255	misc_RNA	NONCODING	RNA, 7SK small nuclear pseudogene 255	5.20672	3.11844e-28	1.47882e-24
ENSG00000269900	12	17	40	14	44	25	25	30	612	420	478	409	473	331	RMRP	lincRNA	NONCODING	RNA component of mitochondrial RNA processing endoribonuclease	4.21153	9.51331e-28	3.86689e-24
ENSG00000223255	0	0	0	0	1	0	0	1	20	56	29	35	39	16	RN7SKP274	misc_RNA	NONCODING		5.14089	5.32459e-27	1.89376e-23
ENSG00000109475	0	0	0	0	1	1	0	0	28	29	25	11	17	18	RPL34	protein_coding	CODING	ribosomal protein L34	4.61043	1.23012e-24	3.88897e-21
ENSG00000202538	0	0	0	1	0	0	1	1	34	20	35	19	27	35	RNU4-2	snRNA	NONCODING	RNA, U4 small nuclear 2	4.7433	1.3276e-23	3.77742e-20
ENSG00000150991	11	9	8	11	14	12	11	16	197	182	191	234	310	108	UBC	protein_coding	CODING	ubiquitin C	4.04481	2.82861e-23	6.76476e-20
ENSG00000201315	0	0	0	0	0	0	1	0	19	32	17	15	14	7	RN7SKP227	misc_RNA	NONCODING	RNA, 7SK small nuclear pseudogene 227	4.40735	2.85302e-23	6.76476e-20
ENSG00000201793	0	1	0	0	2	0	2	0	40	45	28	34	32	24	RN7SKP9	misc_RNA	NONCODING	RNA, 7SK small nuclear pseudogene 9	4.89663	3.94849e-23	8.64203e-20
ENSG00000163914	194	61	112	66	119	113	176	145	863	1053	498	831	1254	783	RHO	protein_coding	CODING	rhodopsin	2.88246	5.01441e-23	9.6242e-20
ENSG00000111640	37	32	27	51	46	35	37	35	349	402	435	347	305	221	GAPDH	protein_coding	CODING	glyceraldehyde-3-phosphate dehydrogenase	3.1759	5.07373e-23	9.6242e-20
ENSG00000107618	33	46	75	60	100	67	55	69	383	459	451	547	523	391	RBP3	protein_coding	CODING	retinol binding protein 3	2.9122	7.42219e-23	1.3199e-19
ENSG00000156508	35	28	28	30	44	35	38	34	529	413	346	195	361	241	EEF1A1	protein_coding	CODING	eukaryotic translation elongation factor 1 alpha 1	3.27306	2.40019e-22	4.01721e-19
ENSG00000167232	14	10	8	11	12	10	13	11	257	184	157	101	164	158	ZNF91	protein_coding	CODING	zinc finger protein 91	3.83567	3.56051e-22	5.62817e-19
ENSG00000167658	12	7	7	12	32	11	15	8	178	202	216	169	185	114	EEF2	protein_coding	CODING	eukaryotic translation elongation factor 2	3.82984	6.82677e-22	1.00829e-18
ENSG00000114349	33	17	28	17	41	27	24	48	325	406	177	314	388	216	GNAT1	protein_coding	CODING	G protein subunit alpha transducin 1	3.37934	7.08743e-22	1.00829e-18
ENSG00000138326	11	5	10	5	20	11	9	6	147	126	178	97	133	93	RPS24	protein_coding	CODING	ribosomal protein S24	3.73772	2.94785e-20	3.99405e-17
ENSG00000089009	0	3	4	1	4	2	1	2	79	61	66	50	51	41	RPL6	protein_coding	CODING	ribosomal protein L6	4.593	3.42961e-20	4.43558e-17
ENSG00000198918	0	0	1	1	0	0	0	0	26	18	12	11	16	11	RPL39	protein_coding	CODING	ribosomal protein L39	4.09913	6.80587e-20	8.41945e-17
ENSG00000196531	11	5	11	8	18	8	16	11	156	137	151	113	127	80	NACA	protein_coding	CODING	nascent polypeptide-associated complex alpha subunit	3.52298	1.60599e-19	1.90396e-16
ENSG00000120885	139	88	131	71	144	148	130	109	1209	813	1150	530	526	375	CLU	protein_coding	CODING	clusterin	2.58618	2.47052e-19	2.81175e-16
ENSG00000026025	6	4	2	2	10	5	9	3	213	120	254	87	81	49	VIM	protein_coding	CODING	vimentin	4.60378	3.8414e-19	4.20382e-16
ENSG00000112706	64	27	27	39	29	35	43	35	301	321	144	231	339	253	IMPG1	protein_coding	CODING	interphotoreceptor matrix proteoglycan 1	2.82269	5.79347e-19	6.10524e-16
ENSG00000201428	1	0	0	2	0	0	0	0	14	21	19	13	15	9	RN7SKP71	misc_RNA	NONCODING	RNA, 7SK small nuclear pseudogene 71	4.02261	6.36671e-19	6.46971e-16
ENSG00000091513	237	198	235	130	403	228	316	272	2283	1020	1926	1002	1467	584	TF	protein_coding	CODING	transferrin	2.3806	1.08364e-18	9.68289e-16
ENSG00000144713	6	8	7	3	6	3	9	10	116	110	95	66	102	61	RPL32	protein_coding	CODING	ribosomal protein L32	3.75671	1.08499e-18	9.68289e-16
ENSG00000170315	6	4	6	1	3	4	6	4	103	89	82	71	118	39	UBB	protein_coding	CODING	ubiquitin B	4.27606	1.09048e-18	9.68289e-16
ENSG00000248905	13	20	11	12	17	8	13	12	133	117	92	137	113	135	FMN1	protein_coding	CODING	formin 1	3.18571	1.15471e-18	9.68289e-16
ENSG00000142541	47	27	34	48	70	36	51	46	290	334	219	257	269	227	RPL13A	protein_coding	CODING	ribosomal protein L13a	2.59643	1.15683e-18	9.68289e-16
ENSG00000132915	64	64	65	47	56	43	91	80	301	419	229	462	329	398	PDE6A	protein_coding	CODING	phosphodiesterase 6A	2.47683	1.1756e-18	9.68289e-16
ENSG00000126934	0	1	0	1	1	0	0	0	13	14	7	9	16	8	MAP2K2	protein_coding	CODING	mitogen-activated protein kinase kinase 2	3.89349	1.19109e-18	9.68289e-16
ENSG00000200488	1	2	3	3	4	3	3	1	41	74	54	50	63	36	RN7SKP203	misc_RNA	NONCODING	RNA, 7SK small nuclear pseudogene 203	4.33309	1.24564e-18	9.74542e-16
ENSG00000008988	1	1	1	0	3	2	2	0	71	56	46	24	32	26	RPS20	protein_coding	CODING	ribosomal protein S20	4.51186	1.29508e-18	9.74542e-16
ENSG00000131711	85	148	130	129	142	61	101	97	558	604	981	537	298	762	MAP1B	protein_coding	CODING	microtubule associated protein 1B	2.44498	1.30154e-18	9.74542e-16
ENSG00000263740	2	0	2	1	2	3	0	2	34	46	51	34	31	28	RN7SL4P	misc_RNA	NONCODING	RNA, 7SL, cytoplasmic 4, pseudogene	4.30482	1.7467e-18	1.27433e-15
ENSG00000197756	5	2	7	6	3	8	6	5	108	101	97	55	114	45	RPL37A	protein_coding	CODING	ribosomal protein L37a	3.95046	1.94516e-18	1.38364e-15
ENSG00000112306	2	0	3	0	0	3	1	2	63	48	31	29	26	19	RPS12	protein_coding	CODING	ribosomal protein S12	4.5323	2.35908e-18	1.63714e-15
ENSG00000167996	5	8	9	3	8	4	13	5	130	84	130	67	84	63	FTH1	protein_coding	CODING	ferritin heavy chain 1	3.75075	2.88537e-18	1.9547e-15
ENSG00000115306	22	25	21	30	44	32	20	40	325	239	354	179	161	128	SPTBN1	protein_coding	CODING	spectrin beta, non-erythrocytic 1	2.93175	3.67363e-18	2.43083e-15
ENSG00000201901	0	0	0	1	0	0	0	0	10	22	8	10	15	5	RN7SKP48	misc_RNA	NONCODING	RNA, 7SK small nuclear pseudogene 48	3.80825	3.87897e-18	2.50837e-15
ENSG00000131016	41	46	30	41	68	38	57	58	313	313	549	194	222	246	AKAP12	protein_coding	CODING	A-kinase anchoring protein 12	2.63952	5.79147e-18	3.66188e-15
ENSG00000172137	1	1	0	0	0	1	0	0	11	6	16	9	12	5	CALB2	protein_coding	CODING	calbindin 2	3.67377	6.68053e-18	4.1322e-15
ENSG00000211445	7	27	17	19	27	17	17	31	201	146	357	127	143	125	GPX3	protein_coding	CODING	glutathione peroxidase 3	3.13232	8.56832e-18	5.18712e-15
ENSG00000184009	12	12	14	6	22	15	17	16	147	145	161	96	142	80	ACTG1	protein_coding	CODING	actin gamma 1	3.14802	8.96638e-18	5.31501e-15
ENSG00000174444	12	11	11	10	15	13	6	11	152	113	124	75	132	70	RPL4	protein_coding	CODING	ribosomal protein L4	3.2565	9.6358e-18	5.59526e-15
ENSG00000075624	5	5	5	1	4	4	3	3	92	118	116	43	61	37	ACTB	protein_coding	CODING	actin beta	4.20623	1.00507e-17	5.71944e-15
ENSG00000145721	2	1	0	0	1	0	1	0	25	7	23	9	18	12	LIX1	protein_coding	CODING	limb and CNS expressed 1	3.99513	1.21548e-17	6.78118e-15
ENSG00000074800	18	18	12	15	18	30	31	20	182	136	211	145	169	86	ENO1	protein_coding	CODING	enolase 1	2.91787	2.44008e-17	1.33515e-14
ENSG00000107317	0	0	2	1	1	0	2	0	36	20	17	18	9	10	PTGDS	protein_coding	CODING	prostaglandin D2 synthase	4.02722	4.29363e-17	2.30503e-14
ENSG00000166165	24	37	46	12	55	44	33	37	231	261	167	246	240	161	CKB	protein_coding	CODING	creatine kinase B	2.67385	4.39426e-17	2.31537e-14
ENSG00000100316	26	17	27	34	43	42	43	37	280	204	165	183	232	143	RPL3	protein_coding	CODING	ribosomal protein L3	2.59783	5.8234e-17	3.0126e-14
ENSG00000185527	22	14	23	21	32	23	26	19	90	221	98	230	264	178	PDE6G	protein_coding	CODING	phosphodiesterase 6G	2.89063	8.67321e-17	4.40676e-14
ENSG00000260682	4	3	4	2	3	4	3	5	40	61	48	46	54	34	7SK	misc_RNA	NONCODING		3.72765	1.26661e-16	6.32259e-14
ENSG00000263934	2	0	2	1	2	6	2	2	78	57	76	23	19	60	SNORD3A	lincRNA	NONCODING	small nucleolar RNA, C/D box 3A	4.37468	1.31702e-16	6.4609e-14
ENSG00000080824	259	95	184	100	171	109	249	206	510	762	511	879	551	812	HSP90AA1	protein_coding	CODING	heat shock protein 90 alpha family class A member 1	2.03136	1.35791e-16	6.54855e-14
ENSG00000126777	17	5	4	12	14	12	10	14	115	120	106	80	77	71	KTN1	protein_coding	CODING	kinectin 1	3.16356	1.69659e-16	8.04552e-14
ENSG00000145362	41	31	31	40	34	25	47	33	149	223	223	187	156	201	ANK2	protein_coding	CODING	ankyrin 2	2.4239	1.76374e-16	8.22684e-14
ENSG00000078018	48	32	27	25	35	27	31	32	210	211	156	136	221	148	MAP2	protein_coding	CODING	microtubule associated protein 2	2.47289	2.26172e-16	1.03795e-13
ENSG00000162244	2	3	4	3	6	3	1	2	45	58	32	52	50	42	RPL29	protein_coding	CODING	ribosomal protein L29	3.75359	2.53435e-16	1.14405e-13
ENSG00000198691	19	10	7	7	18	16	34	25	102	153	81	178	140	118	ABCA4	protein_coding	CODING	ATP binding cassette subfamily A member 4	3.02543	2.57334e-16	1.14405e-13
ENSG00000130294	13	17	13	7	10	10	9	8	86	104	82	70	84	82	KIF1A	protein_coding	CODING	kinesin family member 1A	2.96666	3.34706e-16	1.46513e-13
ENSG00000161016	2	3	5	4	9	2	0	1	46	47	41	39	54	43	RPL8	protein_coding	CODING	ribosomal protein L8	3.92482	3.43546e-16	1.48105e-13
ENSG00000116539	3	6	4	7	6	4	5	3	73	77	69	42	39	46	ASH1L	protein_coding	CODING	ASH1 like histone lysine methyltransferase	3.53446	3.74114e-16	1.58875e-13
ENSG00000129221	112	50	122	108	154	114	105	96	413	584	289	414	591	405	AIPL1	protein_coding	CODING	aryl hydrocarbon receptor interacting protein like 1	2.07448	4.1445e-16	1.73417e-13
ENSG00000134291	0	0	0	0	0	0	0	0	9	7	5	7	10	6	TMEM106C	protein_coding	CODING	transmembrane protein 106C	3.40909	4.42981e-16	1.82669e-13
ENSG00000198034	3	1	2	8	6	2	1	5	89	39	45	39	64	35	RPS4X	protein_coding	CODING	ribosomal protein S4, X-linked	3.96203	4.56043e-16	1.85368e-13
ENSG00000198755	1	0	0	2	2	2	2	2	47	39	29	13	36	16	RPL10A	protein_coding	CODING	ribosomal protein L10a	4.05982	4.97456e-16	1.99354e-13
ENSG00000105409	17	15	19	8	14	9	9	23	96	163	106	121	105	66	ATP1A3	protein_coding	CODING	ATPase Na+/K+ transporting subunit alpha 3	2.93808	5.09339e-16	2.01281e-13
ENSG00000156076	8	3	4	1	5	6	6	10	103	71	89	39	54	53	WIF1	protein_coding	CODING	WNT inhibitory factor 1	3.73477	5.80909e-16	2.26419e-13
ENSG00000104960	218	232	137	206	191	222	188	181	17	25	26	50	43	45	PTOV1	protein_coding	CODING	prostate tumor overexpressed 1	-2.56949	9.169e-16	3.52548e-13
ENSG00000188846	9	5	6	6	11	6	8	5	70	90	50	61	82	49	RPL14	protein_coding	CODING	ribosomal protein L14	3.17838	1.0186e-15	3.8643e-13
ENSG00000134982	6	6	2	3	5	6	5	5	74	76	57	53	37	44	APC	protein_coding	CODING	APC, WNT signaling pathway regulator	3.41851	1.08497e-15	4.06195e-13
ENSG00000127914	61	29	37	40	69	45	46	44	259	234	204	193	188	210	AKAP9	protein_coding	CODING	A-kinase anchoring protein 9	2.24468	1.11499e-15	4.12012e-13
ENSG00000117632	3	1	4	4	6	6	6	3	63	52	76	38	50	30	STMN1	protein_coding	CODING	stathmin 1	3.60763	1.24455e-15	4.49413e-13
ENSG00000089157	0	1	6	3	14	1	4	2	91	58	53	31	43	32	RPLP0	protein_coding	CODING	ribosomal protein lateral stalk subunit P0	4.05108	1.2478e-15	4.49413e-13
ENSG00000132639	26	20	30	21	43	16	21	21	171	141	142	135	129	109	SNAP25	protein_coding	CODING	synaptosome associated protein 25	2.51546	1.39274e-15	4.95344e-13
ENSG00000105568	0	1	0	1	1	2	1	1	21	21	21	21	20	9	PPP2R1A	protein_coding	CODING	protein phosphatase 2 scaffold subunit Aalpha	3.77157	1.45982e-15	5.12792e-13
ENSG00000142534	8	3	1	4	10	6	4	8	68	78	71	40	71	41	RPS11	protein_coding	CODING	ribosomal protein S11	3.59338	1.51285e-15	5.24941e-13
ENSG00000161970	11	2	12	7	25	11	13	8	88	136	64	91	81	79	RPL26	protein_coding	CODING	ribosomal protein L26	3.20068	1.84426e-15	6.32225e-13
ENSG00000107957	1303	1337	1392	1845	1693	1450	1122	1567	238	414	543	473	423	946	SH3PXD2A	protein_coding	CODING	SH3 and PX domains 2A	-1.63087	1.89003e-15	6.40201e-13
ENSG00000109107	20	7	16	11	34	22	23	15	169	178	94	103	124	83	ALDOC	protein_coding	CODING	aldolase, fructose-bisphosphate C	2.80917	2.06328e-15	6.90663e-13
ENSG00000174231	8	5	6	5	9	5	5	6	70	59	60	64	42	51	PRPF8	protein_coding	CODING	pre-mRNA processing factor 8	3.16432	2.1535e-15	7.12483e-13
ENSG00000127603	50	25	20	23	49	29	40	36	175	201	160	191	138	159	MACF1	protein_coding	CODING	microtubule-actin crosslinking factor 1	2.37184	2.23258e-15	7.30156e-13
ENSG00000135821	100	67	61	80	112	49	95	108	472	446	380	258	335	235	GLUL	protein_coding	CODING	glutamate-ammonia ligase	2.08023	2.60336e-15	8.41743e-13
ENSG00000133256	4	12	11	10	18	21	14	16	81	123	71	102	119	76	PDE6B	protein_coding	CODING	phosphodiesterase 6B	2.91098	2.67036e-15	8.53706e-13
ENSG00000087274	21	16	23	26	31	17	31	21	129	171	101	133	167	99	ADD1	protein_coding	CODING	adducin 1	2.50885	2.99421e-15	9.46604e-13
ENSG00000065978	38	30	44	40	53	48	54	48	231	212	157	205	227	175	YBX1	protein_coding	CODING	Y-box binding protein 1	2.18053	3.25482e-15	1.01421e-12
ENSG00000166426	1	0	1	0	1	1	1	2	31	13	31	23	19	6	CRABP1	protein_coding	CODING	cellular retinoic acid binding protein 1	3.85895	3.27934e-15	1.01421e-12
ENSG00000228232	1	0	0	0	0	0	1	0	8	12	9	9	10	5	GAPDHP1			glyceraldehyde-3-phosphate dehydrogenase pseudogene 1	3.39372	3.39854e-15	1.03977e-12
ENSG00000047617	17	9	8	8	13	10	16	15	77	102	71	78	87	80	ANO2	protein_coding	CODING	anoctamin 2	2.78627	3.64276e-15	1.10263e-12
ENSG00000048545	15	6	9	12	13	5	16	11	96	147	58	84	119	54	GUCA1A	protein_coding	CODING	guanylate cyclase activator 1A	2.99232	4.08273e-15	1.2228e-12
ENSG00000112619	30	26	25	18	32	29	40	28	135	163	107	180	161	142	PRPH2	protein_coding	CODING	peripherin 2	2.3739	4.39246e-15	1.30186e-12
ENSG00000131018	18	9	11	13	9	12	17	10	94	87	101	82	61	75	SYNE1	protein_coding	CODING	spectrin repeat containing nuclear envelope protein 1	2.75724	5.33526e-15	1.56499e-12
ENSG00000108298	19	34	17	21	39	24	13	16	160	140	142	121	129	86	RPL19	protein_coding	CODING	ribosomal protein L19	2.53507	6.07247e-15	1.76306e-12
ENSG00000165629	1	0	1	1	6	0	1	1	38	34	20	22	16	6	ATP5C1	protein_coding	CODING	ATP synthase, H+ transporting, mitochondrial F1 complex, gamma polypeptide 1	4.00213	6.31116e-15	1.80655e-12
ENSG00000114867	5	1	1	1	2	1	2	0	27	31	21	20	24	15	EIF4G1	protein_coding	CODING	eukaryotic translation initiation factor 4 gamma 1	3.81923	6.34923e-15	1.80655e-12
ENSG00000106682	3	1	4	2	1	1	1	4	26	44	30	19	39	20	EIF4H	protein_coding	CODING	eukaryotic translation initiation factor 4H	3.78193	6.93366e-15	1.9533e-12
ENSG00000178385	0	0	0	0	1	0	1	0	13	12	9	6	9	6	PLEKHM3	protein_coding	CODING	pleckstrin homology domain containing M3	3.40079	8.45918e-15	2.3597e-12
ENSG00000137766	12	4	7	17	9	11	14	5	96	103	169	67	81	37	UNC13C	protein_coding	CODING	unc-13 homolog C	3.16843	8.74441e-15	2.41558e-12
ENSG00000118785	13	6	9	6	22	11	13	24	256	108	294	60	105	53	SPP1	protein_coding	CODING	secreted phosphoprotein 1	3.28837	9.04939e-15	2.47579e-12
ENSG00000172270	8	7	1	6	15	5	10	9	59	58	62	97	67	52	BSG	protein_coding	CODING	basigin (Ok blood group)	3.19052	9.77794e-15	2.64963e-12
ENSG00000139053	1	1	0	5	7	2	1	1	32	26	27	27	31	17	PDE6H	protein_coding	CODING	phosphodiesterase 6H	3.84261	1.08192e-14	2.90413e-12
ENSG00000196597	10	2	3	7	8	2	11	5	64	68	38	56	60	50	ZNF782	protein_coding	CODING	zinc finger protein 782	3.25546	1.1742e-14	3.09726e-12
ENSG00000266037	0	1	1	0	2	1	1	1	14	17	15	15	19	371	RN7SL3	misc_RNA	NONCODING	RNA, 7SL, cytoplasmic 3	4.47341	1.1766e-14	3.09726e-12
ENSG00000153827	5	4	1	3	4	3	3	5	63	48	48	30	30	37	TRIP12	protein_coding	CODING	thyroid hormone receptor interactor 12	3.52597	1.18652e-14	3.09726e-12
ENSG00000104267	3	3	5	3	3	1	2	2	63	40	36	28	33	23	CA2	protein_coding	CODING	carbonic anhydrase 2	3.53678	1.29655e-14	3.35369e-12
ENSG00000069275	23	8	26	20	27	21	20	24	149	122	136	88	131	84	NUCKS1	protein_coding	CODING	nuclear casein kinase and cyclin dependent kinase substrate 1	2.505	2.04436e-14	5.24036e-12
ENSG00000242125	2	0	1	0	0	0	0	1	23	12	25	7	10	12	SNHG3	sense_intronic	NONCODING	small nucleolar RNA host gene 3	3.60172	2.20282e-14	5.59615e-12
ENSG00000130338	20	7	5	22	12	9	7	8	115	84	82	56	65	68	TULP4	protein_coding	CODING	tubby like protein 4	2.86492	2.3743e-14	5.97839e-12
ENSG00000108294	0	0	0	0	0	0	0	0	7	8	10	5	4	6	PSMB3	protein_coding	CODING	proteasome subunit beta 3	3.22132	2.87226e-14	7.1688e-12
ENSG00000116127	27	3	8	17	20	12	16	7	112	126	70	61	96	96	ALMS1	protein_coding	CODING	ALMS1, centrosome and basal body associated protein	2.90293	2.92221e-14	7.23006e-12
ENSG00000171863	1	1	2	2	2	3	3	4	32	37	33	24	30	24	RPS7	protein_coding	CODING	ribosomal protein S7	3.44237	2.96568e-14	7.27435e-12
ENSG00000066032	1	1	3	6	8	8	4	5	67	52	70	38	30	37	CTNNA2	protein_coding	CODING	catenin alpha 2	3.49545	3.12471e-14	7.59892e-12
ENSG00000102978	0	0	0	0	0	1	0	0	9	11	8	6	7	4	POLR2C	protein_coding	CODING	RNA polymerase II subunit C	3.25082	3.45956e-14	8.34194e-12
ENSG00000130561	187	78	127	28	122	159	144	177	847	896	184	1029	1525	519	SAG	protein_coding	CODING	S-antigen visual arrestin	2.63257	3.57949e-14	8.50604e-12
ENSG00000111786	1053	704	1099	957	1153	828	1153	926	351	333	314	436	389	342	SRSF9	protein_coding	CODING	serine and arginine rich splicing factor 9	-1.42998	3.58741e-14	8.50604e-12
ENSG00000100129	1	0	1	2	1	4	1	0	23	27	21	6	17	17	EIF3L	protein_coding	CODING	eukaryotic translation initiation factor 3 subunit L	3.73992	3.84583e-14	9.04342e-12
ENSG00000104112	1	3	0	1	4	1	1	0	16	11	25	13	14	18	SCG3	protein_coding	CODING	secretogranin III	3.65625	3.88268e-14	9.05524e-12
ENSG00000079841	8	4	4	3	8	3	6	6	61	62	48	46	42	32	RIMS1	protein_coding	CODING	regulating synaptic membrane exocytosis 1	3.13856	3.98918e-14	9.22798e-12
ENSG00000122484	2	1	0	0	0	0	6	0	16	23	18	18	17	12	RPAP2	protein_coding	CODING	RNA polymerase II associated protein 2	3.72622	4.13676e-14	9.49219e-12
ENSG00000087460	22	14	17	4	20	19	14	18	116	113	132	93	106	56	GNAS	protein_coding	CODING	GNAS complex locus	2.74266	4.22031e-14	9.60644e-12
ENSG00000100852	20	15	8	17	19	10	16	15	98	94	103	65	85	82	ARHGAP5	protein_coding	CODING	Rho GTPase activating protein 5	2.55077	4.52124e-14	1.02098e-11
ENSG00000144674	36	8	23	26	44	15	32	18	161	143	101	118	119	133	GOLGA4	protein_coding	CODING	golgin A4	2.49499	5.06137e-14	1.13395e-11
ENSG00000110955	4	1	1	5	3	2	6	5	54	38	44	24	44	25	ATP5B	protein_coding	CODING	ATP synthase, H+ transporting, mitochondrial F1 complex, beta polypeptide	3.43484	5.51638e-14	1.22623e-11
ENSG00000105372	4	6	4	6	2	3	1	2	40	46	36	23	38	33	RPS19	protein_coding	CODING	ribosomal protein S19	3.40461	6.18539e-14	1.36429e-11
ENSG00000079819	98	49	97	82	95	62	85	70	283	284	238	312	268	298	EPB41L2	protein_coding	CODING	erythrocyte membrane protein band 4.1 like 2	1.84596	6.2973e-14	1.37829e-11
ENSG00000151914	35	36	30	29	27	29	46	37	195	161	217	142	110	120	DST	protein_coding	CODING	dystonin	2.19668	6.36206e-14	1.38033e-11
ENSG00000127884	0	0	0	0	0	0	0	0	12	4	5	6	7	3	ECHS1	protein_coding	CODING	enoyl-CoA hydratase, short chain 1	3.14948	6.40368e-14	1.38033e-11
ENSG00000176406	282	42	288	259	298	206	274	187	888	650	599	744	812	902	RIMS2	protein_coding	CODING	regulating synaptic membrane exocytosis 2	1.90886	7.44302e-14	1.5923e-11
ENSG00000145425	16	5	9	9	10	8	8	9	81	80	80	48	60	44	RPS3A	protein_coding	CODING	ribosomal protein S3A	2.78354	9.22267e-14	1.9583e-11
ENSG00000105220	4	1	2	3	6	5	5	8	33	35	60	44	33	39	GPI	protein_coding	CODING	glucose-6-phosphate isomerase	3.36517	9.40331e-14	1.98187e-11
ENSG00000196205	0	2	2	1	1	0	0	1	27	23	18	9	22	10	EEF1A1P5			eukaryotic translation elongation factor 1 alpha 1 pseudogene 5	3.58432	1.0457e-13	2.18774e-11
ENSG00000236499	24	17	5	14	9	25	11	22	1	0	0	1	2	0	LINC00896	lincRNA	NONCODING	long intergenic non-protein coding RNA 896	-3.64063	1.06416e-13	2.21011e-11
ENSG00000172456	0	0	2	1	0	1	1	3	18	13	12	11	16	8	FGGY	protein_coding	CODING	FGGY carbohydrate kinase domain containing	3.44975	1.11779e-13	2.30467e-11
ENSG00000130559	36	27	22	32	38	24	26	25	146	124	109	134	184	105	CAMSAP1	protein_coding	CODING	calmodulin regulated spectrin associated protein 1	2.20531	1.1405e-13	2.33458e-11
ENSG00000135387	6	2	4	2	10	6	5	5	54	56	49	32	40	31	CAPRIN1	protein_coding	CODING	cell cycle associated protein 1	3.21827	1.1518e-13	2.34088e-11
ENSG00000200795	0	0	1	0	0	0	0	0	6	7	6	5	12	10	RNU4-1	snRNA	NONCODING	RNA, U4 small nuclear 1	3.18265	1.16809e-13	2.35714e-11
ENSG00000152583	16	8	12	13	16	11	9	22	112	224	127	85	52	48	SPARCL1	protein_coding	CODING	SPARC like 1	2.82526	1.28438e-13	2.56604e-11
ENSG00000129636	0	0	0	0	1	1	1	0	9	4	8	9	9	5	ITFG1	protein_coding	CODING	integrin alpha FG-GAP repeat containing 1	3.19866	1.28965e-13	2.56604e-11
ENSG00000092201	1628	1465	1976	1676	1739	1548	2250	1503	454	499	374	1154	897	818	SUPT16H	protein_coding	CODING	SPT16 homolog, facilitates chromatin remodeling subunit	-1.39647	1.33593e-13	2.63966e-11
ENSG00000096384	87	26	60	41	73	43	101	56	242	254	282	237	191	200	HSP90AB1	protein_coding	CODING	heat shock protein 90 alpha family class B member 1	2.04463	1.36288e-13	2.67434e-11
ENSG00000011201	2	0	0	0	2	1	1	3	27	14	21	15	19	13	KAL1	protein_coding	CODING		3.50503	1.3986e-13	2.71326e-11
ENSG00000221983	3	1	1	1	3	3	2	1	33	25	27	16	33	15	UBA52	protein_coding	CODING	ubiquitin A-52 residue ribosomal protein fusion product 1	3.48865	1.40178e-13	2.71326e-11
ENSG00000123384	0	6	3	0	5	4	2	1	29	47	36	33	18	27	LRP1	protein_coding	CODING	LDL receptor related protein 1	3.50968	1.51398e-13	2.91063e-11
ENSG00000173905	21	11	21	8	33	18	18	15	114	81	113	95	108	68	GOLIM4	protein_coding	CODING	golgi integral membrane protein 4	2.50151	1.62798e-13	3.10879e-11
ENSG00000203326	1	0	0	0	1	0	1	2	13	16	10	5	20	12	ZNF525	protein_coding	CODING	zinc finger protein 525	3.44385	1.66631e-13	3.16077e-11
ENSG00000119912	0	1	0	0	2	1	1	0	15	16	11	8	9	8	IDE	protein_coding	CODING	insulin degrading enzyme	3.33758	1.74193e-13	3.24857e-11
ENSG00000117519	2	5	3	2	6	3	2	2	54	39	53	21	25	23	CNN3	protein_coding	CODING	calponin 3	3.39172	1.74374e-13	3.24857e-11
ENSG00000173889	1326	1540	1913	1777	1715	1795	809	1895	567	419	313	692	699	764	PHC3	protein_coding	CODING	polyhomeotic homolog 3	-1.48644	1.7569e-13	3.24857e-11
ENSG00000137573	9	7	4	3	7	7	3	4	70	57	96	32	37	31	SULF1	protein_coding	CODING	sulfatase 1	3.13468	1.75827e-13	3.24857e-11
ENSG00000188994	3	2	5	9	4	3	3	2	44	43	34	31	27	51	ZNF292	protein_coding	CODING	zinc finger protein 292	3.23459	1.9367e-13	3.55517e-11
ENSG00000142684	425	404	436	211	340	403	383	384	110	71	90	145	138	64	ZNF593	protein_coding	CODING	zinc finger protein 593	-1.88497	2.19913e-13	4.01102e-11
ENSG00000130413	2	0	2	2	8	2	3	2	27	21	43	23	39	22	STK33	protein_coding	CODING	serine/threonine kinase 33	3.49328	2.37643e-13	4.30679e-11
ENSG00000125691	4	2	7	1	12	8	4	2	61	65	53	30	49	28	RPL23	protein_coding	CODING	ribosomal protein L23	3.32183	2.4003e-13	4.32252e-11
ENSG00000084234	150	47	104	100	189	90	191	131	427	489	383	583	327	330	APLP2	protein_coding	CODING	amyloid beta precursor like protein 2	1.84466	2.41879e-13	4.32842e-11
ENSG00000129518	0	0	0	0	2	1	0	1	13	14	8	6	14	7	EAPP	protein_coding	CODING	E2F associated phosphoprotein	3.31684	2.49649e-13	4.43954e-11
ENSG00000167526	4	6	20	3	14	11	23	15	99	81	75	59	94	52	RPL13	protein_coding	CODING	ribosomal protein L13	2.89905	2.53182e-13	4.4744e-11
ENSG00000136560	0	0	0	0	0	0	0	0	8	7	6	5	5	3	TANK	protein_coding	CODING	TRAF family member associated NFKB activator	3.17437	2.89474e-13	5.08419e-11
ENSG00000067715	52	16	43	46	50	36	29	46	203	150	187	158	150	140	SYT1	protein_coding	CODING	synaptotagmin 1	2.1046	3.05353e-13	5.33019e-11
ENSG00000034510	5	2	0	0	6	2	0	1	22	43	59	24	15	12	TMSB10	protein_coding	CODING	thymosin beta 10	3.73165	3.32851e-13	5.77477e-11
ENSG00000104237	119	53	67	54	97	113	125	117	507	369	210	275	373	296	RP1	protein_coding	CODING	RP1, axonemal microtubule associated	1.88607	3.50734e-13	6.04814e-11
ENSG00000151150	8	7	7	4	4	6	15	8	47	59	59	51	42	48	ANK3	protein_coding	CODING	ankyrin 3	2.79979	4.10225e-13	7.0314e-11
ENSG00000122026	5	5	1	10	9	9	2	3	84	53	45	33	49	30	RPL21	protein_coding	CODING	ribosomal protein L21	3.26855	4.31671e-13	7.35469e-11
ENSG00000201098	0	0	0	0	0	0	1	1	10	10	15	2	6	8	RNY1	misc_RNA	NONCODING	RNA, Ro-associated Y1	3.2041	4.48796e-13	7.60094e-11
ENSG00000185619	476	336	297	335	261	297	402	362	59	60	72	107	129	164	PCGF3	protein_coding	CODING	polycomb group ring finger 3	-1.88357	4.53354e-13	7.63271e-11
ENSG00000152234	17	3	5	18	13	9	13	14	128	88	65	61	90	40	ATP5A1	protein_coding	CODING	ATP synthase, H+ transporting, mitochondrial F1 complex, alpha subunit 1, cardiac muscle	2.84181	4.62005e-13	7.7326e-11
ENSG00000259577	187	133	169	249	215	195	279	274	20	37	19	43	49	130	RP11-430B1.2	lincRNA	NONCODING		-2.35626	4.99271e-13	8.30746e-11
ENSG00000165983	996	541	1339	1241	1410	1177	933	1250	397	287	158	464	601	300	PTER	protein_coding	CODING	phosphotriesterase related	-1.6526	5.10151e-13	8.43915e-11
ENSG00000251196	1107	1181	1321	1043	846	854	1236	1298	344	321	366	601	423	592	RP11-54F2.1				-1.35216	5.20953e-13	8.56801e-11
ENSG00000102316	2	0	1	1	2	2	3	4	33	31	31	14	25	13	MAGED2	protein_coding	CODING	MAGE family member D2	3.47831	5.26021e-13	8.60166e-11
ENSG00000170889	2	1	2	0	6	1	4	2	33	44	32	21	36	9	RPS9	protein_coding	CODING	ribosomal protein S9	3.67201	5.63367e-13	9.15971e-11
ENSG00000172869	1	2	0	0	1	1	0	1	22	14	16	11	12	8	DMXL1	protein_coding	CODING	Dmx like 1	3.35173	5.69743e-13	9.21074e-11
ENSG00000117000	1	0	0	2	0	2	1	1	12	17	31	8	8	13	RLF	protein_coding	CODING	rearranged L-myc fusion	3.45562	5.83715e-13	9.38331e-11
ENSG00000015479	71	22	37	47	55	40	48	38	234	167	177	201	189	116	MATR3	protein_coding	CODING	matrin 3	2.03682	5.9264e-13	9.47326e-11
ENSG00000171222	220	125	143	218	184	141	192	182	44	26	25	76	39	33	SCAND1	protein_coding	CODING	SCAN domain containing 1	-2.18051	6.01375e-13	9.55918e-11
ENSG00000130203	6	14	22	5	19	22	15	19	106	95	134	88	81	45	APOE	protein_coding	CODING	apolipoprotein E	2.61332	6.35783e-13	1.005e-10
ENSG00000128052	11	3	9	2	6	3	9	6	64	53	71	31	28	47	KDR	protein_coding	CODING	kinase insert domain receptor	3.06127	6.75827e-13	1.06239e-10
ENSG00000170759	18	4	12	5	12	6	8	4	81	60	77	41	53	38	KIF5B	protein_coding	CODING	kinesin family member 5B	2.83139	7.11075e-13	1.11166e-10
ENSG00000171867	8	2	4	2	7	6	8	13	58	40	55	49	40	34	PRNP	protein_coding	CODING	prion protein	3.03474	7.31073e-13	1.13668e-10
ENSG00000198242	5	8	6	1	11	7	6	3	60	63	74	30	56	26	RPL23A	protein_coding	CODING	ribosomal protein L23a	3.11215	7.67195e-13	1.18636e-10
ENSG00000115053	30	28	57	12	47	33	46	32	200	144	136	206	154	100	NCL	protein_coding	CODING	nucleolin	2.19872	7.78371e-13	1.19713e-10
ENSG00000100380	34	13	20	23	35	29	37	32	157	118	106	133	121	99	ST13	protein_coding	CODING	ST13, Hsp70 interacting protein	2.16589	8.20865e-13	1.2557e-10
ENSG00000197061	0	0	1	0	1	1	1	2	13	19	12	4	19	9	HIST1H4C	protein_coding	CODING	histone cluster 1 H4 family member c	3.35792	8.27863e-13	1.25964e-10
ENSG00000075151	5	4	1	4	4	1	4	4	38	39	28	23	37	28	EIF4G3	protein_coding	CODING	eukaryotic translation initiation factor 4 gamma 3	3.15568	8.5349e-13	1.29172e-10
ENSG00000118705	2	1	0	2	2	0	5	1	39	25	27	9	23	13	RPN2	protein_coding	CODING	ribophorin II	3.63079	8.79961e-13	1.32474e-10
ENSG00000162998	14	6	9	4	6	8	13	11	108	52	99	45	34	52	FRZB	protein_coding	CODING	frizzled-related protein	2.77936	8.86054e-13	1.32689e-10
ENSG00000083845	1	2	0	1	7	4	3	1	28	29	18	18	27	18	RPS5	protein_coding	CODING	ribosomal protein S5	3.47406	9.34192e-13	1.39165e-10
ENSG00000230667	1	0	0	0	0	0	1	0	5	12	5	4	8	6	SETSIP			SET-like protein	3.07551	9.56875e-13	1.41802e-10
ENSG00000015475	1203	957	841	949	788	636	776	1060	286	230	332	560	314	324	BID	protein_coding	CODING	BH3 interacting domain death agonist	-1.42514	9.88923e-13	1.45792e-10
ENSG00000103363	1	0	1	0	1	0	0	1	16	13	5	11	11	9	TCEB2	protein_coding	CODING		3.23671	1.11022e-12	1.6283e-10
ENSG00000173875	1	1	2	1	2	3	3	2	30	29	19	13	22	18	ZNF791	protein_coding	CODING	zinc finger protein 791	3.27916	1.14798e-12	1.67505e-10
ENSG00000119522	397	289	291	313	299	276	371	305	66	87	76	119	105	129	DENND1A	protein_coding	CODING	DENN domain containing 1A	-1.72745	1.15932e-12	1.68296e-10
ENSG00000089220	13	3	2	9	14	9	9	13	93	82	62	54	57	33	PEBP1	protein_coding	CODING	phosphatidylethanolamine binding protein 1	2.8559	1.22753e-12	1.77294e-10
ENSG00000236537	0	1	0	0	2	1	0	0	22	7	8	10	9	9	RP11-732M18.3	lincRNA	NONCODING		3.21621	1.2918e-12	1.85635e-10
ENSG00000186439	20	24	33	22	15	18	28	29	184	126	98	89	79	101	TRDN	protein_coding	CODING	triadin	2.22031	1.3052e-12	1.86618e-10
ENSG00000082438	2	1	3	8	3	4	3	7	40	49	40	26	25	31	COBLL1	protein_coding	CODING	cordon-bleu WH2 repeat protein like 1	3.11368	1.32474e-12	1.88465e-10
ENSG00000054118	10	7	12	6	15	5	15	11	62	73	54	55	71	43	THRAP3	protein_coding	CODING	thyroid hormone receptor associated protein 3	2.59195	1.333e-12	1.88696e-10
ENSG00000163539	6	6	3	3	3	3	3	7	35	51	45	27	25	34	CLASP2	protein_coding	CODING	cytoplasmic linker associated protein 2	2.97467	1.41217e-12	1.98914e-10
ENSG00000149273	4	1	1	8	5	8	5	3	42	55	36	31	36	28	RPS3	protein_coding	CODING	ribosomal protein S3	3.34018	1.44345e-12	2.02317e-10
ENSG00000145592	9	6	9	7	9	10	3	7	82	59	71	30	52	34	RPL37	protein_coding	CODING	ribosomal protein L37	2.78693	1.47282e-12	2.05422e-10
ENSG00000137776	11	11	4	12	17	11	19	11	96	89	77	53	57	49	SLTM	protein_coding	CODING	SAFB like transcription modulator	2.56522	1.51909e-12	2.10843e-10
ENSG00000092964	7	3	2	8	10	4	9	8	56	72	97	31	49	26	DPYSL2	protein_coding	CODING	dihydropyrimidinase like 2	2.96365	1.57747e-12	2.17882e-10
ENSG00000165119	13	6	1	3	19	7	17	8	97	77	89	48	44	35	HNRNPK	protein_coding	CODING	heterogeneous nuclear ribonucleoprotein K	3.00788	1.6596e-12	2.28119e-10
ENSG00000152763	0	0	1	1	0	1	2	0	11	13	19	8	7	6	WDR78	protein_coding	CODING	WD repeat domain 78	3.26689	1.67159e-12	2.28662e-10
ENSG00000214756	512	151	194	373	179	243	218	236	33	35	16	62	68	125	METTL12	protein_coding	CODING	methyltransferase like 12	-2.35828	1.74067e-12	2.36972e-10
ENSG00000137177	3	1	1	1	2	3	1	2	29	25	27	15	15	14	KIF13A	protein_coding	CODING	kinesin family member 13A	3.29697	1.78019e-12	2.41199e-10
ENSG00000197746	30	27	13	8	32	21	33	27	171	143	189	96	80	68	PSAP	protein_coding	CODING	prosaposin	2.39548	1.93322e-12	2.60691e-10
ENSG00000048707	2	3	4	2	4	4	7	7	30	50	34	26	38	26	VPS13D	protein_coding	CODING	vacuolar protein sorting 13 homolog D	3.04575	2.05652e-12	2.7601e-10
ENSG00000167468	2	3	3	3	7	1	0	1	34	25	30	24	27	11	GPX4	protein_coding	CODING	glutathione peroxidase 4	3.42259	2.0736e-12	2.76996e-10
ENSG00000054654	105	41	46	77	108	43	94	64	316	252	204	253	184	276	SYNE2	protein_coding	CODING	spectrin repeat containing nuclear envelope protein 2	1.85273	2.20453e-12	2.93109e-10
ENSG00000189180	1	1	1	2	7	0	2	2	32	33	19	15	21	22	ZNF33A	protein_coding	CODING	zinc finger protein 33A	3.27054	2.23359e-12	2.95592e-10
ENSG00000243517	1	0	3	1	2	0	1	0	8	31	6	20	18	10	RP11-627K11.1				3.39282	2.28448e-12	3.00928e-10
ENSG00000071127	3	1	1	2	6	8	2	5	41	33	37	29	35	17	WDR1	protein_coding	CODING	WD repeat domain 1	3.21803	2.43679e-12	3.19512e-10
ENSG00000067208	3	0	1	7	4	2	1	2	26	31	38	23	18	23	EVI5	protein_coding	CODING	ecotropic viral integration site 5	3.2564	2.47973e-12	3.2365e-10
ENSG00000204178	1	2	0	0	4	0	1	1	17	19	18	17	10	11	TMEM57	protein_coding	CODING	transmembrane protein 57	3.30212	2.50015e-12	3.24825e-10
ENSG00000267523	2	3	9	6	6	4	5	4	0	0	0	0	0	0	CTD-2537I9.12	antisense	NONCODING		-2.77613	2.52815e-12	3.26971e-10
ENSG00000250182	1	0	0	0	0	0	1	0	11	11	9	5	10	3	EEF1A1P13			eukaryotic translation elongation factor 1 alpha 1 pseudogene 13	3.04433	2.58034e-12	3.3221e-10
ENSG00000063177	6	4	2	4	3	7	10	5	34	54	39	40	38	29	RPL18	protein_coding	CODING	ribosomal protein L18	2.88383	2.65423e-12	3.40184e-10
ENSG00000177600	0	1	0	1	1	2	0	2	14	10	16	8	13	7	RPLP2	protein_coding	CODING	ribosomal protein lateral stalk subunit P2	3.24962	2.71433e-12	3.46327e-10
ENSG00000133318	4	7	1	2	4	2	2	2	43	40	32	15	31	19	RTN3	protein_coding	CODING	reticulon 3	3.19365	2.7373e-12	3.47699e-10
ENSG00000118181	28	34	48	39	49	38	70	42	157	171	155	174	158	133	RPS25	protein_coding	CODING	ribosomal protein S25	1.90087	2.76774e-12	3.50002e-10
ENSG00000182670	22	13	11	18	21	16	23	12	118	82	101	75	73	55	TTC3	protein_coding	CODING	tetratricopeptide repeat domain 3	2.30173	3.02779e-12	3.81194e-10
ENSG00000132471	1	1	2	5	4	1	2	0	21	16	22	11	21	16	WBP2	protein_coding	CODING	WW domain binding protein 2	3.36121	3.1311e-12	3.91471e-10
ENSG00000065613	2	2	4	4	5	5	7	5	44	34	40	33	27	26	SLK	protein_coding	CODING	STE20 like kinase	2.9203	3.13694e-12	3.91471e-10
ENSG00000135541	12	10	8	15	11	7	9	5	46	70	46	51	52	62	AHI1	protein_coding	CODING	Abelson helper integration site 1	2.5082	3.25731e-12	4.04718e-10
ENSG00000168612	141	89	77	205	121	115	85	100	12	22	13	23	41	25	ZSWIM1	protein_coding	CODING	zinc finger SWIM-type containing 1	-2.40348	3.29272e-12	4.05788e-10
ENSG00000100207	2	4	5	2	4	3	7	4	26	39	26	27	42	31	TCF20	protein_coding	CODING	transcription factor 20	3.01516	3.29446e-12	4.05788e-10
ENSG00000089177	1	0	2	0	2	1	1	1	13	13	16	6	20	13	KIF16B	protein_coding	CODING	kinesin family member 16B	3.23233	3.32623e-12	4.07936e-10
ENSG00000169957	0	0	0	0	1	0	1	0	4	10	12	8	8	2	ZNF768	protein_coding	CODING	zinc finger protein 768	3.07329	3.40442e-12	4.15733e-10
ENSG00000115268	4	4	3	4	5	2	4	3	36	37	40	37	35	14	RPS15	protein_coding	CODING	ribosomal protein S15	3.03669	3.48664e-12	4.23954e-10
ENSG00000156298	1	2	1	1	0	1	0	0	8	11	11	10	7	9	TSPAN7	protein_coding	CODING	tetraspanin 7	3.11529	3.70542e-12	4.48639e-10
ENSG00000166900	19	8	6	20	27	16	10	15	101	75	60	79	82	59	STX3	protein_coding	CODING	syntaxin 3	2.41045	3.72181e-12	4.48714e-10
ENSG00000137154	22	12	14	11	21	24	16	13	129	107	77	73	84	48	RPS6	protein_coding	CODING	ribosomal protein S6	2.33011	3.7438e-12	4.49461e-10
ENSG00000134419	1	0	0	1	0	2	3	2	21	21	14	8	14	11	RPS15A	protein_coding	CODING	ribosomal protein S15a	3.36078	3.81515e-12	4.56103e-10
ENSG00000127564	101	66	71	58	68	103	91	82	6	9	1	23	21	20	PKMYT1	protein_coding	CODING	protein kinase, membrane associated tyrosine/threonine 1	-2.96872	3.90915e-12	4.64827e-10
ENSG00000249264	0	0	0	1	0	0	0	0	9	13	9	4	17	3	EEF1A1P9			eukaryotic translation elongation factor 1 alpha 1 pseudogene 9	3.0794	3.9208e-12	4.64827e-10
ENSG00000124942	8	8	9	6	8	7	8	11	92	334	136	42	25	41	AHNAK	protein_coding	CODING	AHNAK nucleoprotein	3.17674	4.07968e-12	4.81656e-10
ENSG00000136404	311	211	365	382	320	280	232	363	85	71	80	132	104	87	TM6SF1	protein_coding	CODING	transmembrane 6 superfamily member 1	-1.71905	4.14018e-12	4.86779e-10
ENSG00000171634	15	12	16	21	33	15	19	17	89	105	98	70	68	80	BPTF	protein_coding	CODING	bromodomain PHD finger transcription factor	2.20715	4.38109e-12	5.12985e-10
ENSG00000197043	6	1	1	1	5	8	9	5	31	42	27	42	52	21	ANXA6	protein_coding	CODING	annexin A6	3.24927	4.41332e-12	5.1464e-10
ENSG00000102189	3	1	1	3	2	3	1	3	27	23	34	15	13	24	EEA1	protein_coding	CODING	early endosome antigen 1	3.25133	4.47416e-12	5.19606e-10
ENSG00000122545	5	1	4	6	12	4	10	4	40	56	50	32	38	30	2017-09-07	protein_coding	CODING	septin 7	2.87544	4.65093e-12	5.37938e-10
ENSG00000101639	7	0	2	4	9	7	12	0	44	38	38	33	48	36	CEP192	protein_coding	CODING	centrosomal protein 192	3.38694	4.72401e-12	5.41999e-10
ENSG00000173230	20	5	11	9	21	10	32	17	126	103	84	75	58	51	GOLGB1	protein_coding	CODING	golgin B1	2.47484	4.72827e-12	5.41999e-10
ENSG00000001629	2	0	0	0	2	3	0	1	19	14	15	11	14	9	ANKIB1	protein_coding	CODING	ankyrin repeat and IBR domain containing 1	3.3157	4.76118e-12	5.41999e-10
ENSG00000108387	20	5	12	2	12	8	12	13	46	97	56	62	95	38	2017-09-04	protein_coding	CODING	septin 4	2.75633	4.76223e-12	5.41999e-10
ENSG00000180817	9	4	3	1	7	3	2	4	46	41	37	22	33	21	PPA1	protein_coding	CODING	pyrophosphatase (inorganic) 1	3.0822	4.79207e-12	5.43223e-10
ENSG00000078808	0	0	0	1	3	5	2	0	16	17	10	17	18	9	SDF4	protein_coding	CODING	stromal cell derived factor 4	3.40676	5.41342e-12	6.09684e-10
ENSG00000110321	12	18	13	2	8	10	11	8	79	59	72	48	54	46	EIF4G2	protein_coding	CODING	eukaryotic translation initiation factor 4 gamma 2	2.58627	5.42122e-12	6.09684e-10
ENSG00000120500	6	4	2	3	3	1	5	4	29	42	26	22	29	24	ARR3	protein_coding	CODING	arrestin 3	3.03853	5.73487e-12	6.42418e-10
ENSG00000148700	13	10	5	4	18	5	13	4	67	82	47	52	44	37	ADD3	protein_coding	CODING	adducin 3	2.68418	5.88586e-12	6.56746e-10
ENSG00000072501	3	9	4	4	10	0	5	3	31	30	39	53	24	51	SMC1A	protein_coding	CODING	structural maintenance of chromosomes 1A	3.15635	6.08754e-12	6.76597e-10
ENSG00000172348	2	2	0	1	0	1	0	1	25	18	32	6	10	6	RCAN2	protein_coding	CODING	regulator of calcineurin 2	3.32717	6.15927e-12	6.81906e-10
ENSG00000200087	1	0	0	0	1	0	0	0	15	5	15	5	5	11	SNORA73B	snoRNA	NONCODING	small nucleolar RNA, H/ACA box 73B	3.07356	6.32223e-12	6.97234e-10
ENSG00000149806	4	4	1	2	5	3	4	1	31	31	21	28	36	17	FAU	protein_coding	CODING	FAU, ubiquitin like and ribosomal protein S30 fusion	3.04097	6.48e-12	7.11874e-10
ENSG00000085224	20	8	15	16	15	13	10	13	80	84	69	60	55	61	ATRX	protein_coding	CODING	ATRX, chromatin remodeler	2.30183	6.8747e-12	7.5233e-10
ENSG00000111665	106	416	109	304	245	426	209	240	16	30	45	40	29	151	CDCA3	protein_coding	CODING	cell division cycle associated 3	-2.51273	6.91362e-12	7.5369e-10
ENSG00000072778	185	197	175	192	252	276	135	170	31	34	55	37	93	65	ACADVL	protein_coding	CODING	acyl-CoA dehydrogenase, very long chain	-1.97285	7.08002e-12	7.68885e-10
ENSG00000241973	2	1	0	1	2	2	3	1	20	21	18	14	12	17	PI4KA	protein_coding	CODING	phosphatidylinositol 4-kinase alpha	3.176	7.5374e-12	8.15213e-10
ENSG00000144746	1	3	2	3	2	2	2	4	37	26	25	14	21	21	ARL6IP5	protein_coding	CODING	ADP ribosylation factor like GTPase 6 interacting protein 5	3.07499	7.56392e-12	8.15213e-10
ENSG00000185624	2	1	6	1	5	6	5	4	39	31	43	29	27	16	P4HB	protein_coding	CODING	prolyl 4-hydroxylase subunit beta	3.1504	7.61159e-12	8.17255e-10
ENSG00000078674	35	4	13	20	25	13	17	32	140	137	98	71	96	58	PCM1	protein_coding	CODING	pericentriolar material 1	2.46355	7.91439e-12	8.46572e-10
ENSG00000048405	3	0	1	2	2	3	4	4	34	30	33	8	35	23	ZNF800	protein_coding	CODING	zinc finger protein 800	3.2963	8.08057e-12	8.6111e-10
ENSG00000130175	1	2	0	0	2	3	0	4	9	19	29	16	18	13	PRKCSH	protein_coding	CODING	protein kinase C substrate 80K-H	3.38448	8.32922e-12	8.84296e-10
ENSG00000271529	286	597	402	214	237	318	253	313	46	65	90	116	76	149	CICP14			capicua transcriptional repressor pseudogene 14	-1.87248	8.44363e-12	8.90287e-10
ENSG00000125730	1	0	0	0	1	1	1	1	13	31	52	3	3	5	C3	protein_coding	CODING	complement C3	3.43273	8.47077e-12	8.90287e-10
ENSG00000065518	0	0	0	0	1	0	2	0	5	13	9	5	6	5	NDUFB4	protein_coding	CODING	NADH:ubiquinone oxidoreductase subunit B4	2.98319	8.47952e-12	8.90287e-10
ENSG00000188338	1	1	0	1	1	1	1	0	10	20	10	7	9	15	SLC38A3	processed_transcript	NONCODING	solute carrier family 38 member 3	3.18965	8.97077e-12	9.38402e-10
ENSG00000144711	4	5	2	0	0	1	0	7	16	21	26	21	16	21	IQSEC1	protein_coding	CODING	IQ motif and Sec7 domain 1	3.36515	9.36988e-12	9.76561e-10
ENSG00000159023	22	9	11	7	20	11	23	10	75	83	72	54	59	65	EPB41	protein_coding	CODING	erythrocyte membrane protein band 4.1	2.35569	9.4889e-12	9.85356e-10
ENSG00000138688	30	13	12	25	21	14	18	21	75	87	97	78	80	82	KIAA1109	protein_coding	CODING	KIAA1109	2.14061	9.73269e-12	1.007e-09
ENSG00000186472	1	5	3	1	1	2	1	3	16	17	38	23	14	18	PCLO	protein_coding	CODING	piccolo presynaptic cytomatrix protein	3.18971	1.08487e-11	1.1184e-09
ENSG00000142937	11	2	8	10	21	12	15	15	74	76	63	55	72	39	RPS8	protein_coding	CODING	ribosomal protein S8	2.55735	1.13453e-11	1.16537e-09
ENSG00000198947	38	19	34	50	35	39	37	49	180	119	72	190	187	188	DMD	protein_coding	CODING	dystrophin	2.0073	1.15403e-11	1.18113e-09
ENSG00000136628	7	4	2	7	4	6	10	4	44	48	42	31	34	27	EPRS	protein_coding	CODING	glutamyl-prolyl-tRNA synthetase	2.73641	1.165e-11	1.18716e-09
ENSG00000163602	0	1	0	2	1	0	4	0	10	14	12	8	7	15	RYBP	protein_coding	CODING	RING1 and YY1 binding protein	3.21181	1.16826e-11	1.18716e-09
ENSG00000131100	5	1	2	2	2	1	4	1	37	41	26	18	28	9	ATP6V1E1	protein_coding	CODING	ATPase H+ transporting V1 subunit E1	3.27592	1.22512e-11	1.24051e-09
ENSG00000134352	21	17	17	27	25	16	20	17	211	99	214	63	73	53	IL6ST	protein_coding	CODING	interleukin 6 signal transducer	2.35149	1.24436e-11	1.25552e-09
ENSG00000079215	13	16	9	10	13	16	6	13	146	71	254	45	32	65	SLC1A3	protein_coding	CODING	solute carrier family 1 member 3	2.71834	1.27523e-11	1.28212e-09
ENSG00000112701	13	5	3	5	11	11	9	12	64	65	68	34	52	32	SENP6	protein_coding	CODING	SUMO1/sentrin specific peptidase 6	2.61804	1.29709e-11	1.29668e-09
ENSG00000177853	3	1	1	2	4	3	4	1	32	19	29	11	26	21	ZNF518A	protein_coding	CODING	zinc finger protein 518A	3.09877	1.29882e-11	1.29668e-09
ENSG00000161048	753	566	975	679	988	778	660	775	263	256	238	446	348	312	NAPEPLD	protein_coding	CODING	N-acyl phosphatidylethanolamine phospholipase D	-1.31866	1.31657e-11	1.3098e-09
ENSG00000258297	87	111	86	107	115	142	115	68	23	24	9	19	26	35	RP11-658F2.8	antisense	NONCODING		-2.24897	1.35149e-11	1.33986e-09
ENSG00000135506	16	9	9	9	14	18	14	21	60	80	66	80	66	47	OS9	protein_coding	CODING	OS9, endoplasmic reticulum lectin	2.29109	1.39661e-11	1.37955e-09
ENSG00000160216	4	1	1	4	3	6	6	3	34	33	21	29	41	15	AGPAT3	protein_coding	CODING	1-acylglycerol-3-phosphate O-acyltransferase 3	3.08811	1.40122e-11	1.37955e-09
ENSG00000129422	20	3	5	13	7	12	11	14	63	58	53	51	53	55	MTUS1	protein_coding	CODING	microtubule associated scaffold protein 1	2.56386	1.41927e-11	1.3925e-09
ENSG00000071967	1	1	1	1	1	0	0	0	13	19	21	3	5	4	CYBRD1	protein_coding	CODING	cytochrome b reductase 1	3.10391	1.43072e-11	1.39891e-09
ENSG00000184076	1	0	0	0	0	3	0	1	6	5	12	5	10	7	UQCR10	protein_coding	CODING	ubiquinol-cytochrome c reductase, complex III subunit X	3.12409	1.46205e-11	1.42465e-09
ENSG00000198961	8	7	3	8	11	5	6	8	77	43	54	32	38	30	PJA2	protein_coding	CODING	praja ring finger ubiquitin ligase 2	2.63365	1.57386e-11	1.52836e-09
ENSG00000185963	1	0	1	0	0	0	0	0	4	18	11	10	13	6	BICD2	protein_coding	CODING	BICD cargo adaptor 2	3.08529	1.67915e-11	1.62506e-09
ENSG00000162702	1	1	0	0	0	0	1	0	10	10	8	4	12	8	ZNF281	protein_coding	CODING	zinc finger protein 281	3.03538	1.69231e-11	1.63225e-09
ENSG00000167984	265	312	387	476	268	340	359	390	59	27	120	104	174	166	NLRC3			NLR family CARD domain containing 3	-1.89816	1.70156e-11	1.63562e-09
ENSG00000140943	10	3	8	1	10	9	0	4	72	44	32	33	39	29	MBTPS1	protein_coding	CODING	membrane bound transcription factor peptidase, site 1	3.07253	1.71933e-11	1.64714e-09
ENSG00000123106	5	0	1	3	1	0	5	2	29	25	24	7	21	15	CCDC91	protein_coding	CODING	coiled-coil domain containing 91	3.4264	1.72734e-11	1.64926e-09
ENSG00000177082	283	352	226	576	218	267	392	290	56	81	78	115	107	131	WDR73	protein_coding	CODING	WD repeat domain 73	-1.75751	1.77746e-11	1.69144e-09
ENSG00000197535	6	1	5	5	6	4	3	7	39	41	47	27	27	23	MYO5A	protein_coding	CODING	myosin VA	2.85023	1.80939e-11	1.71609e-09
ENSG00000136436	6	0	1	3	3	5	5	2	27	28	23	25	21	26	CALCOCO2	protein_coding	CODING	calcium binding and coiled-coil domain 2	3.03833	1.86078e-11	1.75896e-09
ENSG00000135916	7	2	5	3	4	5	5	5	34	36	27	35	44	19	ITM2C	protein_coding	CODING	integral membrane protein 2C	2.80261	1.87239e-11	1.76407e-09
ENSG00000126261	3	0	2	2	3	1	2	0	21	29	20	16	13	12	UBA2	protein_coding	CODING	ubiquitin like modifier activating enzyme 2	3.21276	1.93907e-11	1.82087e-09
ENSG00000127054	280	346	332	291	303	331	505	359	89	86	85	165	122	145	CPSF3L	protein_coding	CODING		-1.59183	1.96066e-11	1.83508e-09
ENSG00000224411	1	1	3	1	2	0	1	0	10	21	8	22	13	21	RP11-1033A18.1				3.17055	2.01422e-11	1.87903e-09
ENSG00000135837	5	3	7	8	13	6	11	13	53	59	40	40	55	38	CEP350	protein_coding	CODING	centrosomal protein 350	2.53484	2.1475e-11	1.98716e-09
ENSG00000140522	10	5	10	5	6	7	23	9	78	42	58	63	41	36	RLBP1	protein_coding	CODING	retinaldehyde binding protein 1	2.51581	2.148e-11	1.98716e-09
ENSG00000115310	37	34	30	27	38	21	46	35	196	112	174	103	135	83	RTN4	protein_coding	CODING	reticulon 4	1.95689	2.15107e-11	1.98716e-09
ENSG00000073464	2	2	1	0	3	5	4	3	36	28	21	16	23	15	CLCN4	protein_coding	CODING	chloride voltage-gated channel 4	3.1186	2.22062e-11	2.04477e-09
ENSG00000131650	326	449	196	141	205	453	556	445	47	86	16	163	75	83	KREMEN2	protein_coding	CODING	kringle containing transmembrane protein 2	-2.28254	2.27393e-11	2.0871e-09
ENSG00000164919	1	2	1	0	4	0	0	4	19	19	22	17	15	6	COX6C	protein_coding	CODING	cytochrome c oxidase subunit 6C	3.30839	2.34063e-11	2.14142e-09
ENSG00000064393	2	7	5	3	1	2	6	7	34	36	49	23	21	28	HIPK2	protein_coding	CODING	homeodomain interacting protein kinase 2	2.98258	2.42193e-11	2.20869e-09
ENSG00000124422	3	0	3	2	8	6	12	1	31	29	34	27	32	22	USP22	protein_coding	CODING	ubiquitin specific peptidase 22	3.07767	2.47705e-11	2.25174e-09
ENSG00000185504	745	684	824	1133	596	594	1089	976	130	346	147	402	375	449	C17orf70	protein_coding	CODING		-1.53388	2.6475e-11	2.39902e-09
ENSG00000215030	0	1	0	0	0	1	1	0	7	8	10	10	8	7	RPL13P12			ribosomal protein L13 pseudogene 12	2.94569	2.70683e-11	2.44464e-09
ENSG00000137710	5	4	2	3	5	2	3	2	38	29	33	29	14	24	RDX	protein_coding	CODING	radixin	2.92057	2.71502e-11	2.44464e-09
ENSG00000101350	4	1	6	3	5	7	4	4	28	31	34	32	28	21	KIF3B	protein_coding	CODING	kinesin family member 3B	2.82227	2.96108e-11	2.65778e-09
ENSG00000106078	4	1	2	1	3	3	2	2	17	20	14	22	18	17	COBL	protein_coding	CODING	cordon-bleu WH2 repeat protein	2.98803	3.00205e-11	2.68608e-09
ENSG00000107372	3	2	1	1	1	2	0	0	11	17	27	11	12	10	ZFAND5	protein_coding	CODING	zinc finger AN1-type containing 5	3.13868	3.04086e-11	2.71227e-09
ENSG00000105954	0	1	0	1	11	3	1	1	38	19	291	47	7	14	NPVF	protein_coding	CODING	neuropeptide VF precursor	4.0175	3.06751e-11	2.7275e-09
ENSG00000204592	0	0	0	1	4	1	1	1	15	25	19	9	7	5	HLA-E	protein_coding	CODING	major histocompatibility complex, class I, E	3.18396	3.0802e-11	2.73025e-09
ENSG00000179218	40	23	72	24	41	42	63	33	118	135	119	166	176	175	CALR	protein_coding	CODING	calreticulin	1.8803	3.18471e-11	2.81411e-09
ENSG00000102226	4	6	2	6	3	6	6	4	44	32	22	31	31	28	USP11	protein_coding	CODING	ubiquitin specific peptidase 11	2.70321	3.20832e-11	2.8262e-09
ENSG00000173376	2	1	2	2	3	2	1	1	39	16	18	10	22	13	NDNF	protein_coding	CODING	neuron derived neurotrophic factor	3.09119	3.22014e-11	2.82786e-09
ENSG00000138336	1	3	2	3	4	1	2	2	26	20	21	10	20	16	TET1	protein_coding	CODING	tet methylcytosine dioxygenase 1	3.02533	3.25298e-11	2.84791e-09
ENSG00000135049	32	4	7	10	27	11	12	21	116	91	61	54	60	63	AGTPBP1	protein_coding	CODING	ATP/GTP binding protein 1	2.43476	3.46623e-11	3.0253e-09
ENSG00000136942	7	5	9	5	11	9	8	10	61	55	38	47	65	22	RPL35	protein_coding	CODING	ribosomal protein L35	2.52261	3.50208e-11	3.04724e-09
ENSG00000127720	1	0	0	0	0	1	1	1	11	12	13	4	8	7	METTL25	protein_coding	CODING	methyltransferase like 25	2.98451	3.52761e-11	3.06009e-09
ENSG00000250144	0	0	1	0	0	0	0	0	8	5	2	5	6	5	RP11-553P9.1				2.74863	3.5761e-11	3.08699e-09
ENSG00000198677	0	0	0	0	1	1	1	0	6	12	11	6	7	4	TTC37	protein_coding	CODING	tetratricopeptide repeat domain 37	2.91501	3.58031e-11	3.08699e-09
ENSG00000100280	2	4	1	0	3	0	1	3	18	19	26	14	14	10	AP1B1	protein_coding	CODING	adaptor related protein complex 1 beta 1 subunit	3.17416	3.61938e-11	3.11125e-09
ENSG00000162576	121	186	93	183	105	166	100	72	29	17	17	37	34	37	MXRA8	protein_coding	CODING	matrix remodeling associated 8	-2.14342	3.63731e-11	3.11724e-09
ENSG00000105640	4	4	3	3	4	4	8	5	33	31	28	23	47	18	RPL18A	protein_coding	CODING	ribosomal protein L18a	2.80347	3.83764e-11	3.27905e-09
ENSG00000025293	2	5	5	0	6	3	2	4	28	36	26	16	24	22	PHF20	protein_coding	CODING	PHD finger protein 20	3.05415	3.85025e-11	3.27998e-09
ENSG00000009307	41	14	16	29	17	13	24	22	119	123	108	70	90	57	CSDE1	protein_coding	CODING	cold shock domain containing E1	2.11563	3.86518e-11	3.28286e-09
ENSG00000186468	7	8	4	11	5	4	12	8	62	66	54	30	30	32	RPS23	protein_coding	CODING	ribosomal protein S23	2.5882	3.88105e-11	3.28653e-09
ENSG00000136631	122	98	98	275	122	98	188	139	28	28	30	61	24	24	VPS45	protein_coding	CODING	vacuolar protein sorting 45 homolog	-2.10556	3.98678e-11	3.36605e-09
ENSG00000033050	0	1	0	1	2	1	1	2	7	17	10	9	14	10	ABCF2	protein_coding	CODING	ATP binding cassette subfamily F member 2	3.03622	4.06817e-11	3.4246e-09
ENSG00000162378	1	0	1	1	2	2	0	1	21	16	11	4	6	10	ZYG11B	protein_coding	CODING	zyg-11 family member B, cell cycle regulator	3.10379	4.08865e-11	3.43169e-09
ENSG00000255353	176	53	76	149	74	155	178	62	9	11	26	22	24	28	RP11-382M14.1				-2.45732	4.15656e-11	3.47843e-09
ENSG00000080503	19	9	19	14	24	12	18	19	73	71	81	81	56	67	SMARCA2	protein_coding	CODING	SWI/SNF related, matrix associated, actin dependent regulator of chromatin, subfamily a, member 2	2.12711	4.24197e-11	3.53949e-09
ENSG00000263563	0	0	0	0	1	0	0	0	5	6	6	9	7	6	UBBP4	protein_coding	CODING	ubiquitin B pseudogene 4	2.85391	4.31949e-11	3.59364e-09
ENSG00000204628	10	5	6	3	5	11	7	1	43	42	43	28	48	24	GNB2L1	protein_coding	CODING		2.77923	4.35279e-11	3.61078e-09
ENSG00000138185	1905	939	1454	970	1404	1026	2128	1231	375	511	406	740	708	656	ENTPD1	protein_coding	CODING	ectonucleoside triphosphate diphosphohydrolase 1	-1.26963	4.46661e-11	3.69443e-09
ENSG00000124172	0	0	2	2	1	1	1	0	16	16	10	10	11	8	ATP5E	protein_coding	CODING	ATP synthase, H+ transporting, mitochondrial F1 complex, epsilon subunit	3.11601	4.5904e-11	3.78581e-09
ENSG00000267671	390	712	932	436	660	557	571	508	195	141	187	288	239	252	YWHAEP7			tyrosine 3-monooxygenase/tryptophan 5-monooxygenase activation protein epsilon pseudogene 7	-1.43588	4.61978e-11	3.79903e-09
ENSG00000239002	5	0	5	5	10	3	5	3	55	66	64	20	15	35	SCARNA10	sense_intronic	NONCODING	small Cajal body-specific RNA 10	3.04202	4.72032e-11	3.87052e-09
ENSG00000109756	2	1	1	2	3	4	2	1	39	20	21	11	11	15	RAPGEF2	protein_coding	CODING	Rap guanine nucleotide exchange factor 2	3.08621	4.7368e-11	3.87288e-09
ENSG00000111775	1	0	1	0	2	2	1	0	15	14	15	5	10	6	COX6A1	protein_coding	CODING	cytochrome c oxidase subunit 6A1	3.05507	4.79827e-11	3.9119e-09
ENSG00000132535	20	8	8	15	19	10	19	21	51	84	48	86	88	63	DLG4	protein_coding	CODING	discs large MAGUK scaffold protein 4	2.24152	4.9503e-11	4.02431e-09
ENSG00000110717	0	0	0	1	2	0	1	0	6	8	9	14	14	4	NDUFS8	protein_coding	CODING	NADH:ubiquinone oxidoreductase core subunit S8	3.04129	5.04155e-11	4.08682e-09
ENSG00000173818	577	343	440	341	385	313	562	518	75	81	73	222	153	297	ENDOV	protein_coding	CODING	endonuclease V	-1.71026	5.07155e-11	4.09945e-09
ENSG00000117139	10	3	4	5	14	10	6	18	70	36	37	74	32	45	KDM5B	protein_coding	CODING	lysine demethylase 5B	2.59558	5.1207e-11	4.12746e-09
ENSG00000104904	4	1	7	1	7	8	2	2	22	29	24	25	33	26	OAZ1	protein_coding	CODING	ornithine decarboxylase antizyme 1	2.99643	5.26498e-11	4.23176e-09
ENSG00000176700	589	313	594	338	640	433	473	572	152	113	145	243	264	131	SCAND2P			SCAN domain containing 2 pseudogene	-1.52008	5.41002e-11	4.33609e-09
ENSG00000110514	1	2	3	4	8	10	2	3	25	38	29	28	40	25	MADD	protein_coding	CODING	MAP kinase activating death domain	2.74625	5.45094e-11	4.35662e-09
ENSG00000182985	31	15	14	22	41	39	22	29	142	112	102	92	97	76	CADM1	protein_coding	CODING	cell adhesion molecule 1	2.00369	5.50249e-11	4.3855e-09
ENSG00000118473	5	5	2	6	7	1	3	2	29	40	21	21	29	39	SGIP1	protein_coding	CODING	SH3 domain GRB2 like endophilin interacting protein 1	2.82444	5.73729e-11	4.55987e-09
ENSG00000178982	0	0	0	0	1	1	1	2	11	14	9	9	2	9	EIF3K	protein_coding	CODING	eukaryotic translation initiation factor 3 subunit K	2.98321	6.5892e-11	5.21548e-09
ENSG00000231925	279	182	295	243	331	192	305	263	74	61	39	147	108	70	TAPBP	protein_coding	CODING	TAP binding protein	-1.73051	6.59886e-11	5.21548e-09
ENSG00000155975	892	421	775	722	619	695	958	731	228	277	174	393	265	378	VPS37A	protein_coding	CODING	VPS37A, ESCRT-I subunit	-1.35683	6.68535e-11	5.26921e-09
ENSG00000124529	2	1	1	1	2	1	2	1	17	22	11	8	14	17	HIST1H4B	protein_coding	CODING	histone cluster 1 H4 family member b	2.99286	6.7725e-11	5.32315e-09
ENSG00000196911	0	0	1	0	4	1	2	3	29	17	13	12	16	7	KPNA5	protein_coding	CODING	karyopherin subunit alpha 5	3.12526	6.86151e-11	5.37825e-09
ENSG00000214413	703	566	1109	1264	1053	907	611	1031	337	238	225	380	387	556	BBIP1	protein_coding	CODING	BBSome interacting protein 1	-1.36219	7.28751e-11	5.69647e-09
ENSG00000144028	9	10	9	2	13	6	12	9	54	57	46	45	34	47	SNRNP200	protein_coding	CODING	small nuclear ribonucleoprotein U5 subunit 200	2.4944	7.43704e-11	5.79743e-09
ENSG00000110713	0	0	0	2	0	2	2	1	16	19	12	5	11	6	NUP98	protein_coding	CODING	nucleoporin 98	3.07522	7.73229e-11	6.01111e-09
ENSG00000106976	2	3	5	1	5	2	2	2	30	27	32	22	15	15	DNM1	protein_coding	CODING	dynamin 1	2.92062	7.89173e-11	6.11835e-09
ENSG00000070601	3	4	3	1	7	2	4	8	32	31	27	31	20	23	FRMPD1	protein_coding	CODING	FERM and PDZ domain containing 1	2.7908	8.0493e-11	6.22355e-09
ENSG00000129535	21	13	17	13	22	17	15	14	97	119	33	85	105	58	NRL	protein_coding	CODING	neural retina leucine zipper	2.1938	8.09104e-11	6.23887e-09
ENSG00000109472	69	43	54	66	83	78	68	69	259	194	179	224	202	150	CPE	protein_coding	CODING	carboxypeptidase E	1.60862	8.48606e-11	6.52578e-09
ENSG00000038219	16	5	5	11	18	9	21	16	60	84	66	75	34	54	BOD1L1	protein_coding	CODING	biorientation of chromosomes in cell division 1 like 1	2.34558	8.60925e-11	6.60267e-09
ENSG00000233476	0	0	0	0	0	0	0	0	8	12	6	3	4	2	EEF1A1P6			eukaryotic translation elongation factor 1 alpha 1 pseudogene 6	2.77366	8.70968e-11	6.64839e-09
ENSG00000134709	12	3	5	2	7	1	8	2	31	30	33	25	43	28	HOOK1	protein_coding	CODING	hook microtubule tethering protein 1	2.86083	8.7156e-11	6.64839e-09
ENSG00000101439	0	0	0	1	3	1	3	1	38	22	13	10	7	5	CST3	protein_coding	CODING	cystatin C	3.20416	8.74061e-11	6.64964e-09
ENSG00000137601	2	3	1	0	3	3	3	0	28	17	23	7	17	15	NEK1	protein_coding	CODING	NIMA related kinase 1	3.11325	8.78843e-11	6.66819e-09
ENSG00000048471	5	2	5	9	8	3	9	6	36	38	32	31	27	39	SNX29	protein_coding	CODING	sorting nexin 29	2.61014	8.85165e-11	6.6983e-09
ENSG00000107890	4	0	0	2	3	0	3	0	27	18	9	11	20	17	ANKRD26	protein_coding	CODING	ankyrin repeat domain 26	3.11343	8.91862e-11	6.73107e-09
ENSG00000107863	5	4	4	4	10	4	4	2	40	31	41	22	22	26	ARHGAP21	protein_coding	CODING	Rho GTPase activating protein 21	2.67707	9.60271e-11	7.2282e-09
ENSG00000257923	3	4	4	2	2	1	2	3	19	30	19	18	23	16	CUX1	protein_coding	CODING	cut like homeobox 1	2.87715	9.65469e-11	7.24815e-09
ENSG00000145734	21	12	5	13	17	5	21	9	63	57	69	45	68	51	BDP1	protein_coding	CODING	B double prime 1, subunit of RNA polymerase III transcription initiation factor IIIB	2.30478	9.78707e-11	7.3282e-09
ENSG00000077097	29	9	17	24	16	17	18	19	116	99	64	80	70	52	TOP2B	protein_coding	CODING	topoisomerase (DNA) II beta	2.08276	9.97802e-11	7.45157e-09
ENSG00000102900	2	0	0	1	0	0	0	1	10	13	4	11	6	3	NUP93	protein_coding	CODING	nucleoporin 93	2.91645	1.00066e-10	7.45333e-09
ENSG00000077254	5	1	0	1	2	2	4	6	26	21	27	13	26	16	USP33	protein_coding	CODING	ubiquitin specific peptidase 33	3.03094	1.087e-10	8.07529e-09
ENSG00000116703	46	17	27	11	54	33	58	53	217	143	71	138	214	115	PDC	protein_coding	CODING	phosducin	2.08433	1.09611e-10	8.12176e-09
ENSG00000095015	6	3	1	8	5	1	6	5	53	36	33	18	24	23	MAP3K1	protein_coding	CODING	mitogen-activated protein kinase kinase kinase 1	2.96584	1.10628e-10	8.17583e-09
ENSG00000089199	20	6	24	11	34	32	24	30	103	86	95	97	113	56	CHGB	protein_coding	CODING	chromogranin B	2.14161	1.12049e-10	8.24269e-09
ENSG00000187066	41	29	37	53	42	57	48	36	5	4	7	5	10	11	TMEM262	protein_coding	CODING	transmembrane protein 262	-2.56083	1.12112e-10	8.24269e-09
ENSG00000130402	1	7	3	2	8	4	1	1	32	41	47	14	23	12	ACTN4	protein_coding	CODING	actinin alpha 4	3.11216	1.12406e-10	8.24298e-09
ENSG00000259498	247	225	223	140	186	275	195	171	28	82	25	45	112	87	RP11-244F12.3	antisense	NONCODING		-1.89392	1.14285e-10	8.34149e-09
ENSG00000109047	51	50	68	52	57	75	51	61	150	171	160	205	167	205	RCVRN	protein_coding	CODING	recoverin	1.60005	1.14335e-10	8.34149e-09
ENSG00000140043	121	100	81	133	154	112	133	139	34	15	9	69	30	36	PTGR2	protein_coding	CODING	prostaglandin reductase 2	-2.14981	1.16302e-10	8.46327e-09
ENSG00000175161	12	12	8	7	7	8	11	10	73	46	49	48	34	40	CADM2	protein_coding	CODING	cell adhesion molecule 2	2.28814	1.16616e-10	8.4645e-09
ENSG00000228502	0	1	0	0	0	1	0	2	12	11	5	8	20	4	EEF1A1P11			eukaryotic translation elongation factor 1 alpha 1 pseudogene 11	3.04978	1.24531e-10	9.016e-09
ENSG00000105708	4	0	0	0	1	1	0	0	11	10	5	8	8	7	ZNF14	protein_coding	CODING	zinc finger protein 14	2.95465	1.26243e-10	9.11672e-09
ENSG00000145741	1	3	1	3	8	0	3	4	38	23	25	19	17	16	BTF3	protein_coding	CODING	basic transcription factor 3	3.02111	1.27063e-10	9.15273e-09
ENSG00000009954	8	3	9	8	10	13	18	9	47	51	58	51	41	35	BAZ1B	protein_coding	CODING	bromodomain adjacent to zinc finger domain 1B	2.36654	1.29912e-10	9.3343e-09
ENSG00000265298	92	82	51	53	64	71	115	92	8	24	4	22	19	20	RP13-104F24.3				-2.38416	1.30842e-10	9.37746e-09
ENSG00000084676	4	1	2	2	7	2	13	6	37	46	31	24	22	21	NCOA1	protein_coding	CODING	nuclear receptor coactivator 1	2.86229	1.32733e-10	9.48539e-09
ENSG00000142949	2	2	3	2	5	1	0	1	17	15	25	15	15	12	PTPRF	protein_coding	CODING	protein tyrosine phosphatase, receptor type F	2.97765	1.33015e-10	9.48539e-09
ENSG00000207008	1	0	0	0	0	0	0	0	11	4	6	4	4	3	SNORA54	snoRNA	NONCODING	small nucleolar RNA, H/ACA box 54	2.77418	1.34369e-10	9.55797e-09
ENSG00000166024	1	1	0	0	0	0	3	0	5	11	9	9	6	5	R3HCC1L	protein_coding	CODING	R3H domain and coiled-coil containing 1 like	2.91687	1.35315e-10	9.59118e-09
ENSG00000103222	0	1	0	0	1	0	2	0	6	10	4	11	3	8	ABCC1	protein_coding	CODING	ATP binding cassette subfamily C member 1	2.87849	1.35514e-10	9.59118e-09
ENSG00000170638	92	109	133	98	133	157	100	99	37	18	20	34	54	20	TRABD	protein_coding	CODING	TraB domain containing	-1.98266	1.35847e-10	9.59118e-09
ENSG00000050748	2	0	0	0	0	0	1	0	10	8	7	5	4	4	MAPK9	protein_coding	CODING	mitogen-activated protein kinase 9	2.85487	1.37005e-10	9.64902e-09
ENSG00000166033	20	7	9	16	10	13	18	14	72	62	55	66	56	44	HTRA1	protein_coding	CODING	HtrA serine peptidase 1	2.15049	1.39352e-10	9.79008e-09
ENSG00000014641	2	0	2	0	5	3	3	1	14	22	13	25	21	9	MDH1	protein_coding	CODING	malate dehydrogenase 1	3.10848	1.39967e-10	9.80572e-09
ENSG00000100503	8	2	6	8	10	6	6	8	47	46	72	30	32	22	NIN	protein_coding	CODING	ninein	2.54641	1.40695e-10	9.80572e-09
ENSG00000164715	5	11	7	1	11	4	6	3	39	36	27	39	33	31	LMTK2	protein_coding	CODING	lemur tyrosine kinase 2	2.6829	1.40823e-10	9.80572e-09
ENSG00000132646	2	1	1	0	1	2	0	0	13	10	10	7	14	6	PCNA	protein_coding	CODING	proliferating cell nuclear antigen	2.96392	1.40953e-10	9.80572e-09
ENSG00000101040	4	0	1	1	3	2	3	2	22	21	17	15	18	13	ZMYND8	protein_coding	CODING	zinc finger MYND-type containing 8	2.98292	1.51432e-10	1.0509e-08
ENSG00000124507	6	6	5	4	7	1	9	7	26	50	34	30	33	37	PACSIN1	protein_coding	CODING	protein kinase C and casein kinase substrate in neurons 1	2.69701	1.52182e-10	1.05353e-08
ENSG00000168028	0	1	1	2	2	1	0	3	26	11	11	7	5	13	RPSA	protein_coding	CODING	ribosomal protein SA	3.07079	1.55365e-10	1.07296e-08
ENSG00000100030	2	2	2	1	1	1	2	1	17	10	16	8	15	11	MAPK1	protein_coding	CODING	mitogen-activated protein kinase 1	2.91546	1.56506e-10	1.07822e-08
ENSG00000135913	0	0	0	1	1	0	0	2	8	10	3	5	7	5	USP37	protein_coding	CODING	ubiquitin specific peptidase 37	2.8765	1.58505e-10	1.08936e-08
ENSG00000143507	0	0	0	0	2	1	1	2	9	7	11	11	11	4	DUSP10	protein_coding	CODING	dual specificity phosphatase 10	2.94369	1.59131e-10	1.09013e-08
ENSG00000161671	0	0	0	0	0	1	0	0	9	3	6	4	10	3	EMC10	protein_coding	CODING	ER membrane protein complex subunit 10	2.73052	1.59383e-10	1.09013e-08
ENSG00000072121	271	335	115	130	99	185	111	87	27	26	18	29	79	39	ZFYVE26	protein_coding	CODING	zinc finger FYVE-type containing 26	-2.17359	1.60818e-10	1.09566e-08
ENSG00000161791	71	49	54	57	71	58	45	65	6	10	7	7	16	29	FMNL3	protein_coding	CODING	formin like 3	-2.37814	1.61048e-10	1.09566e-08
ENSG00000153147	18	12	18	8	27	20	23	13	88	78	63	68	66	57	SMARCA5	protein_coding	CODING	SWI/SNF related, matrix associated, actin dependent regulator of chromatin, subfamily a, member 5	2.07144	1.61348e-10	1.09566e-08
ENSG00000186310	5	5	2	1	3	4	1	8	42	26	27	13	27	22	NAP1L3	protein_coding	CODING	nucleosome assembly protein 1 like 3	2.91765	1.62062e-10	1.09789e-08
ENSG00000261139	30	15	13	40	20	26	13	18	1	2	2	0	2	6	CTD-2517M14.5	processed_transcript	NONCODING		-3.17668	1.6967e-10	1.1467e-08
ENSG00000033867	29	5	11	12	28	12	25	13	90	81	58	56	59	75	SLC4A7	protein_coding	CODING	solute carrier family 4 member 7	2.21134	1.72399e-10	1.16238e-08
ENSG00000131174	0	0	0	1	1	0	0	1	9	7	8	3	5	5	COX7B	protein_coding	CODING	cytochrome c oxidase subunit 7B	2.76898	1.74723e-10	1.17527e-08
ENSG00000063176	236	160	190	516	197	134	78	171	42	29	61	42	46	49	SPHK2	protein_coding	CODING	sphingosine kinase 2	-2.05019	1.75689e-10	1.17898e-08
ENSG00000070081	4	1	3	2	9	2	1	2	26	21	25	24	19	11	NUCB2	protein_coding	CODING	nucleobindin 2	2.93677	1.77689e-10	1.18959e-08
ENSG00000076053	163	82	124	98	141	128	149	155	45	25	19	53	42	27	RBM7	protein_coding	CODING	RNA binding motif protein 7	-1.90989	1.86023e-10	1.24247e-08
ENSG00000114107	7	0	1	2	8	1	1	4	23	23	18	17	21	19	CEP70	protein_coding	CODING	centrosomal protein 70	3.03453	1.93428e-10	1.2889e-08
ENSG00000068650	1	1	2	0	1	1	2	0	12	18	6	8	7	12	ATP11A	protein_coding	CODING	ATPase phospholipid transporting 11A	2.95647	2.03543e-10	1.35313e-08
ENSG00000162512	0	1	0	0	0	0	1	1	5	10	4	7	9	6	SDC3	protein_coding	CODING	syndecan 3	2.7906	2.0555e-10	1.36329e-08
ENSG00000110107	0	1	0	0	0	0	0	0	7	6	9	4	8	3	PRPF19	protein_coding	CODING	pre-mRNA processing factor 19	2.7165	2.06165e-10	1.36419e-08
ENSG00000174938	2	3	2	0	1	0	0	0	3	20	11	13	14	13	SEZ6L2	protein_coding	CODING	seizure related 6 homolog like 2	3.07233	2.07694e-10	1.37112e-08
ENSG00000130779	4	3	0	1	5	4	8	6	40	26	38	20	28	16	CLIP1	protein_coding	CODING	CAP-Gly domain containing linker protein 1	2.92144	2.08341e-10	1.37221e-08
ENSG00000119139	16	27	22	6	17	17	8	10	75	65	60	63	79	45	TJP2	protein_coding	CODING	tight junction protein 2	2.19389	2.09399e-10	1.37599e-08
ENSG00000142192	51	33	54	55	100	63	97	60	265	234	342	231	134	112	APP	protein_coding	CODING	amyloid beta precursor protein	1.75569	2.1662e-10	1.42016e-08
ENSG00000177954	3	3	6	3	10	7	2	2	48	41	27	16	34	19	RPS27	protein_coding	CODING	ribosomal protein S27	2.76154	2.19026e-10	1.43263e-08
ENSG00000125746	177	96	132	47	148	202	95	136	17	40	15	23	64	15	EML2	protein_coding	CODING	echinoderm microtubule associated protein like 2	-2.23857	2.21881e-10	1.44798e-08
ENSG00000272579	454	412	540	363	454	320	485	416	164	124	129	232	205	163	RP11-101E13.5	antisense	NONCODING		-1.35327	2.35449e-10	1.53301e-08
ENSG00000230628	159	78	98	349	90	87	91	119	22	17	9	9	35	82	RP4-781K5.6	lincRNA	NONCODING		-2.44219	2.39993e-10	1.55902e-08
ENSG00000104969	1	0	1	1	1	2	3	0	9	15	10	8	18	5	SGTA	protein_coding	CODING	small glutamine rich tetratricopeptide repeat containing alpha	2.93932	2.43009e-10	1.57502e-08
ENSG00000214063	48	70	61	152	70	77	37	67	8	5	15	9	21	23	TSPAN4	protein_coding	CODING	tetraspanin 4	-2.41639	2.4413e-10	1.57869e-08
ENSG00000268030	85	40	25	148	107	60	132	37	4	11	8	13	9	19	AC005253.2	antisense	NONCODING		-2.7432	2.48544e-10	1.60068e-08
ENSG00000118922	0	1	0	1	1	1	0	0	11	10	7	4	6	3	KLF12	protein_coding	CODING	Kruppel like factor 12	2.77754	2.48656e-10	1.60068e-08
ENSG00000164889	62	34	27	90	45	77	43	50	16	6	8	8	10	6	SLC4A2	protein_coding	CODING	solute carrier family 4 member 2	-2.5038	2.54368e-10	1.63376e-08
ENSG00000103018	1	1	0	1	2	1	0	1	7	15	13	7	8	4	CYB5B	protein_coding	CODING	cytochrome b5 type B	2.90147	2.60647e-10	1.67032e-08
ENSG00000083168	15	7	5	10	5	5	7	7	27	46	60	37	33	40	KAT6A	protein_coding	CODING	lysine acetyltransferase 6A	2.36636	2.62211e-10	1.67656e-08
ENSG00000047410	21	8	10	6	18	5	20	21	71	65	63	57	47	45	TPR	protein_coding	CODING	translocated promoter region, nuclear basket protein	2.24188	2.64801e-10	1.68933e-08
ENSG00000137312	1	2	0	0	1	1	4	1	15	9	14	7	8	5	FLOT1	protein_coding	CODING	flotillin 1	2.94358	2.68539e-10	1.70934e-08
ENSG00000108953	24	16	18	11	27	14	20	32	79	91	95	97	72	49	YWHAE	protein_coding	CODING	tyrosine 3-monooxygenase/tryptophan 5-monooxygenase activation protein epsilon	1.99685	2.70659e-10	1.71899e-08
ENSG00000105193	0	2	1	0	2	0	1	2	8	8	18	9	10	9	RPS16	protein_coding	CODING	ribosomal protein S16	2.92517	2.73152e-10	1.73096e-08
ENSG00000108061	2	0	1	4	3	1	3	4	19	21	22	14	16	15	SHOC2	protein_coding	CODING	SHOC2, leucine rich repeat scaffold protein	2.8791	2.75909e-10	1.7424e-08
ENSG00000175216	9	3	4	5	7	5	4	5	33	40	46	19	25	27	CKAP5	protein_coding	CODING	cytoskeleton associated protein 5	2.54352	2.76183e-10	1.7424e-08
ENSG00000105669	0	1	0	1	2	0	0	0	6	13	6	6	10	3	COPE	protein_coding	CODING	coatomer protein complex subunit epsilon	2.82527	2.76909e-10	1.74312e-08
ENSG00000188229	18	15	24	34	28	26	29	29	76	129	66	114	93	92	TUBB4B	protein_coding	CODING	tubulin beta 4B class IVb	1.88034	2.91985e-10	1.83396e-08
ENSG00000198879	4	3	1	2	4	4	2	2	22	23	18	21	21	13	SFMBT2	protein_coding	CODING	Scm-like with four mbt domains 2	2.77844	2.93093e-10	1.83686e-08
ENSG00000230989	0	2	0	0	2	6	0	0	13	17	11	10	11	7	HSBP1	protein_coding	CODING	heat shock factor binding protein 1	2.98052	3.05308e-10	1.90592e-08
ENSG00000130723	17	11	7	5	5	11	19	12	39	47	70	53	39	51	PRRC2B	protein_coding	CODING	proline rich coiled-coil 2B	2.26566	3.05451e-10	1.90592e-08
ENSG00000110367	12	3	14	12	13	9	16	9	83	53	63	37	67	29	DDX6	protein_coding	CODING	DEAD-box helicase 6	2.29938	3.15855e-10	1.96652e-08
ENSG00000100442	3	1	1	2	0	2	4	2	20	20	17	14	14	10	FKBP3	protein_coding	CODING	FK506 binding protein 3	2.87581	3.21598e-10	1.99791e-08
ENSG00000105223	2	0	1	1	2	3	1	0	10	18	9	9	13	9	PLD3	protein_coding	CODING	phospholipase D family member 3	2.93758	3.35041e-10	2.07689e-08
ENSG00000198518	3	2	1	2	4	3	2	6	34	23	31	16	19	11	HIST1H4E	protein_coding	CODING	histone cluster 1 H4 family member e	2.88672	3.43313e-10	2.12354e-08
ENSG00000101596	4	2	0	2	1	2	4	2	15	17	14	11	20	15	SMCHD1	protein_coding	CODING	structural maintenance of chromosomes flexible hinge domain containing 1	2.89118	3.46547e-10	2.13889e-08
ENSG00000050165	36	34	35	32	55	55	49	38	307	141	320	124	120	70	DKK3	protein_coding	CODING	dickkopf WNT signaling pathway inhibitor 3	1.91566	3.52816e-10	2.17287e-08
ENSG00000196323	3	0	1	3	5	4	2	0	21	22	16	14	21	13	ZBTB44	protein_coding	CODING	zinc finger and BTB domain containing 44	3.01173	3.67557e-10	2.25877e-08
ENSG00000197774	93	53	48	74	84	107	83	46	6	14	12	13	30	21	EME2	protein_coding	CODING	essential meiotic structure-specific endonuclease subunit 2	-2.26081	3.78557e-10	2.32136e-08
ENSG00000136156	4	6	10	6	7	12	15	5	69	40	51	34	48	21	ITM2B	protein_coding	CODING	integral membrane protein 2B	2.43034	3.80479e-10	2.3233e-08
ENSG00000005700	3	0	2	1	4	2	3	2	22	12	21	13	17	12	IBTK	protein_coding	CODING	inhibitor of Bruton tyrosine kinase	2.86637	3.80687e-10	2.3233e-08
ENSG00000166598	48	25	37	43	49	53	65	37	197	151	118	136	124	120	HSP90B1	protein_coding	CODING	heat shock protein 90 beta family member 1	1.68614	3.81324e-10	2.3233e-08
ENSG00000010322	0	0	1	1	3	2	0	1	12	10	13	14	7	4	NISCH	protein_coding	CODING	nischarin	2.90264	3.82875e-10	2.32776e-08
ENSG00000179222	1	2	0	0	3	0	0	0	17	12	14	2	11	2	MAGED1	protein_coding	CODING	MAGE family member D1	3.01089	3.87671e-10	2.3519e-08
ENSG00000139132	9	10	16	8	14	13	16	16	80	55	56	50	64	37	FGD4	protein_coding	CODING	FYVE, RhoGEF and PH domain containing 4	2.10187	3.91587e-10	2.3706e-08
ENSG00000083093	0	1	0	1	0	0	1	0	8	3	5	3	2	6	PALB2	protein_coding	CODING	partner and localizer of BRCA2	2.63912	3.9601e-10	2.39229e-08
ENSG00000144229	5	2	0	2	3	4	2	1	17	20	12	14	24	22	THSD7B	protein_coding	CODING	thrombospondin type 1 domain containing 7B	2.89232	4.01848e-10	2.42241e-08
ENSG00000187735	2	2	4	2	2	1	3	0	27	22	22	9	14	13	TCEA1	protein_coding	CODING	transcription elongation factor A1	2.90522	4.03221e-10	2.42555e-08
ENSG00000172493	6	5	4	2	9	7	5	8	36	40	27	26	30	34	AFF1	protein_coding	CODING	AF4/FMR2 family member 1	2.4416	4.08535e-10	2.45233e-08
ENSG00000036257	6	2	2	4	5	3	2	3	25	26	27	27	19	19	CUL3	protein_coding	CODING	cullin 3	2.61064	4.11342e-10	2.46398e-08
ENSG00000094975	7	6	5	3	10	5	10	9	57	29	38	27	29	39	SUCO	protein_coding	CODING	SUN domain containing ossification factor	2.41337	4.18991e-10	2.50453e-08
ENSG00000156650	5	1	4	0	6	2	4	4	18	24	25	19	27	18	KAT6B	protein_coding	CODING	lysine acetyltransferase 6B	2.80795	4.20158e-10	2.50624e-08
ENSG00000176371	139	135	214	172	157	128	149	196	42	52	30	64	77	36	ZSCAN2	protein_coding	CODING	zinc finger and SCAN domain containing 2	-1.71496	4.22411e-10	2.51441e-08
ENSG00000130254	5	1	4	2	7	5	6	4	32	22	25	38	32	16	SAFB2	protein_coding	CODING	scaffold attachment factor B2	2.69777	4.44073e-10	2.63783e-08
ENSG00000099341	2	0	0	1	1	1	1	0	13	12	8	13	13	2	PSMD8	protein_coding	CODING	proteasome 26S subunit, non-ATPase 8	2.94037	4.46897e-10	2.64908e-08
ENSG00000048052	3	1	2	1	1	4	0	1	14	14	12	12	15	9	HDAC9	protein_coding	CODING	histone deacetylase 9	2.85723	4.50194e-10	2.66307e-08
ENSG00000111642	30	19	22	14	28	18	31	21	86	106	85	108	63	61	CHD4	protein_coding	CODING	chromodomain helicase DNA binding protein 4	1.89382	4.57805e-10	2.70248e-08
ENSG00000187824	209	154	138	156	144	185	123	219	51	61	35	47	53	63	TMEM220	protein_coding	CODING	transmembrane protein 220	-1.66579	4.59799e-10	2.70863e-08
ENSG00000160226	301	402	310	382	364	328	329	464	73	108	128	150	116	264	C21orf2	protein_coding	CODING	chromosome 21 open reading frame 2	-1.45156	4.63346e-10	2.72388e-08
ENSG00000173473	1	2	4	6	5	4	11	2	36	25	38	34	21	14	SMARCC1	protein_coding	CODING	SWI/SNF related, matrix associated, actin dependent regulator of chromatin subfamily c member 1	2.72202	4.66982e-10	2.7396e-08
ENSG00000077264	1	2	1	2	1	1	0	3	15	15	17	7	9	11	PAK3	protein_coding	CODING	p21 (RAC1) activated kinase 3	2.86653	4.74851e-10	2.77778e-08
ENSG00000187837	67	31	72	29	113	47	49	80	224	157	136	209	386	128	HIST1H1C	protein_coding	CODING	histone cluster 1 H1 family member c	1.78575	4.75443e-10	2.77778e-08
ENSG00000068400	2	0	2	0	1	2	0	5	15	17	7	13	21	9	GRIPAP1	protein_coding	CODING	GRIP1 associated protein 1	3.00889	4.81906e-10	2.80977e-08
ENSG00000181555	16	3	5	12	16	3	10	6	59	56	37	38	32	37	SETD2	protein_coding	CODING	SET domain containing 2	2.39514	4.88298e-10	2.84122e-08
ENSG00000108370	2	4	3	3	3	2	5	5	16	30	19	25	24	21	RGS9	protein_coding	CODING	regulator of G protein signaling 9	2.63128	4.94088e-10	2.86904e-08
ENSG00000171033	1	0	1	1	0	2	1	0	11	8	15	5	7	2	PKIA	protein_coding	CODING	cAMP-dependent protein kinase inhibitor alpha	2.8558	4.97717e-10	2.88423e-08
ENSG00000186314	3	3	0	2	2	2	2	3	29	17	25	12	15	8	PRELID2	protein_coding	CODING	PRELI domain containing 2	2.8951	4.99571e-10	2.88908e-08
ENSG00000163625	5	2	2	4	4	1	1	4	18	22	30	12	31	17	WDFY3	protein_coding	CODING	WD repeat and FYVE domain containing 3	2.77703	5.07301e-10	2.92452e-08
ENSG00000196116	4	3	1	4	2	3	2	4	24	23	16	20	15	18	TDRD7	protein_coding	CODING	tudor domain containing 7	2.70596	5.07754e-10	2.92452e-08
ENSG00000015676	2	1	1	0	1	0	1	2	13	11	8	18	9	4	NUDCD3	protein_coding	CODING	NudC domain containing 3	2.90676	5.26066e-10	3.02387e-08
ENSG00000204564	36	35	56	55	55	72	34	44	10	6	11	6	12	12	C6orf136	protein_coding	CODING	chromosome 6 open reading frame 136	-2.34718	5.40735e-10	3.10192e-08
ENSG00000188690	0	1	0	0	0	1	0	0	5	6	4	4	5	4	UROS	protein_coding	CODING	uroporphyrinogen III synthase	2.56817	5.45327e-10	3.11861e-08
ENSG00000136643	1	0	0	1	1	0	1	1	11	8	6	6	9	8	RPS6KC1	protein_coding	CODING	ribosomal protein S6 kinase C1	2.82514	5.46255e-10	3.11861e-08
ENSG00000196482	0	1	1	0	4	1	2	5	15	14	16	14	12	11	ESRRG	protein_coding	CODING	estrogen related receptor gamma	2.91685	5.46933e-10	3.11861e-08
ENSG00000127022	119	75	113	137	167	126	143	127	353	327	316	344	301	245	CANX	protein_coding	CODING	calnexin	1.34722	5.72309e-10	3.25678e-08
ENSG00000070010	273	165	179	192	156	127	149	194	45	47	51	71	69	57	UFD1L	protein_coding	CODING		-1.63334	5.766e-10	3.27465e-08
ENSG00000174080	1	0	2	2	1	3	2	0	13	22	14	13	6	7	CTSF	protein_coding	CODING	cathepsin F	2.91339	5.7875e-10	3.28031e-08
ENSG00000106261	7	3	5	5	5	4	5	6	38	30	31	21	31	25	ZKSCAN1	protein_coding	CODING	zinc finger with KRAB and SCAN domains 1	2.43871	5.80967e-10	3.28633e-08
ENSG00000114573	8	4	3	9	8	3	7	5	40	32	27	34	21	36	ATP6V1A	protein_coding	CODING	ATPase H+ transporting V1 subunit A	2.43517	5.87181e-10	3.31489e-08
ENSG00000139218	25	10	6	26	24	14	11	24	77	78	73	47	58	79	SCAF11	protein_coding	CODING	SR-related CTD associated factor 11	2.087	5.9211e-10	3.3361e-08
ENSG00000139182	2	1	2	5	2	3	2	2	20	16	27	18	13	14	CLSTN3	protein_coding	CODING	calsyntenin 3	2.721	5.93421e-10	3.33688e-08
ENSG00000143669	6	3	2	11	7	6	7	11	49	53	32	23	27	35	LYST	protein_coding	CODING	lysosomal trafficking regulator	2.47352	6.01417e-10	3.37173e-08
ENSG00000263345	21	23	9	22	22	28	14	9	0	1	2	2	1	8	RP1-59D14.5	antisense	NONCODING		-3.17585	6.01989e-10	3.37173e-08
ENSG00000160959	360	204	215	371	174	201	288	291	40	50	107	123	79	120	LRRC14	protein_coding	CODING	leucine rich repeat containing 14	-1.66197	6.05292e-10	3.38357e-08
ENSG00000173821	650	1067	761	913	593	580	723	860	152	199	237	407	290	709	RNF213	protein_coding	CODING	ring finger protein 213	-1.36723	6.12942e-10	3.41962e-08
ENSG00000154277	2	0	1	3	1	1	3	2	13	31	38	11	13	7	UCHL1	protein_coding	CODING	ubiquitin C-terminal hydrolase L1	2.9982	6.18902e-10	3.44611e-08
ENSG00000188191	3	0	2	1	0	1	0	2	11	11	15	11	6	10	PRKAR1B	protein_coding	CODING	protein kinase cAMP-dependent type I regulatory subunit beta	2.88969	6.35213e-10	3.53002e-08
ENSG00000136770	0	0	0	1	0	0	0	2	7	6	10	3	5	7	DNAJC1	protein_coding	CODING	DnaJ heat shock protein family (Hsp40) member C1	2.73944	6.41769e-10	3.5595e-08
ENSG00000156873	59	44	28	60	49	46	31	29	4	4	8	5	8	17	PHKG2	protein_coding	CODING	phosphorylase kinase catalytic subunit gamma 2	-2.47781	6.81342e-10	3.77164e-08
ENSG00000076554	12	6	6	6	14	13	11	7	72	47	37	34	60	27	TPD52	protein_coding	CODING	tumor protein D52	2.26435	6.8473e-10	3.78304e-08
ENSG00000144834	0	0	0	0	2	2	0	1	11	6	5	9	6	6	TAGLN3	protein_coding	CODING	transgelin 3	2.83219	6.8808e-10	3.78728e-08
ENSG00000058668	6	8	5	1	1	5	8	4	39	19	42	18	31	23	ATP2B4	protein_coding	CODING	ATPase plasma membrane Ca2+ transporting 4	2.69559	6.8816e-10	3.78728e-08
ENSG00000168944	3	0	1	3	2	3	0	2	18	18	9	10	14	15	CEP120	protein_coding	CODING	centrosomal protein 120	2.93794	7.03304e-10	3.86315e-08
ENSG00000197070	324	278	313	235	207	211	264	269	73	52	105	139	104	98	ARRDC1	protein_coding	CODING	arrestin domain containing 1	-1.49546	7.08164e-10	3.88235e-08
ENSG00000167815	0	1	3	3	2	1	0	1	10	11	9	12	10	10	PRDX2	protein_coding	CODING	peroxiredoxin 2	2.90407	7.61369e-10	4.15982e-08
ENSG00000156467	11	2	6	5	8	6	9	4	47	38	32	37	46	17	UQCRB	protein_coding	CODING	ubiquinol-cytochrome c reductase binding protein	2.46889	7.617e-10	4.15982e-08
ENSG00000163629	71	21	19	39	62	44	78	48	199	170	93	160	147	141	PTPN13	protein_coding	CODING	protein tyrosine phosphatase, non-receptor type 13	1.78162	7.73793e-10	4.21776e-08
ENSG00000186298	5	1	3	4	2	1	5	2	21	23	21	15	16	17	PPP1CC	protein_coding	CODING	protein phosphatase 1 catalytic subunit gamma	2.71358	7.80746e-10	4.24752e-08
ENSG00000076513	229	120	208	169	167	207	222	231	63	59	33	82	69	75	ANKRD13A	protein_coding	CODING	ankyrin repeat domain 13A	-1.62444	7.8557e-10	4.2612e-08
ENSG00000147677	3	3	2	1	5	3	2	5	26	25	21	29	20	12	EIF3H	protein_coding	CODING	eukaryotic translation initiation factor 3 subunit H	2.65581	7.86254e-10	4.2612e-08
ENSG00000100321	6	2	2	2	10	5	5	8	32	33	30	36	29	16	SYNGR1	protein_coding	CODING	synaptogyrin 1	2.58813	7.9428e-10	4.29651e-08
ENSG00000110697	8	4	5	4	3	0	9	6	20	31	29	29	27	28	PITPNM1	protein_coding	CODING	phosphatidylinositol transfer protein membrane associated 1	2.74997	8.01673e-10	4.32827e-08
ENSG00000204514	244	237	206	208	219	182	285	221	34	43	57	106	115	123	ZNF814	protein_coding	CODING	zinc finger protein 814	-1.64467	8.04067e-10	4.33298e-08
ENSG00000172809	7	11	11	4	5	8	9	9	45	41	50	31	36	26	RPL38	protein_coding	CODING	ribosomal protein L38	2.2888	8.18658e-10	4.39127e-08
ENSG00000125676	10	4	3	5	8	13	10	10	38	52	40	43	24	37	THOC2	protein_coding	CODING	THO complex 2	2.36949	8.18663e-10	4.39127e-08
ENSG00000204120	14	5	9	9	11	11	18	17	49	57	48	48	55	41	GIGYF2	protein_coding	CODING	GRB10 interacting GYF protein 2	2.10765	8.19514e-10	4.39127e-08
ENSG00000137822	617	678	634	283	386	531	581	739	197	138	172	285	249	234	TUBGCP4	protein_coding	CODING	tubulin gamma complex associated protein 4	-1.36076	8.25019e-10	4.41246e-08
ENSG00000154229	3	6	2	0	4	4	2	6	21	22	22	28	22	17	PRKCA	protein_coding	CODING	protein kinase C alpha	2.74443	8.36877e-10	4.46748e-08
ENSG00000106049	0	1	0	1	0	0	1	0	8	5	5	5	4	9	HIBADH	protein_coding	CODING	3-hydroxyisobutyrate dehydrogenase	2.68228	8.4123e-10	4.48231e-08
ENSG00000138095	6	2	2	1	3	4	4	4	24	27	22	21	23	14	LRPPRC	protein_coding	CODING	leucine rich pentatricopeptide repeat containing	2.61151	8.61899e-10	4.58385e-08
ENSG00000148303	31	23	29	26	25	28	14	20	87	103	90	80	77	70	RPL7A	protein_coding	CODING	ribosomal protein L7a	1.80537	8.68492e-10	4.60452e-08
ENSG00000166734	7	1	3	2	1	8	5	6	43	23	33	24	15	18	CASC4	protein_coding	CODING	cancer susceptibility 4	2.83498	8.69863e-10	4.60452e-08
ENSG00000268006	336	511	309	180	271	219	427	287	69	90	94	160	104	124	PTOV1-AS1	antisense	NONCODING	PTOV1 antisense RNA 1	-1.54141	8.70639e-10	4.60452e-08
ENSG00000119383	0	1	1	0	3	0	1	1	7	12	7	7	8	6	PPP2R4	protein_coding	CODING		2.77737	8.7328e-10	4.60991e-08
ENSG00000238098	13	6	13	42	20	10	8	16	1	2	1	1	1	1	ABCA17P			ATP binding cassette subfamily A member 17, pseudogene	-3.03236	8.77282e-10	4.62246e-08
ENSG00000110422	15	9	6	8	15	15	17	11	75	60	54	36	58	35	HIPK3	protein_coding	CODING	homeodomain interacting protein kinase 3	2.12104	8.82726e-10	4.64255e-08
ENSG00000267023	1005	793	881	473	1018	830	1054	946	285	299	252	524	471	473	LRRC37A16P			leucine rich repeat containing 37 member A16, pseudogene	-1.20165	9.00091e-10	4.72515e-08
ENSG00000163682	26	25	21	18	31	42	37	27	132	128	96	77	86	72	RPL9	protein_coding	CODING	ribosomal protein L9	1.79686	9.05794e-10	4.74149e-08
ENSG00000122008	0	1	0	2	1	1	1	0	9	9	6	7	7	8	POLK	protein_coding	CODING	DNA polymerase kappa	2.72039	9.06538e-10	4.74149e-08
ENSG00000118412	17	7	2	8	24	12	13	14	58	55	48	50	48	45	CASP8AP2	processed_transcript	NONCODING	caspase 8 associated protein 2	2.26011	9.26873e-10	4.83486e-08
ENSG00000196693	0	0	1	1	0	0	1	1	14	8	7	3	4	6	ZNF33B	processed_transcript	NONCODING	zinc finger protein 33B	2.71881	9.28853e-10	4.83486e-08
ENSG00000114541	1	0	2	0	1	1	0	1	11	7	5	9	11	5	FRMD4B	protein_coding	CODING	FERM domain containing 4B	2.80235	9.29487e-10	4.83486e-08
ENSG00000232093	11	6	6	8	7	6	5	3	0	0	1	0	1	1	RP11-307C12.11	antisense	NONCODING		-2.65255	9.3244e-10	4.84137e-08
ENSG00000128731	3	1	2	3	4	1	4	3	23	15	19	26	10	13	HERC2	protein_coding	CODING	HECT and RLD domain containing E3 ubiquitin protein ligase 2	2.76042	9.36089e-10	4.84914e-08
ENSG00000060656	5	1	2	2	6	2	2	2	19	18	18	15	32	17	PTPRU	protein_coding	CODING	protein tyrosine phosphatase, receptor type U	2.69004	9.37345e-10	4.84914e-08
ENSG00000269131	216	237	157	283	143	125	356	226	36	54	63	92	55	95	AC004447.2	antisense	NONCODING		-1.70253	9.42502e-10	4.86697e-08
ENSG00000172915	9	9	16	13	13	11	16	9	66	67	49	42	35	50	NBEA	protein_coding	CODING	neurobeachin	2.07469	9.48343e-10	4.88157e-08
ENSG00000187957	4	1	1	0	3	3	2	1	24	15	17	15	15	7	DNER	protein_coding	CODING	delta/notch like EGF repeat containing	2.90136	9.48761e-10	4.88157e-08
ENSG00000137474	5	1	1	0	3	0	2	1	18	15	13	10	8	17	MYO7A	protein_coding	CODING	myosin VIIA	2.85254	9.69909e-10	4.98138e-08
ENSG00000156482	133	126	189	148	144	178	233	238	62	65	54	22	77	46	RPL30	protein_coding	CODING	ribosomal protein L30	-1.71687	9.83737e-10	5.04329e-08
ENSG00000139116	34	12	23	15	34	20	24	26	97	106	98	54	77	78	KIF21A	protein_coding	CODING	kinesin family member 21A	1.86986	9.87661e-10	5.0543e-08
ENSG00000149084	3	1	0	2	1	1	1	2	14	12	12	9	11	8	HSD17B12	protein_coding	CODING	hydroxysteroid 17-beta dehydrogenase 12	2.76429	9.91615e-10	5.06542e-08
ENSG00000141424	3	2	5	1	7	3	5	5	35	34	28	19	24	13	SLC39A6	protein_coding	CODING	solute carrier family 39 member 6	2.64875	9.97511e-10	5.08641e-08
ENSG00000188342	1	0	0	0	0	0	0	0	12	8	7	1	5	1	GTF2F2	protein_coding	CODING	general transcription factor IIF subunit 2	2.67629	1.00083e-09	5.09421e-08
ENSG00000157191	122	109	102	85	100	86	108	128	22	11	21	41	31	60	NECAP2	protein_coding	CODING	NECAP endocytosis associated 2	-1.92622	1.01315e-09	5.14772e-08
ENSG00000261641	18	26	28	19	30	31	32	32	3	2	6	8	2	4	LA16c-390E6.5	antisense	NONCODING		-2.70075	1.01835e-09	5.16493e-08
ENSG00000075292	19	7	15	11	23	20	28	17	89	77	69	72	54	46	ZNF638	protein_coding	CODING	zinc finger protein 638	2.00981	1.02071e-09	5.16766e-08
ENSG00000099995	2	11	2	3	6	6	4	4	23	27	29	32	27	21	SF3A1	protein_coding	CODING	splicing factor 3a subunit 1	2.55579	1.05829e-09	5.3484e-08
ENSG00000122565	4	5	4	4	6	6	8	6	38	29	29	26	27	24	CBX3	protein_coding	CODING	chromobox 3	2.34004	1.06788e-09	5.3873e-08
ENSG00000189079	4	1	1	7	6	4	4	5	29	25	28	21	22	20	ARID2	protein_coding	CODING	AT-rich interaction domain 2	2.60132	1.07147e-09	5.39583e-08
ENSG00000047578	2	1	1	1	3	2	1	7	16	11	12	19	11	15	KIAA0556	protein_coding	CODING	KIAA0556	2.94301	1.10459e-09	5.55281e-08
ENSG00000184640	2	2	2	1	2	1	2	0	19	18	15	11	17	8	2017-09-09	protein_coding	CODING	septin 9	2.75092	1.13414e-09	5.69128e-08
ENSG00000181610	1	0	1	0	1	0	0	0	6	5	3	4	14	4	MRPS23	protein_coding	CODING	mitochondrial ribosomal protein S23	2.71367	1.14595e-09	5.73778e-08
ENSG00000075213	6	2	2	2	4	0	6	0	23	17	14	20	16	16	SEMA3A	protein_coding	CODING	semaphorin 3A	2.86633	1.14744e-09	5.73778e-08
ENSG00000007062	20	9	19	20	30	22	27	26	126	72	73	59	98	62	PROM1	protein_coding	CODING	prominin 1	1.90862	1.15958e-09	5.78834e-08
ENSG00000221843	157	161	109	122	155	191	141	134	50	33	46	49	48	53	C2orf16	protein_coding	CODING	chromosome 2 open reading frame 16	-1.6262	1.16563e-09	5.79708e-08
ENSG00000109654	7	2	2	2	7	6	6	5	37	27	59	23	24	13	TRIM2	protein_coding	CODING	tripartite motif containing 2	2.69689	1.16599e-09	5.79708e-08
ENSG00000029363	10	15	23	12	20	16	33	24	62	76	71	71	102	53	BCLAF1	protein_coding	CODING	BCL2 associated transcription factor 1	1.9364	1.16934e-09	5.79708e-08
ENSG00000060339	5	8	2	4	4	6	5	3	38	43	23	24	18	28	CCAR1	protein_coding	CODING	cell division cycle and apoptosis regulator 1	2.47517	1.16948e-09	5.79708e-08
ENSG00000133872	9	1	6	3	4	4	7	6	50	31	42	26	21	16	TMEM66	protein_coding	CODING		2.64037	1.17351e-09	5.80692e-08
ENSG00000161091	61	94	86	52	71	150	64	93	8	21	17	22	22	30	MFSD12	protein_coding	CODING	major facilitator superfamily domain containing 12	-2.05587	1.20594e-09	5.95704e-08
ENSG00000160007	2	6	2	4	1	3	8	1	28	31	37	13	23	13	ARHGAP35	protein_coding	CODING	Rho GTPase activating protein 35	2.8267	1.21692e-09	6.00088e-08
ENSG00000163468	9	4	5	7	11	1	9	13	56	36	36	29	54	25	CCT3	protein_coding	CODING	chaperonin containing TCP1 subunit 3	2.42484	1.22003e-09	6.00582e-08
ENSG00000196419	9	7	7	6	17	13	13	6	56	46	52	39	54	23	XRCC6	protein_coding	CODING	X-ray repair cross complementing 6	2.21072	1.23455e-09	6.06678e-08
ENSG00000133243	83	56	41	91	45	55	45	48	11	11	12	13	15	13	BTBD2	protein_coding	CODING	BTB domain containing 2	-2.12298	1.23733e-09	6.06994e-08
ENSG00000075420	2	0	0	1	0	1	2	0	8	6	18	8	5	5	FNDC3B	protein_coding	CODING	fibronectin type III domain containing 3B	2.7826	1.24571e-09	6.10054e-08
ENSG00000150275	9	1	0	3	6	5	6	3	36	20	24	17	24	27	PCDH15	protein_coding	CODING	protocadherin related 15	2.79349	1.25069e-09	6.10736e-08
ENSG00000059145	75	61	74	56	90	63	61	69	19	12	5	31	22	17	UNKL	protein_coding	CODING	unkempt family like zinc finger	-2.11762	1.25139e-09	6.10736e-08
ENSG00000196924	3	16	4	0	6	6	3	5	30	176	54	25	23	15	FLNA	protein_coding	CODING	filamin A	2.98611	1.26707e-09	6.17326e-08
ENSG00000004897	0	3	0	0	1	1	0	2	10	6	12	7	6	8	CDC27	protein_coding	CODING	cell division cycle 27	2.8654	1.27965e-09	6.22391e-08
ENSG00000112144	0	1	0	0	3	2	0	0	12	14	7	4	10	12	ICK	protein_coding	CODING	intestinal cell kinase	2.86103	1.30562e-09	6.33939e-08
ENSG00000131143	3	3	1	3	2	6	4	5	30	25	20	18	24	11	COX4I1	protein_coding	CODING	cytochrome c oxidase subunit 4I1	2.63943	1.33996e-09	6.49503e-08
ENSG00000134318	9	6	4	3	8	6	5	4	45	39	29	28	32	16	ROCK2	protein_coding	CODING	Rho associated coiled-coil containing protein kinase 2	2.3666	1.3471e-09	6.51855e-08
ENSG00000082641	14	5	11	6	13	6	18	14	49	70	49	48	40	30	NFE2L1	protein_coding	CODING	nuclear factor, erythroid 2 like 1	2.17494	1.35094e-09	6.52601e-08
ENSG00000198836	3	1	2	2	5	4	1	1	21	21	19	16	12	8	OPA1	protein_coding	CODING	OPA1, mitochondrial dynamin like GTPase	2.76691	1.36504e-09	6.58294e-08
ENSG00000102755	3	4	4	5	2	3	8	5	45	13	76	23	21	23	FLT1	protein_coding	CODING	fms related tyrosine kinase 1	2.62317	1.38369e-09	6.6616e-08
ENSG00000125851	2	5	1	1	3	1	0	0	28	17	12	9	10	8	PCSK2	protein_coding	CODING	proprotein convertase subtilisin/kexin type 2	2.92695	1.38907e-09	6.6762e-08
ENSG00000272927	55	77	32	87	38	41	17	41	2	2	2	14	5	28	RP11-1191J2.5	antisense	NONCODING		-2.89648	1.4338e-09	6.87959e-08
ENSG00000099974	51	47	46	40	34	43	53	41	4	14	5	9	14	11	DDTL	protein_coding	CODING	D-dopachrome tautomerase like	-2.2574	1.45676e-09	6.97798e-08
ENSG00000197191	2	4	3	6	7	5	3	1	0	0	0	0	0	1	C9orf169	protein_coding	CODING		-2.49829	1.46938e-09	7.01754e-08
ENSG00000198363	34	20	32	44	60	38	30	39	143	139	142	94	136	72	ASPH	protein_coding	CODING	aspartate beta-hydroxylase	1.71439	1.46995e-09	7.01754e-08
ENSG00000198919	6	1	4	3	9	3	2	2	22	31	23	18	17	21	DZIP3	protein_coding	CODING	DAZ interacting zinc finger protein 3	2.62481	1.47885e-09	7.04821e-08
ENSG00000140545	1	1	2	0	5	3	8	4	11	22	11	25	20	23	MFGE8	protein_coding	CODING	milk fat globule-EGF factor 8 protein	2.95001	1.49347e-09	7.10599e-08
ENSG00000181894	1	1	0	0	1	0	0	0	7	5	7	7	7	2	ZNF329	protein_coding	CODING	zinc finger protein 329	2.7098	1.50246e-09	7.13683e-08
ENSG00000086189	1355	1445	1615	1335	918	927	1199	1303	385	558	456	814	621	892	DIMT1	protein_coding	CODING	DIM1 dimethyladenosine transferase 1 homolog	-1.05377	1.5102e-09	7.1616e-08
ENSG00000166226	2	0	0	0	2	0	2	2	12	15	8	10	7	8	CCT2	protein_coding	CODING	chaperonin containing TCP1 subunit 2	2.7753	1.51887e-09	7.19076e-08
ENSG00000197694	38	39	38	20	63	39	33	45	147	148	149	95	103	100	SPTAN1	protein_coding	CODING	spectrin alpha, non-erythrocytic 1	1.67818	1.5519e-09	7.32279e-08
ENSG00000112335	1	0	0	0	1	2	1	0	7	9	10	9	7	3	SNX3	protein_coding	CODING	sorting nexin 3	2.73405	1.55191e-09	7.32279e-08
ENSG00000118680	1	0	0	0	5	0	0	0	14	13	12	4	8	5	MYL12B	protein_coding	CODING	myosin light chain 12B	2.87531	1.55633e-09	7.33151e-08
ENSG00000090861	6	6	4	1	11	1	4	8	28	44	42	22	19	24	AARS	protein_coding	CODING	alanyl-tRNA synthetase	2.53947	1.56722e-09	7.37061e-08
ENSG00000158373	1	2	1	1	3	3	2	0	33	9	15	8	34	6	HIST1H2BD	protein_coding	CODING	histone cluster 1 H2B family member d	2.97558	1.57551e-09	7.38577e-08
ENSG00000228623	0	0	0	0	0	0	0	1	3	5	5	6	5	3	ZNF883	lincRNA	NONCODING	zinc finger protein 883	2.55707	1.57569e-09	7.38577e-08
ENSG00000155980	2	2	3	0	3	0	1	3	12	19	27	13	12	6	KIF5A	protein_coding	CODING	kinesin family member 5A	2.8778	1.57823e-09	7.38577e-08
ENSG00000135722	45	56	85	162	114	85	43	69	30	10	10	5	36	16	FBXL8	protein_coding	CODING	F-box and leucine rich repeat protein 8	-2.30464	1.61893e-09	7.54829e-08
ENSG00000170581	0	0	0	1	1	0	1	0	6	5	12	4	6	2	STAT2	protein_coding	CODING	signal transducer and activator of transcription 2	2.62918	1.61951e-09	7.54829e-08
ENSG00000134444	0	0	2	1	1	0	2	1	12	7	12	4	7	5	KIAA1468	protein_coding	CODING	KIAA1468	2.7858	1.62092e-09	7.54829e-08
ENSG00000127483	8	8	8	1	13	5	9	2	38	44	34	37	37	20	HP1BP3	protein_coding	CODING	heterochromatin protein 1 binding protein 3	2.45472	1.66134e-09	7.72389e-08
ENSG00000267080	4	6	3	7	6	3	1	4	0	0	0	0	0	1	ASB16-AS1	antisense	NONCODING	ASB16 antisense RNA 1	-2.48354	1.68152e-09	7.80494e-08
ENSG00000176046	0	1	2	3	6	0	3	1	16	19	18	12	10	6	NUPR1	protein_coding	CODING	nuclear protein 1, transcriptional regulator	2.94362	1.68922e-09	7.82792e-08
ENSG00000244754	10	3	2	8	18	4	7	7	55	41	33	27	32	27	N4BP2L2	protein_coding	CODING	NEDD4 binding protein 2 like 2	2.41202	1.71577e-09	7.93802e-08
ENSG00000111011	7	4	11	9	8	6	4	5	34	35	32	36	25	30	RSRC2	protein_coding	CODING	arginine and serine rich coiled-coil 2	2.26438	1.75391e-09	8.1013e-08
ENSG00000196313	55	68	31	60	45	60	54	52	4	12	10	14	15	15	POM121	protein_coding	CODING	POM121 transmembrane nucleoporin	-2.18103	1.76329e-09	8.13144e-08
ENSG00000204217	2	6	3	1	1	2	2	1	22	13	28	14	9	16	BMPR2	protein_coding	CODING	bone morphogenetic protein receptor type 2	2.74014	1.79104e-09	8.24601e-08
ENSG00000235016	39	53	71	55	60	78	29	30	8	6	3	5	21	22	RP11-493K19.3	antisense	NONCODING		-2.47434	1.81185e-09	8.32834e-08
ENSG00000102104	37	12	39	17	23	21	30	41	118	114	52	106	124	73	RS1	protein_coding	CODING	retinoschisin 1	1.86576	1.81893e-09	8.34742e-08
ENSG00000160014	10	4	9	7	10	3	9	9	34	43	42	41	46	20	CALM3	protein_coding	CODING	calmodulin 3	2.27645	1.8241e-09	8.35767e-08
ENSG00000164398	9	6	6	5	5	6	15	3	40	33	25	41	36	25	ACSL6	protein_coding	CODING	acyl-CoA synthetase long-chain family member 6	2.31997	1.82751e-09	8.35984e-08
ENSG00000227543	143	98	134	164	107	111	156	129	31	21	46	41	44	64	SPAG5-AS1	processed_transcript	NONCODING	SPAG5 antisense RNA 1	-1.71685	1.83673e-09	8.38852e-08
ENSG00000118200	8	4	4	4	3	5	2	2	34	31	32	17	16	20	CAMSAP2	protein_coding	CODING	calmodulin regulated spectrin associated protein family member 2	2.56706	1.86447e-09	8.50157e-08
ENSG00000148180	5	14	5	5	9	13	6	9	63	171	80	25	34	15	GSN	protein_coding	CODING	gelsolin	2.61061	1.89133e-09	8.59754e-08
ENSG00000162600	3	1	0	0	0	0	2	2	11	10	17	10	4	7	OMA1	protein_coding	CODING	OMA1 zinc metallopeptidase	2.84716	1.89526e-09	8.59754e-08
ENSG00000117984	3	2	6	0	3	1	13	1	43	27	27	30	14	9	CTSD	protein_coding	CODING	cathepsin D	2.99869	1.89651e-09	8.59754e-08
ENSG00000107186	2	5	0	4	4	2	8	5	21	19	29	27	20	16	MPDZ	protein_coding	CODING	multiple PDZ domain crumbs cell polarity complex component	2.67291	1.89761e-09	8.59754e-08
ENSG00000122406	6	10	19	12	14	17	15	10	75	69	68	42	49	29	RPL5	protein_coding	CODING	ribosomal protein L5	2.07142	1.97991e-09	8.95619e-08
ENSG00000164830	9	5	6	7	9	3	15	6	43	44	45	25	34	25	OXR1	protein_coding	CODING	oxidation resistance 1	2.2934	2.01193e-09	9.08658e-08
ENSG00000224861	0	0	1	0	3	2	1	1	18	9	7	8	19	5	YBX1P1			Y-box binding protein 1 pseudogene 1	2.84128	2.02221e-09	9.11853e-08
ENSG00000131389	56	40	46	30	56	29	25	30	153	134	97	126	153	79	SLC6A6	protein_coding	CODING	solute carrier family 6 member 6	1.67927	2.05038e-09	9.23094e-08
ENSG00000090612	1	0	0	0	3	0	3	3	14	9	8	8	14	8	ZNF268	protein_coding	CODING	zinc finger protein 268	2.89818	2.05598e-09	9.24152e-08
ENSG00000008952	95	25	91	67	96	75	98	91	231	260	179	255	236	159	SEC62	protein_coding	CODING	SEC62 homolog, preprotein translocation factor	1.5337	2.0679e-09	9.28044e-08
ENSG00000189171	0	0	1	0	0	0	0	0	8	9	7	3	5	2	S100A13	protein_coding	CODING	S100 calcium binding protein A13	2.65349	2.08777e-09	9.35484e-08
ENSG00000055130	7	1	3	2	8	4	4	3	30	24	25	23	22	18	CUL1	protein_coding	CODING	cullin 1	2.52963	2.1139e-09	9.45704e-08
ENSG00000231500	27	11	15	29	14	15	25	18	110	88	55	58	72	53	RPS18	protein_coding	CODING	ribosomal protein S18	1.90554	2.1222e-09	9.47927e-08
ENSG00000103194	7	2	0	2	3	3	4	2	19	23	17	19	16	15	USP10	protein_coding	CODING	ubiquitin specific peptidase 10	2.7024	2.13627e-09	9.52716e-08
ENSG00000070610	381	377	535	321	502	347	503	476	139	172	138	244	207	179	GBA2	protein_coding	CODING	glucosylceramidase beta 2	-1.25715	2.14902e-09	9.56901e-08
ENSG00000100354	13	12	10	9	10	12	12	12	47	39	46	37	50	63	TNRC6B	protein_coding	CODING	trinucleotide repeat containing 6B	1.99148	2.17865e-09	9.6858e-08
ENSG00000187325	640	866	870	3103	1992	842	547	965	314	287	321	543	303	442	TAF9B	protein_coding	CODING	TATA-box binding protein associated factor 9b	-1.5237	2.19355e-09	9.73683e-08
ENSG00000072818	234	194	194	396	163	191	148	231	36	76	47	89	80	105	ACAP1	protein_coding	CODING	ArfGAP with coiled-coil, ankyrin repeat and PH domains 1	-1.6131	2.22043e-09	9.84078e-08
ENSG00000065559	1	0	0	0	0	0	0	1	11	9	6	5	2	5	MAP2K4	protein_coding	CODING	mitogen-activated protein kinase kinase 4	2.68606	2.22396e-09	9.8411e-08
ENSG00000261460	38	35	25	43	31	45	43	25	2	7	4	6	8	14	RP11-106M3.3	antisense	NONCODING		-2.46796	2.24321e-09	9.91089e-08
ENSG00000143774	4	3	2	4	7	8	10	4	30	33	29	19	39	19	GUK1	protein_coding	CODING	guanylate kinase 1	2.46699	2.2612e-09	9.97486e-08
ENSG00000198752	4	4	2	0	4	1	1	2	19	16	21	12	16	11	CDC42BPB	protein_coding	CODING	CDC42 binding protein kinase beta	2.72663	2.27155e-09	1.0005e-07
ENSG00000212232	0	0	0	0	1	1	1	0	18	7	8	1	9	6	SNORD17	snoRNA	NONCODING	small nucleolar RNA, C/D box 17	2.79568	2.28529e-09	1.005e-07
ENSG00000169714	21	5	7	13	13	9	14	7	64	38	39	56	55	32	CNBP	protein_coding	CODING	CCHC-type zinc finger nucleic acid binding protein	2.12249	2.29453e-09	1.00751e-07
ENSG00000269399	22	11	19	30	25	19	17	13	0	1	2	1	7	5	CTD-3222D19.7	lincRNA	NONCODING		-2.96718	2.32766e-09	1.02043e-07
ENSG00000143799	39	6	12	9	20	14	21	18	74	74	58	65	62	46	PARP1	protein_coding	CODING	poly(ADP-ribose) polymerase 1	2.02205	2.33114e-09	1.02043e-07
ENSG00000163331	0	0	1	0	0	0	0	0	10	9	4	8	5	3	DAPL1	protein_coding	CODING	death associated protein like 1	2.66905	2.35054e-09	1.02584e-07
ENSG00000165916	2	1	1	2	1	2	4	2	13	21	10	17	17	10	PSMC3	protein_coding	CODING	proteasome 26S subunit, ATPase 3	2.6734	2.35128e-09	1.02584e-07
ENSG00000181163	21	15	20	25	27	20	30	25	90	89	100	84	84	44	NPM1	protein_coding	CODING	nucleophosmin	1.80497	2.35431e-09	1.02584e-07
ENSG00000173811	84	68	68	126	151	69	83	50	18	17	15	28	25	27	CCDC13-AS1	antisense	NONCODING	CCDC13 antisense RNA 1	-1.95542	2.36676e-09	1.02969e-07
ENSG00000256771	1	1	0	0	2	0	1	0	12	11	8	4	9	3	ZNF253	protein_coding	CODING	zinc finger protein 253	2.74557	2.39102e-09	1.03865e-07
ENSG00000170832	6	3	0	3	4	4	6	4	30	20	21	25	17	21	USP32	protein_coding	CODING	ubiquitin specific peptidase 32	2.68209	2.40498e-09	1.04312e-07
ENSG00000166794	1	0	0	1	2	0	3	2	12	9	12	6	9	6	PPIB	protein_coding	CODING	peptidylprolyl isomerase B	2.7938	2.41771e-09	1.04705e-07
ENSG00000146701	2	1	1	0	2	0	1	0	9	8	12	15	9	3	MDH2	protein_coding	CODING	malate dehydrogenase 2	2.80932	2.44365e-09	1.05578e-07
ENSG00000170242	2066	3510	3063	1748	2727	2967	2406	2868	1363	1110	2062	1941	939	1212	USP47	protein_coding	CODING	ubiquitin specific peptidase 47	-0.914171	2.4453e-09	1.05578e-07
ENSG00000254035	14	42	22	16	13	25	7	13	0	1	2	2	5	2	RP11-281O15.4	antisense	NONCODING		-2.98921	2.47849e-09	1.06849e-07
ENSG00000204348	42	31	49	67	76	63	25	34	8	6	9	6	14	11	DXO	protein_coding	CODING	decapping exoribonuclease	-2.31631	2.4924e-09	1.07203e-07
ENSG00000166313	2	1	7	2	4	3	9	3	24	20	26	26	23	12	APBB1	protein_coding	CODING	amyloid beta precursor protein binding family B member 1	2.67791	2.49423e-09	1.07203e-07
ENSG00000119421	0	0	0	0	0	0	0	0	7	4	6	4	4	1	NDUFA8	protein_coding	CODING	NADH:ubiquinone oxidoreductase subunit A8	2.5309	2.59133e-09	1.11208e-07
ENSG00000184985	0	2	0	1	3	1	0	1	9	8	10	9	8	4	SORCS2	protein_coding	CODING	sortilin related VPS10 domain containing receptor 2	2.75763	2.59966e-09	1.11398e-07
ENSG00000106153	5	2	3	3	7	6	6	4	28	25	26	21	34	18	CHCHD2	protein_coding	CODING	coiled-coil-helix-coiled-coil-helix domain containing 2	2.455	2.60699e-09	1.11544e-07
ENSG00000103056	119	86	53	112	54	85	116	66	15	13	24	18	26	36	SMPD3	protein_coding	CODING	sphingomyelin phosphodiesterase 3	-1.95069	2.65508e-09	1.13431e-07
ENSG00000107165	3	0	0	0	1	1	5	0	39	38	7	10	5	5	TYRP1	protein_coding	CODING	tyrosinase related protein 1	3.154	2.66945e-09	1.13874e-07
ENSG00000066654	4	0	4	0	3	4	6	3	18	18	20	15	23	12	THUMPD1	protein_coding	CODING	THUMP domain containing 1	2.80483	2.70217e-09	1.14962e-07
ENSG00000175899	15	17	11	10	6	18	12	13	207	101	156	17	57	36	A2M	protein_coding	CODING	alpha-2-macroglobulin	2.46409	2.70303e-09	1.14962e-07
ENSG00000198791	247	219	252	271	276	272	205	257	89	78	72	90	116	142	CNOT7	protein_coding	CODING	CCR4-NOT transcription complex subunit 7	-1.37635	2.71771e-09	1.15413e-07
ENSG00000173588	0	0	0	0	0	0	0	0	3	8	4	2	3	2	CCDC41	protein_coding	CODING		2.53138	2.72332e-09	1.15479e-07
ENSG00000100242	122	172	103	76	108	182	94	108	22	26	29	43	42	46	SUN2	protein_coding	CODING	Sad1 and UNC84 domain containing 2	-1.76472	2.78245e-09	1.17811e-07
ENSG00000224631	0	0	0	0	0	0	0	0	6	4	4	2	10	6	RP11-51O6.1				2.56903	2.80325e-09	1.18515e-07
ENSG00000088930	0	2	0	0	2	2	2	2	11	11	15	8	9	8	XRN2	protein_coding	CODING	5'-3' exoribonuclease 2	2.8208	2.80876e-09	1.18572e-07
ENSG00000130638	1	1	1	0	2	0	1	0	7	11	7	11	8	5	ATXN10	protein_coding	CODING	ataxin 10	2.72424	2.82385e-09	1.19033e-07
ENSG00000131089	13	4	10	3	9	5	7	13	45	43	30	44	46	20	ARHGEF9	protein_coding	CODING	Cdc42 guanine nucleotide exchange factor 9	2.29007	2.85361e-09	1.20109e-07
ENSG00000133313	1	1	1	0	1	2	1	1	14	7	13	10	16	4	CNDP2	protein_coding	CODING	carnosine dipeptidase 2	2.77258	2.85972e-09	1.20188e-07
ENSG00000131725	0	0	1	0	1	0	1	0	5	4	10	3	5	6	WDR44	protein_coding	CODING	WD repeat domain 44	2.56042	2.8761e-09	1.20698e-07
ENSG00000130255	7	4	9	6	10	14	11	6	38	56	34	40	44	23	RPL36	protein_coding	CODING	ribosomal protein L36	2.18316	2.91026e-09	1.21952e-07
ENSG00000058404	2	0	4	0	0	1	1	3	9	14	16	7	12	9	CAMK2B	protein_coding	CODING	calcium/calmodulin dependent protein kinase II beta	2.78057	2.93632e-09	1.22863e-07
ENSG00000077235	7	7	7	1	7	6	8	5	23	34	39	30	28	25	GTF3C1	protein_coding	CODING	general transcription factor IIIC subunit 1	2.51281	2.94936e-09	1.23228e-07
ENSG00000196914	28	12	14	26	24	21	28	24	78	81	94	68	72	62	ARHGEF12	protein_coding	CODING	Rho guanine nucleotide exchange factor 12	1.78966	2.95499e-09	1.23282e-07
ENSG00000153237	1	1	0	0	1	2	1	2	18	8	7	8	9	6	CCDC148	protein_coding	CODING	coiled-coil domain containing 148	2.71648	3.0014e-09	1.25035e-07
ENSG00000197603	3	1	2	0	3	1	3	0	13	10	14	7	9	11	C5orf42	protein_coding	CODING	chromosome 5 open reading frame 42	2.7862	3.00614e-09	1.25049e-07
ENSG00000115760	14	8	13	14	26	16	16	13	89	64	59	46	44	49	BIRC6	protein_coding	CODING	baculoviral IAP repeat containing 6	1.94657	3.05466e-09	1.26847e-07
ENSG00000136928	0	1	0	0	0	1	0	2	10	4	11	6	5	4	GABBR2	protein_coding	CODING	gamma-aminobutyric acid type B receptor subunit 2	2.65974	3.06265e-09	1.26847e-07
ENSG00000052126	3	1	2	2	6	4	4	4	32	23	11	17	24	21	PLEKHA5	protein_coding	CODING	pleckstrin homology domain containing A5	2.55455	3.06274e-09	1.26847e-07
ENSG00000070729	69	34	54	28	26	45	44	77	90	175	79	266	272	131	CNGB1	protein_coding	CODING	cyclic nucleotide gated channel beta 1	1.77958	3.06859e-09	1.26905e-07
ENSG00000141380	0	0	0	0	4	1	1	3	12	15	17	9	11	3	SS18	protein_coding	CODING	SS18, nBAF chromatin remodeling complex subunit	2.89262	3.11859e-09	1.28785e-07
ENSG00000188305	5	7	4	7	8	5	1	2	0	0	0	0	0	1	C19orf35	protein_coding	CODING	chromosome 19 open reading frame 35	-2.46065	3.13213e-09	1.29157e-07
ENSG00000165280	2	8	5	4	8	6	8	1	35	37	36	28	25	13	VCP	protein_coding	CODING	valosin containing protein	2.54931	3.15914e-09	1.30004e-07
ENSG00000078902	0	0	0	1	0	0	1	0	4	10	9	4	4	4	TOLLIP	protein_coding	CODING	toll interacting protein	2.6154	3.1618e-09	1.30004e-07
ENSG00000074755	2	2	2	0	2	3	2	2	16	17	17	14	5	18	ZZEF1	protein_coding	CODING	zinc finger ZZ-type and EF-hand domain containing 1	2.71501	3.1961e-09	1.31225e-07
ENSG00000168843	12	4	9	20	18	17	16	21	79	62	72	48	48	38	FSTL5	protein_coding	CODING	follistatin like 5	2.07189	3.24362e-09	1.32984e-07
ENSG00000137076	2	1	0	1	0	1	1	2	9	30	9	6	5	10	TLN1	protein_coding	CODING	talin 1	2.80109	3.26713e-09	1.33755e-07
ENSG00000100461	3	1	7	0	10	4	7	5	27	22	25	26	24	22	RBM23	protein_coding	CODING	RNA binding motif protein 23	2.73617	3.27223e-09	1.33771e-07
ENSG00000153046	4	0	2	1	5	2	3	0	22	19	10	12	11	10	CDYL	protein_coding	CODING	chromodomain Y like	2.8012	3.31854e-09	1.3547e-07
ENSG00000088812	3	3	3	2	5	0	4	3	22	17	17	18	17	12	ATRN	protein_coding	CODING	attractin	2.68766	3.36722e-09	1.3726e-07
ENSG00000011275	1	0	0	1	2	2	0	2	14	7	10	5	13	6	RNF216	protein_coding	CODING	ring finger protein 216	2.73119	3.38774e-09	1.37845e-07
ENSG00000111961	2	3	1	0	3	3	2	3	20	20	14	10	7	20	SASH1	protein_coding	CODING	SAM and SH3 domain containing 1	2.78342	3.39245e-09	1.37845e-07
ENSG00000171724	23	27	15	14	31	20	43	18	80	83	107	75	73	61	VAT1L	protein_coding	CODING	vesicle amine transport 1 like	1.79693	3.39747e-09	1.37845e-07
ENSG00000204469	2	9	5	1	5	4	2	3	14	25	23	24	26	18	PRRC2A	protein_coding	CODING	proline rich coiled-coil 2A	2.54079	3.40094e-09	1.37845e-07
ENSG00000114805	1	0	1	0	2	1	2	0	22	13	8	8	12	2	PLCH1	protein_coding	CODING	phospholipase C eta 1	2.85972	3.43858e-09	1.39172e-07
ENSG00000170871	3	2	4	3	4	2	1	2	31	20	17	11	23	14	KIAA0232	protein_coding	CODING	KIAA0232	2.58714	3.45751e-09	1.3974e-07
ENSG00000135624	5	3	0	2	2	3	2	2	15	12	20	19	18	12	CCT7	protein_coding	CODING	chaperonin containing TCP1 subunit 7	2.65528	3.47789e-09	1.40364e-07
ENSG00000143797	5	2	0	0	0	3	1	2	13	18	19	4	7	11	MBOAT2	protein_coding	CODING	membrane bound O-acyltransferase domain containing 2	2.90208	3.48695e-09	1.4053e-07
ENSG00000163281	324	425	552	255	273	224	503	492	94	98	82	190	136	234	GNPDA2	protein_coding	CODING	glucosamine-6-phosphate deaminase 2	-1.47951	3.50951e-09	1.41239e-07
ENSG00000185787	9	22	17	9	22	10	16	17	55	63	65	51	60	42	MORF4L1	protein_coding	CODING	mortality factor 4 like 1	1.93207	3.54482e-09	1.42459e-07
ENSG00000104643	189	104	211	77	106	235	100	92	41	34	29	46	35	35	MTMR9	protein_coding	CODING	myotubularin related protein 9	-1.79181	3.57582e-09	1.43502e-07
ENSG00000168385	1	2	2	3	4	3	5	2	30	23	17	12	21	10	2017-09-02	protein_coding	CODING	septin 2	2.66166	3.60064e-09	1.44295e-07
ENSG00000132970	5	5	3	7	4	3	5	2	26	31	24	15	19	24	WASF3	protein_coding	CODING	WAS protein family member 3	2.43295	3.64133e-09	1.4572e-07
ENSG00000169220	35	82	57	196	66	62	55	59	10	7	24	10	10	36	RGS14	protein_coding	CODING	regulator of G protein signaling 14	-2.28329	3.64752e-09	1.45763e-07
ENSG00000138286	511	232	477	458	539	378	487	417	122	136	109	243	226	223	FAM149B1	protein_coding	CODING	family with sequence similarity 149 member B1	-1.33298	3.67167e-09	1.46522e-07
ENSG00000135829	11	4	4	0	14	7	11	3	37	44	24	30	32	30	DHX9	protein_coding	CODING	DExH-box helicase 9	2.62262	3.68214e-09	1.46734e-07
ENSG00000197381	0	1	1	2	3	1	0	0	14	13	8	10	9	8	ADARB1	protein_coding	CODING	adenosine deaminase, RNA specific B1	2.73893	3.7531e-09	1.49352e-07
ENSG00000122705	2	3	2	3	4	2	4	4	27	19	26	20	19	9	CLTA	protein_coding	CODING	clathrin light chain A	2.52823	3.78386e-09	1.50366e-07
ENSG00000124486	17	7	8	11	13	13	21	16	72	44	48	50	49	42	USP9X	protein_coding	CODING	ubiquitin specific peptidase 9, X-linked	1.99427	3.80127e-09	1.50847e-07
ENSG00000186106	0	1	1	0	1	3	1	1	6	10	7	4	5	6	ANKRD46	protein_coding	CODING	ankyrin repeat domain 46	2.59581	3.82299e-09	1.51498e-07
ENSG00000036549	5	1	9	3	12	6	9	6	41	50	27	22	38	22	ZZZ3	protein_coding	CODING	zinc finger ZZ-type containing 3	2.45997	3.8301e-09	1.51568e-07
ENSG00000138472	4	4	4	3	5	0	1	2	21	36	30	11	19	11	GUCA1C	protein_coding	CODING	guanylate cyclase activator 1C	2.79919	3.88603e-09	1.53416e-07
ENSG00000170456	10	2	2	4	8	4	6	7	38	26	44	23	26	16	DENND5B	protein_coding	CODING	DENN domain containing 5B	2.44212	3.88757e-09	1.53416e-07
ENSG00000133739	0	0	0	1	1	0	0	0	8	5	4	3	4	2	LRRCC1	protein_coding	CODING	leucine rich repeat and coiled-coil centrosomal protein 1	2.48172	4.00195e-09	1.57662e-07
ENSG00000198597	3	1	1	1	3	2	1	2	18	11	12	9	22	7	ZNF536	protein_coding	CODING	zinc finger protein 536	2.73149	4.00625e-09	1.57662e-07
ENSG00000141627	0	0	0	2	1	1	2	1	14	12	11	4	12	5	DYM	protein_coding	CODING	dymeclin	2.72335	4.01834e-09	1.57901e-07
ENSG00000253200	42	38	68	47	46	46	43	50	1	12	7	13	16	14	RP11-582J16.5	antisense	NONCODING		-2.34919	4.02341e-09	1.57901e-07
ENSG00000067900	8	0	3	4	8	5	9	4	36	33	25	19	23	26	ROCK1	protein_coding	CODING	Rho associated coiled-coil containing protein kinase 1	2.4878	4.07054e-09	1.5953e-07
ENSG00000136861	1	2	0	1	4	2	1	3	11	14	13	11	11	13	CDK5RAP2	protein_coding	CODING	CDK5 regulatory subunit associated protein 2	2.69938	4.15454e-09	1.62487e-07
ENSG00000182473	0	0	0	0	0	0	1	0	10	5	3	11	5	1	EXOC7	protein_coding	CODING	exocyst complex component 7	2.60692	4.15739e-09	1.62487e-07
ENSG00000139644	8	4	1	3	7	7	4	4	53	48	33	11	29	17	TMBIM6	protein_coding	CODING	transmembrane BAX inhibitor motif containing 6	2.65848	4.24664e-09	1.65747e-07
ENSG00000119414	1	0	0	0	0	0	1	0	5	6	4	3	3	4	PPP6C	protein_coding	CODING	protein phosphatase 6 catalytic subunit	2.49808	4.27401e-09	1.66587e-07
ENSG00000117408	0	0	0	0	1	0	0	0	5	5	5	9	6	2	IPO13	protein_coding	CODING	importin 13	2.5218	4.29629e-09	1.67162e-07
ENSG00000086758	13	9	18	10	10	10	20	20	55	50	56	56	38	51	HUWE1	protein_coding	CODING	HECT, UBA and WWE domain containing 1, E3 ubiquitin protein ligase	1.94385	4.30051e-09	1.67162e-07
ENSG00000229393	26	10	8	25	16	33	35	23	1	1	2	2	4	6	RP3-395M20.3	antisense	NONCODING		-2.92115	4.32432e-09	1.67858e-07
ENSG00000109606	0	1	1	2	2	4	8	1	13	20	19	16	20	6	DHX15	protein_coding	CODING	DEAH-box helicase 15	2.81234	4.3566e-09	1.68881e-07
ENSG00000177463	66	67	72	118	60	85	76	60	17	11	9	26	15	51	NR2C2	protein_coding	CODING	nuclear receptor subfamily 2 group C member 2	-1.99971	4.36476e-09	1.68967e-07
ENSG00000115504	2	0	1	2	2	1	1	2	17	12	13	8	9	10	EHBP1	protein_coding	CODING	EH domain binding protein 1	2.67132	4.37781e-09	1.69241e-07
ENSG00000035928	4	1	6	4	9	2	5	0	32	35	33	15	13	15	RFC1	protein_coding	CODING	replication factor C subunit 1	2.77929	4.4008e-09	1.699e-07
ENSG00000187109	15	9	9	11	22	13	22	13	70	56	74	46	43	40	NAP1L1	protein_coding	CODING	nucleosome assembly protein 1 like 1	1.95549	4.40883e-09	1.69979e-07
ENSG00000023516	10	5	8	7	5	3	7	3	33	34	43	20	25	25	AKAP11	protein_coding	CODING	A-kinase anchoring protein 11	2.29825	4.43762e-09	1.70857e-07
ENSG00000144045	87	68	65	94	47	73	89	143	9	14	21	36	12	41	DQX1	protein_coding	CODING	DEAQ-box RNA dependent ATPase 1	-2.02021	4.56235e-09	1.75422e-07
ENSG00000158863	54	40	58	117	31	43	27	53	7	8	17	11	7	10	FAM160B2	protein_coding	CODING	family with sequence similarity 160 member B2	-2.2595	4.59361e-09	1.76257e-07
ENSG00000091844	145	67	65	94	73	85	94	89	10	22	8	23	35	56	RGS17	protein_coding	CODING	regulator of G protein signaling 17	-2.00671	4.59644e-09	1.76257e-07
ENSG00000155085	4	0	1	1	1	2	3	3	13	10	20	12	17	12	AK9	protein_coding	CODING	adenylate kinase 9	2.63281	4.64385e-09	1.77835e-07
ENSG00000107862	2	1	2	2	2	1	1	2	17	16	19	12	7	17	GBF1	protein_coding	CODING	golgi brefeldin A resistant guanine nucleotide exchange factor 1	2.62533	4.69605e-09	1.79592e-07
ENSG00000085511	3	2	2	4	10	3	4	2	26	30	13	19	28	19	MAP3K4	protein_coding	CODING	mitogen-activated protein kinase kinase kinase 4	2.48148	4.72601e-09	1.80496e-07
ENSG00000129351	11	4	7	7	9	10	11	7	31	34	36	33	42	36	ILF3	protein_coding	CODING	interleukin enhancer binding factor 3	2.11393	4.74498e-09	1.80977e-07
ENSG00000251034	264	346	475	267	485	293	241	353	135	91	77	150	162	177	RP11-582J16.4	antisense	NONCODING		-1.37645	4.77267e-09	1.8179e-07
ENSG00000006530	124	87	121	90	145	122	119	114	30	29	27	39	55	42	AGK	protein_coding	CODING	acylglycerol kinase	-1.64529	4.78402e-09	1.81978e-07
ENSG00000163536	2	0	0	1	2	0	4	0	14	5	18	6	12	8	SERPINI1	protein_coding	CODING	serpin family I member 1	2.79242	4.82298e-09	1.83215e-07
ENSG00000172037	3	2	2	1	0	7	2	0	12	23	13	11	9	12	LAMB2	protein_coding	CODING	laminin subunit beta 2	2.75534	4.91428e-09	1.86435e-07
ENSG00000171530	1	1	1	1	0	3	3	2	20	15	6	8	15	9	TBCA	protein_coding	CODING	tubulin folding cofactor A	2.75706	4.92843e-09	1.86594e-07
ENSG00000196683	0	1	2	0	1	2	0	0	10	10	9	8	7	7	TOMM7	protein_coding	CODING	translocase of outer mitochondrial membrane 7	2.66017	4.93159e-09	1.86594e-07
ENSG00000169752	169	120	205	129	130	135	134	178	35	36	26	60	77	74	NRG4	protein_coding	CODING	neuregulin 4	-1.62644	5.07112e-09	1.91618e-07
ENSG00000241685	2	1	0	0	1	0	0	1	3	11	12	9	8	4	ARPC1A	protein_coding	CODING	actin related protein 2/3 complex subunit 1A	2.68039	5.08973e-09	1.91903e-07
ENSG00000142528	18	42	29	61	33	54	41	35	8	4	5	9	11	5	ZNF473	protein_coding	CODING	zinc finger protein 473	-2.34512	5.09215e-09	1.91903e-07
ENSG00000183638	132	42	116	64	140	97	192	162	171	368	295	403	229	489	RP1L1	protein_coding	CODING	RP1 like 1	1.518	5.21776e-09	1.9619e-07
ENSG00000196628	2	3	3	2	3	4	4	6	30	25	23	18	11	16	TCF4	protein_coding	CODING	transcription factor 4	2.49724	5.21968e-09	1.9619e-07
ENSG00000100403	4	1	2	6	4	2	10	3	23	27	17	16	24	17	ZC3H7B	protein_coding	CODING	zinc finger CCCH-type containing 7B	2.54349	5.3982e-09	2.02632e-07
ENSG00000116688	1	2	1	0	1	4	2	3	13	12	14	12	13	7	MFN2	protein_coding	CODING	mitofusin 2	2.70556	5.4359e-09	2.03778e-07
ENSG00000217165	307	238	262	219	383	222	321	234	92	103	78	135	140	92	ANKRD18EP			ankyrin repeat domain 18E, pseudogene	-1.3499	5.50743e-09	2.06188e-07
ENSG00000060749	1	2	0	3	4	2	1	2	22	18	16	8	8	14	QSER1	protein_coding	CODING	glutamine and serine rich 1	2.70499	5.52341e-09	2.06514e-07
ENSG00000106052	28	11	8	10	24	20	12	17	86	78	61	41	51	45	TAX1BP1	protein_coding	CODING	Tax1 binding protein 1	1.95816	5.65924e-09	2.11316e-07
ENSG00000178913	4	6	7	8	16	7	14	10	46	38	34	42	36	32	TAF7	protein_coding	CODING	TATA-box binding protein associated factor 7	2.096	5.66847e-09	2.11383e-07
ENSG00000198910	2	0	1	0	1	0	2	0	7	11	6	7	7	5	L1CAM	protein_coding	CODING	L1 cell adhesion molecule	2.66264	5.69448e-09	2.12075e-07
ENSG00000120549	1	3	1	0	3	0	1	2	13	17	12	7	5	9	KIAA1217	protein_coding	CODING	KIAA1217	2.73929	5.73547e-09	2.13159e-07
ENSG00000161203	12	5	7	4	13	14	9	4	55	38	31	42	40	21	AP2M1	protein_coding	CODING	adaptor related protein complex 2 mu 1 subunit	2.22172	5.73859e-09	2.13159e-07
ENSG00000142252	124	86	127	84	118	100	96	67	28	18	18	44	38	34	GEMIN7	protein_coding	CODING	gem nuclear organelle associated protein 7	-1.75008	5.84549e-09	2.16847e-07
ENSG00000102225	1	1	1	0	0	3	2	0	13	7	7	11	9	3	CDK16	protein_coding	CODING	cyclin dependent kinase 16	2.73032	6.11157e-09	2.26334e-07
ENSG00000198734	5	5	2	6	4	7	1	4	1	1	0	0	0	0	F5	protein_coding	CODING	coagulation factor V	-2.42231	6.11714e-09	2.26334e-07
ENSG00000149489	88	41	57	110	139	104	165	79	221	273	181	310	306	211	ROM1	protein_coding	CODING	retinal outer segment membrane protein 1	1.45089	6.14477e-09	2.27061e-07
ENSG00000155827	7	1	18	5	15	13	21	12	53	47	40	58	49	36	RNF20	protein_coding	CODING	ring finger protein 20	2.3727	6.17076e-09	2.27726e-07
ENSG00000095951	0	0	0	0	0	2	2	1	5	9	7	5	6	2	HIVEP1	protein_coding	CODING	human immunodeficiency virus type I enhancer binding protein 1	2.58907	6.18743e-09	2.28045e-07
ENSG00000137818	2	7	3	6	2	1	0	2	16	19	17	17	19	15	RPLP1	protein_coding	CODING	ribosomal protein lateral stalk subunit P1	2.60849	6.19749e-09	2.2812e-07
ENSG00000168763	90	89	61	71	56	63	102	78	15	12	16	27	19	42	CNNM3	protein_coding	CODING	cyclin and CBS domain divalent metal cation transport mediator 3	-1.87547	6.25844e-09	2.30067e-07
ENSG00000269834	132	136	163	233	157	177	172	106	48	49	28	65	66	69	CTD-3018O17.3	processed_transcript	NONCODING		-1.57183	6.34503e-09	2.32949e-07
ENSG00000183207	2	1	1	0	1	0	2	4	15	9	11	9	13	8	RUVBL2	protein_coding	CODING	RuvB like AAA ATPase 2	2.65912	6.37242e-09	2.33653e-07
ENSG00000204843	8	2	7	3	4	8	7	6	25	28	32	29	24	23	DCTN1	protein_coding	CODING	dynactin subunit 1	2.30456	6.38964e-09	2.33982e-07
ENSG00000113140	1	5	6	1	3	2	7	10	66	37	46	12	20	11	SPARC	protein_coding	CODING	secreted protein acidic and cysteine rich	2.71899	6.41532e-09	2.3449e-07
ENSG00000162706	2	0	1	1	0	0	3	2	9	16	20	8	12	3	CADM3	protein_coding	CODING	cell adhesion molecule 3	2.7391	6.41998e-09	2.3449e-07
ENSG00000116288	5	1	4	0	2	4	3	4	23	25	16	18	19	10	PARK7	protein_coding	CODING	Parkinsonism associated deglycase	2.70437	6.51789e-09	2.37761e-07
ENSG00000263272	38	48	35	32	52	58	27	28	3	2	7	7	19	14	CTC-524C5.2	antisense	NONCODING		-2.44248	6.52771e-09	2.37814e-07
ENSG00000132522	5	7	9	5	5	3	5	6	0	1	0	2	0	0	GPS2	protein_coding	CODING	G protein pathway suppressor 2	-2.55815	6.53798e-09	2.37884e-07
ENSG00000130985	5	1	1	1	0	0	1	3	17	19	11	12	13	6	UBA1	protein_coding	CODING	ubiquitin like modifier activating enzyme 1	2.71614	6.63131e-09	2.40972e-07
ENSG00000116266	0	2	1	2	3	1	3	1	12	14	12	10	11	13	STXBP3	protein_coding	CODING	syntaxin binding protein 3	2.64949	6.70094e-09	2.43191e-07
ENSG00000119335	34	19	25	37	54	39	46	42	129	100	117	120	108	81	SET	protein_coding	CODING	SET nuclear proto-oncogene	1.60912	6.78162e-09	2.45806e-07
ENSG00000185630	2	2	1	1	0	0	0	1	7	16	10	3	12	6	PBX1	protein_coding	CODING	PBX homeobox 1	2.72901	6.82228e-09	2.46965e-07
ENSG00000105254	2	2	1	1	4	0	1	4	11	18	14	16	16	10	TBCB	protein_coding	CODING	tubulin folding cofactor B	2.61303	6.85012e-09	2.47361e-07
ENSG00000159164	2	1	2	1	1	0	1	2	13	9	14	12	6	8	SV2A	protein_coding	CODING	synaptic vesicle glycoprotein 2A	2.63079	6.85062e-09	2.47361e-07
ENSG00000113583	1	0	1	1	0	0	1	1	12	6	3	8	6	5	C5orf15	protein_coding	CODING	chromosome 5 open reading frame 15	2.58703	6.90216e-09	2.48817e-07
ENSG00000061794	1	0	0	0	0	2	1	1	8	12	5	7	9	3	MRPS35	protein_coding	CODING	mitochondrial ribosomal protein S35	2.65773	6.90842e-09	2.48817e-07
ENSG00000144357	3	1	3	3	8	3	5	9	28	25	32	18	17	16	UBR3	protein_coding	CODING	ubiquitin protein ligase E3 component n-recognin 3 (putative)	2.46212	6.95956e-09	2.50342e-07
ENSG00000167004	8	4	6	9	5	7	5	5	47	43	34	20	20	22	PDIA3	protein_coding	CODING	protein disulfide isomerase family A member 3	2.2463	7.12875e-09	2.56104e-07
ENSG00000167548	3	3	0	2	0	2	0	0	8	13	21	7	12	6	KMT2D	protein_coding	CODING	lysine methyltransferase 2D	2.79532	7.32072e-09	2.62496e-07
ENSG00000048649	13	9	12	15	17	8	13	18	60	42	61	52	42	42	RSF1	protein_coding	CODING	remodeling and spacing factor 1	1.89505	7.32513e-09	2.62496e-07
ENSG00000151835	4	1	0	0	2	1	0	3	20	16	9	9	9	6	SACS	protein_coding	CODING	sacsin molecular chaperone	2.77343	7.3394e-09	2.62677e-07
ENSG00000104805	2	3	4	3	1	1	3	1	22	24	23	7	15	10	NUCB1	protein_coding	CODING	nucleobindin 1	2.64422	7.37505e-09	2.63621e-07
ENSG00000133103	2	0	0	0	0	0	2	1	13	7	10	3	4	6	COG6	protein_coding	CODING	component of oligomeric golgi complex 6	2.65164	7.52185e-09	2.68306e-07
ENSG00000133104	13	5	5	8	15	6	14	11	38	53	37	37	34	35	SPG20	protein_coding	CODING	spastic paraplegia 20 (Troyer syndrome)	2.06776	7.52496e-09	2.68306e-07
ENSG00000187240	9	4	6	3	12	6	7	8	33	35	31	25	24	35	DYNC2H1	protein_coding	CODING	dynein cytoplasmic 2 heavy chain 1	2.18262	7.55538e-09	2.69053e-07
ENSG00000069712	6	3	6	11	6	7	6	9	39	41	37	24	23	24	KIAA1107	protein_coding	CODING	KIAA1107	2.19449	7.6392e-09	2.71698e-07
ENSG00000198648	12	5	16	12	14	17	14	11	78	51	51	34	40	45	STK39	protein_coding	CODING	serine/threonine kinase 39	1.95488	7.65817e-09	2.72032e-07
ENSG00000056097	11	3	11	1	8	8	12	10	29	40	51	39	29	29	ZFR	protein_coding	CODING	zinc finger RNA binding protein	2.34891	7.67626e-09	2.72335e-07
ENSG00000154710	213	102	85	96	115	125	220	159	35	20	31	89	45	35	RABGEF1	protein_coding	CODING	RAB guanine nucleotide exchange factor 1	-1.76362	7.73629e-09	2.74123e-07
ENSG00000023287	6	0	4	4	5	2	3	1	30	26	16	9	20	18	RB1CC1	protein_coding	CODING	RB1 inducible coiled-coil 1	2.66384	7.79564e-09	2.75882e-07
ENSG00000164187	5	0	1	0	3	1	0	0	11	20	7	13	4	10	LMBRD2	protein_coding	CODING	LMBR1 domain containing 2	2.8043	7.81078e-09	2.76075e-07
ENSG00000100591	2	0	3	0	1	0	4	3	11	15	8	12	10	7	AHSA1	protein_coding	CODING	activator of HSP90 ATPase activity 1	2.82809	7.82427e-09	2.76164e-07
ENSG00000242028	96	67	102	65	86	134	82	52	10	20	10	23	36	46	HYPK	protein_coding	CODING	huntingtin interacting protein K	-1.94449	7.83273e-09	2.76164e-07
ENSG00000246859	101	149	85	133	91	153	93	119	19	21	18	31	63	74	STARD4-AS1	antisense	NONCODING	STARD4 antisense RNA 1	-1.7938	7.98105e-09	2.80767e-07
ENSG00000117298	2	3	1	0	3	2	2	0	15	18	13	7	8	7	ECE1	protein_coding	CODING	endothelin converting enzyme 1	2.7865	7.98301e-09	2.80767e-07
ENSG00000125743	8	3	2	1	8	4	2	2	25	23	17	24	26	14	SNRPD2	protein_coding	CODING	small nuclear ribonucleoprotein D2 polypeptide	2.50382	8.02244e-09	2.81806e-07
ENSG00000130489	80	55	90	60	74	63	93	72	22	12	22	37	19	15	SCO2	protein_coding	CODING	SCO2, cytochrome c oxidase assembly protein	-1.83598	8.09332e-09	2.83945e-07
ENSG00000113387	2	2	2	1	1	2	1	3	21	13	13	7	17	5	SUB1	protein_coding	CODING	SUB1 homolog, transcriptional regulator	2.67439	8.31729e-09	2.91443e-07
ENSG00000109685	11	9	8	3	19	9	12	12	50	41	35	27	54	46	WHSC1	protein_coding	CODING		2.07005	8.39272e-09	2.93725e-07
ENSG00000250592	0	0	0	0	0	0	1	0	6	3	2	5	3	5	RP11-39E3.3	antisense	NONCODING		2.46987	8.43041e-09	2.94681e-07
ENSG00000205542	9	7	7	2	8	4	5	3	41	49	42	15	30	15	TMSB4X	protein_coding	CODING	thymosin beta 4, X-linked	2.38869	8.4665e-09	2.9558e-07
ENSG00000006611	2	1	1	1	1	1	1	0	15	8	11	10	6	3	USH1C	protein_coding	CODING	USH1 protein network component harmonin	2.65522	8.54732e-09	2.98035e-07
ENSG00000132341	7	4	1	6	8	4	2	3	28	25	27	17	20	19	RAN	protein_coding	CODING	RAN, member RAS oncogene family	2.54644	8.63002e-09	3.00551e-07
ENSG00000163349	7	2	7	4	3	11	2	1	29	38	25	13	20	22	HIPK1	protein_coding	CODING	homeodomain interacting protein kinase 1	2.48946	8.68808e-09	3.01842e-07
ENSG00000184441	16	25	9	23	17	26	12	5	0	0	3	2	2	6	AP001062.7	antisense	NONCODING		-2.9264	8.68831e-09	3.01842e-07
ENSG00000092199	28	8	13	10	15	12	17	23	50	64	76	70	67	31	HNRNPC	protein_coding	CODING	heterogeneous nuclear ribonucleoprotein C (C1/C2)	1.9217	8.7158e-09	3.02428e-07
ENSG00000107223	5	4	8	4	10	8	6	9	31	37	26	37	34	18	EDF1	protein_coding	CODING	endothelial differentiation related factor 1	2.19212	8.95508e-09	3.10352e-07
ENSG00000166669	1	1	0	1	0	1	1	0	5	4	6	8	5	5	ATF7IP2	protein_coding	CODING	activating transcription factor 7 interacting protein 2	2.48953	8.98226e-09	3.10915e-07
ENSG00000122378	4	1	0	1	2	0	2	0	12	13	10	9	8	4	FAM213A	protein_coding	CODING	family with sequence similarity 213 member A	2.7442	9.09833e-09	3.1455e-07
ENSG00000146950	6	2	7	2	5	1	2	7	18	15	13	29	30	22	SHROOM2	protein_coding	CODING	shroom family member 2	2.57013	9.11712e-09	3.14817e-07
ENSG00000105701	6	4	8	2	4	3	2	5	21	32	20	23	25	14	FKBP8	protein_coding	CODING	FK506 binding protein 8	2.38695	9.13092e-09	3.14912e-07
ENSG00000177200	29	18	22	27	49	22	46	31	114	103	90	73	87	88	CHD9	protein_coding	CODING	chromodomain helicase DNA binding protein 9	1.65081	9.21559e-09	3.17447e-07
ENSG00000112624	0	1	2	1	0	1	0	0	4	9	10	7	12	7	GLTSCR1L	protein_coding	CODING		2.61439	9.24055e-09	3.17922e-07
ENSG00000255302	13	7	7	8	19	8	18	16	94	46	39	44	61	25	EID1	protein_coding	CODING	EP300 interacting inhibitor of differentiation 1	2.06318	9.3154e-09	3.2011e-07
ENSG00000006007	0	1	2	1	2	0	0	0	7	10	6	5	7	7	GDE1	protein_coding	CODING	glycerophosphodiester phosphodiesterase 1	2.6273	9.37805e-09	3.21874e-07
ENSG00000078369	234	84	168	128	202	141	213	196	453	408	269	396	555	312	GNB1	protein_coding	CODING	G protein subunit beta 1	1.25367	9.47731e-09	3.24889e-07
ENSG00000163820	5	3	4	1	1	5	4	1	15	12	18	18	20	19	FYCO1	protein_coding	CODING	FYVE and coiled-coil domain containing 1	2.55048	9.55471e-09	3.27148e-07
ENSG00000259081	52	52	76	46	36	78	34	43	9	3	2	12	33	21	RP11-488C13.6	antisense	NONCODING		-2.41029	9.59039e-09	3.27975e-07
ENSG00000105576	1	2	1	3	6	0	2	1	13	11	14	7	13	8	TNPO2	protein_coding	CODING	transportin 2	2.72822	9.69923e-09	3.31299e-07
ENSG00000141447	3	3	0	7	4	1	3	4	24	18	17	20	13	17	OSBPL1A	protein_coding	CODING	oxysterol binding protein like 1A	2.51664	9.71829e-09	3.31453e-07
ENSG00000135677	2	1	0	1	0	1	4	5	13	18	15	9	10	7	GNS	protein_coding	CODING	glucosamine (N-acetyl)-6-sulfatase	2.76057	9.72705e-09	3.31453e-07
ENSG00000157985	10	27	10	4	12	11	10	13	33	46	64	39	50	47	AGAP1	protein_coding	CODING	ArfGAP with GTPase domain, ankyrin repeat and PH domain 1	2.0096	9.79546e-09	3.33385e-07
ENSG00000111602	1	0	1	1	2	2	2	0	10	9	11	13	5	8	TIMELESS	protein_coding	CODING	timeless circadian clock	2.61964	9.84682e-09	3.34371e-07
ENSG00000137266	123	84	70	152	95	85	131	86	24	29	23	14	46	54	SLC22A23	protein_coding	CODING	solute carrier family 22 member 23	-1.77592	9.84792e-09	3.34371e-07
ENSG00000132670	8	4	1	1	7	3	2	7	21	18	31	19	29	13	PTPRA	protein_coding	CODING	protein tyrosine phosphatase, receptor type A	2.52456	9.9959e-09	3.38991e-07
ENSG00000106772	2	2	0	3	3	1	2	0	10	31	40	7	6	14	PRUNE2	protein_coding	CODING	prune homolog 2	2.83456	1.0017e-08	3.39301e-07
ENSG00000110756	2	0	0	1	5	0	3	1	15	6	9	11	14	7	HPS5	protein_coding	CODING	HPS5, biogenesis of lysosomal organelles complex 2 subunit 2	2.77282	1.00963e-08	3.4158e-07
ENSG00000118271	13	3	5	2	8	1	59	0	294	56	61	86	12	14	TTR	protein_coding	CODING	transthyretin	3.52385	1.02088e-08	3.44977e-07
ENSG00000129295	1	1	0	1	1	3	1	1	14	11	11	6	6	11	LRRC6	protein_coding	CODING	leucine rich repeat containing 6	2.63598	1.02346e-08	3.45439e-07
ENSG00000111276	10	0	1	3	1	3	5	3	23	24	21	21	18	7	CDKN1B	protein_coding	CODING	cyclin dependent kinase inhibitor 1B	2.6816	1.03069e-08	3.47468e-07
ENSG00000014824	6	3	3	3	5	2	1	10	33	18	25	20	26	13	SLC30A9	protein_coding	CODING	solute carrier family 30 member 9	2.47793	1.0652e-08	3.58469e-07
ENSG00000103351	3	1	1	2	4	5	0	3	12	17	13	16	12	16	CLUAP1	protein_coding	CODING	clusterin associated protein 1	2.617	1.06584e-08	3.58469e-07
ENSG00000169398	12	4	11	6	22	3	13	9	58	44	41	34	43	26	PTK2	protein_coding	CODING	protein tyrosine kinase 2	2.13857	1.07119e-08	3.59542e-07
ENSG00000134308	3	5	4	0	8	4	4	5	31	15	33	28	15	19	YWHAQ	protein_coding	CODING	tyrosine 3-monooxygenase/tryptophan 5-monooxygenase activation protein theta	2.53626	1.07238e-08	3.59542e-07
ENSG00000164252	4	1	2	2	3	5	6	2	22	13	25	13	22	18	AGGF1	protein_coding	CODING	angiogenic factor with G-patch and FHA domains 1	2.47246	1.07283e-08	3.59542e-07
ENSG00000234545	1	1	1	1	0	0	1	0	9	9	4	7	3	7	FAM133B	protein_coding	CODING	family with sequence similarity 133 member B	2.56385	1.07738e-08	3.60644e-07
ENSG00000154114	1	0	0	0	2	1	0	0	14	5	6	6	6	3	TBCEL	protein_coding	CODING	tubulin folding cofactor E like	2.58465	1.08681e-08	3.63371e-07
ENSG00000203879	3	0	3	2	5	1	2	3	22	16	19	9	16	11	GDI1	protein_coding	CODING	GDP dissociation inhibitor 1	2.61528	1.08971e-08	3.63914e-07
ENSG00000186111	0	2	0	0	1	0	3	0	5	11	10	3	7	10	PIP5K1C	protein_coding	CODING	phosphatidylinositol-4-phosphate 5-kinase type 1 gamma	2.67862	1.10261e-08	3.67626e-07
ENSG00000157110	91	79	64	80	74	76	52	88	8	16	16	14	34	48	RBPMS	protein_coding	CODING	RNA binding protein with multiple splicing	-1.92493	1.10341e-08	3.67626e-07
ENSG00000165678	3	2	3	3	3	1	3	3	25	18	19	13	19	11	GHITM	protein_coding	CODING	growth hormone inducible transmembrane protein	2.45302	1.1111e-08	3.69757e-07
ENSG00000143514	3	1	1	3	2	1	5	4	14	27	21	13	17	8	TP53BP2	protein_coding	CODING	tumor protein p53 binding protein 2	2.57471	1.12116e-08	3.72363e-07
ENSG00000181754	1	0	2	0	5	2	1	0	12	10	13	11	13	4	AMIGO1	protein_coding	CODING	adhesion molecule with Ig like domain 1	2.72834	1.12155e-08	3.72363e-07
ENSG00000109111	8	7	5	3	5	9	9	8	35	32	31	38	30	20	SUPT6H	protein_coding	CODING	SPT6 homolog, histone chaperone	2.11953	1.13375e-08	3.75976e-07
ENSG00000126216	0	1	1	0	0	1	2	0	4	8	3	6	4	6	TUBGCP3	protein_coding	CODING	tubulin gamma complex associated protein 3	2.54627	1.13615e-08	3.76331e-07
ENSG00000263089	73	93	125	93	87	60	41	83	15	24	17	18	26	34	RP11-166P13.4	antisense	NONCODING		-1.82566	1.139e-08	3.76837e-07
ENSG00000117155	31	12	12	24	39	11	23	25	125	64	67	69	64	59	SSX2IP	protein_coding	CODING	SSX family member 2 interacting protein	1.81288	1.16676e-08	3.85238e-07
ENSG00000163608	286	195	311	190	430	319	364	284	95	118	85	145	140	107	C3orf17	protein_coding	CODING		-1.33372	1.1671e-08	3.85238e-07
ENSG00000052802	0	0	0	0	0	0	0	0	5	6	4	1	4	1	MSMO1	protein_coding	CODING	methylsterol monooxygenase 1	2.4654	1.17208e-08	3.86434e-07
ENSG00000215021	1	2	0	0	3	0	1	0	15	7	14	10	5	4	PHB2	protein_coding	CODING	prohibitin 2	2.72425	1.1759e-08	3.87245e-07
ENSG00000150776	843	490	686	1091	621	381	1169	792	206	249	250	447	287	446	C11orf57	protein_coding	CODING	chromosome 11 open reading frame 57	-1.24087	1.18823e-08	3.90852e-07
ENSG00000083290	2	0	1	0	0	0	0	0	6	5	3	1	5	6	ULK2	protein_coding	CODING	unc-51 like autophagy activating kinase 2	2.56113	1.19244e-08	3.91784e-07
ENSG00000123104	4	2	8	9	17	5	15	19	54	46	30	40	34	31	ITPR2	protein_coding	CODING	inositol 1,4,5-trisphosphate receptor type 2	2.22231	1.19481e-08	3.92111e-07
ENSG00000145817	2	0	0	1	0	1	2	0	12	9	10	5	7	3	YIPF5	protein_coding	CODING	Yip1 domain family member 5	2.67803	1.21072e-08	3.96872e-07
ENSG00000198794	6	4	7	2	3	3	8	6	31	41	22	19	30	16	SCAMP5	protein_coding	CODING	secretory carrier membrane protein 5	2.31128	1.21898e-08	3.9912e-07
ENSG00000242687	27	29	27	26	24	30	8	13	1	4	2	2	4	5	AC004893.11	antisense	NONCODING		-2.63503	1.2325e-08	4.02786e-07
ENSG00000122299	1	1	0	0	3	2	1	0	12	11	9	9	10	4	ZC3H7A	protein_coding	CODING	zinc finger CCCH-type containing 7A	2.67628	1.233e-08	4.02786e-07
ENSG00000142173	0	2	1	1	1	1	0	1	11	42	14	7	3	4	COL6A2	protein_coding	CODING	collagen type VI alpha 2 chain	2.82466	1.24071e-08	4.04839e-07
ENSG00000154781	0	0	0	0	1	2	0	0	7	3	5	5	5	8	CCDC174	protein_coding	CODING	coiled-coil domain containing 174	2.54332	1.25375e-08	4.08626e-07
ENSG00000005801	1	0	0	0	0	0	1	0	11	3	5	3	4	5	ZNF195	protein_coding	CODING	zinc finger protein 195	2.50139	1.25529e-08	4.08659e-07
ENSG00000114019	1	2	0	0	2	3	4	1	12	17	14	7	8	8	AMOTL2	protein_coding	CODING	angiomotin like 2	2.67723	1.25909e-08	4.09428e-07
ENSG00000113522	2	2	1	1	3	3	3	3	21	9	20	14	13	15	RAD50	protein_coding	CODING	RAD50 double strand break repair protein	2.57907	1.26148e-08	4.09737e-07
ENSG00000158286	133	95	67	108	56	116	114	99	16	27	17	29	31	60	RNF207	protein_coding	CODING	ring finger protein 207	-1.78337	1.26781e-08	4.11322e-07
ENSG00000110700	2	2	1	0	4	5	2	3	19	21	15	11	14	9	RPS13	protein_coding	CODING	ribosomal protein S13	2.62581	1.2719e-08	4.11833e-07
ENSG00000107147	4	9	2	9	12	9	6	6	0	0	1	0	3	1	KCNT1	protein_coding	CODING	potassium sodium-activated channel subfamily T member 1	-2.66833	1.27228e-08	4.11833e-07
ENSG00000165588	5	8	6	8	8	5	4	4	42	30	30	26	23	18	OTX2	protein_coding	CODING	orthodenticle homeobox 2	2.1741	1.28561e-08	4.15386e-07
ENSG00000133639	0	2	1	0	1	3	4	1	16	13	18	9	6	8	BTG1	protein_coding	CODING	BTG anti-proliferation factor 1	2.6614	1.28617e-08	4.15386e-07
ENSG00000091527	1	3	5	3	8	2	7	2	30	18	23	19	17	13	CDV3	protein_coding	CODING	CDV3 homolog	2.52276	1.28963e-08	4.15559e-07
ENSG00000171105	0	0	1	2	1	0	4	0	16	9	10	16	4	10	INSR	protein_coding	CODING	insulin receptor	2.69813	1.28963e-08	4.15559e-07
ENSG00000132688	1	2	3	3	9	7	3	3	63	15	46	17	18	9	NES	protein_coding	CODING	nestin	2.76332	1.29164e-08	4.15734e-07
ENSG00000268516	72	84	102	106	84	58	65	76	16	16	18	18	36	43	CTD-3138B18.5	antisense	NONCODING		-1.78834	1.29746e-08	4.17058e-07
ENSG00000108055	8	2	8	7	10	7	8	9	54	42	29	25	27	28	SMC3	protein_coding	CODING	structural maintenance of chromosomes 3	2.14134	1.29868e-08	4.17058e-07
ENSG00000119673	81	68	90	46	80	61	71	78	24	24	15	26	18	16	ACOT2	protein_coding	CODING	acyl-CoA thioesterase 2	-1.77359	1.30642e-08	4.1907e-07
ENSG00000151466	9	2	7	4	10	8	9	1	31	34	26	28	27	23	SCLT1	protein_coding	CODING	sodium channel and clathrin linker 1	2.33258	1.31053e-08	4.19564e-07
ENSG00000180628	1	1	1	0	3	3	3	0	31	11	19	4	8	8	PCGF5	protein_coding	CODING	polycomb group ring finger 5	2.83569	1.31091e-08	4.19564e-07
ENSG00000269165	89	62	78	118	106	88	99	137	25	16	15	48	29	47	AC069547.1	protein_coding	CODING		-1.76142	1.32416e-08	4.2333e-07
ENSG00000160211	0	3	0	0	1	0	0	2	7	10	5	9	7	8	G6PD	protein_coding	CODING	glucose-6-phosphate dehydrogenase	2.63894	1.32928e-08	4.2446e-07
ENSG00000099260	2	0	0	0	1	1	0	3	16	5	11	3	9	4	PALMD	protein_coding	CODING	palmdelphin	2.68374	1.33068e-08	4.2446e-07
ENSG00000133460	74	19	57	69	66	71	43	61	12	10	4	26	16	11	SLC2A11	protein_coding	CODING	solute carrier family 2 member 11	-2.19083	1.33614e-08	4.25724e-07
ENSG00000163681	1	5	4	1	6	3	6	7	22	27	29	18	19	17	SLMAP	protein_coding	CODING	sarcolemma associated protein	2.4244	1.35314e-08	4.30549e-07
ENSG00000154240	11	3	7	20	14	11	15	10	58	43	37	37	39	51	CEP112	protein_coding	CODING	centrosomal protein 112	2.02526	1.35431e-08	4.30549e-07
ENSG00000115966	1	2	1	1	1	0	0	2	9	8	14	6	7	4	ATF2	protein_coding	CODING	activating transcription factor 2	2.59508	1.35977e-08	4.31803e-07
ENSG00000106070	5	3	2	4	6	2	7	4	23	20	15	21	26	26	GRB10	protein_coding	CODING	growth factor receptor bound protein 10	2.32157	1.37443e-08	4.35972e-07
ENSG00000022267	0	1	0	2	1	1	1	1	15	16	14	4	5	3	FHL1	protein_coding	CODING	four and a half LIM domains 1	2.69652	1.38379e-08	4.3844e-07
ENSG00000170471	2	2	1	0	1	0	2	3	17	7	10	7	8	6	RALGAPB	protein_coding	CODING	Ral GTPase activating protein non-catalytic beta subunit	2.6912	1.38529e-08	4.3844e-07
ENSG00000165646	768	522	988	644	643	572	695	805	245	351	259	435	387	364	SLC18A2	protein_coding	CODING	solute carrier family 18 member A2	-1.04719	1.40074e-08	4.42835e-07
ENSG00000181722	3	1	5	0	0	0	3	1	11	12	5	10	13	10	ZBTB20	protein_coding	CODING	zinc finger and BTB domain containing 20	2.78577	1.40476e-08	4.43614e-07
ENSG00000185222	9	3	1	6	12	3	6	8	37	33	29	27	19	20	WBP5	protein_coding	CODING		2.32696	1.42354e-08	4.49047e-07
ENSG00000058272	7	4	13	7	10	6	4	7	34	45	34	25	26	29	PPP1R12A	protein_coding	CODING	protein phosphatase 1 regulatory subunit 12A	2.09215	1.4378e-08	4.53043e-07
ENSG00000162852	0	1	0	4	1	2	5	1	16	16	12	10	9	7	CNST	protein_coding	CODING	consortin, connexin sorting protein	2.62832	1.46696e-08	4.61718e-07
ENSG00000055208	0	3	1	0	0	0	0	0	9	7	5	8	2	6	TAB2	protein_coding	CODING	TGF-beta activated kinase 1/MAP3K7 binding protein 2	2.61449	1.47152e-08	4.62642e-07
ENSG00000267169	17	31	11	26	19	17	11	12	3	1	3	0	2	9	CTB-55O6.12	antisense	NONCODING		-2.85013	1.47464e-08	4.63113e-07
ENSG00000142599	6	6	3	10	9	14	7	7	32	45	45	30	20	33	RERE	protein_coding	CODING	arginine-glutamic acid dipeptide repeats	2.12316	1.49293e-08	4.68339e-07
ENSG00000166337	72	65	78	83	72	119	58	68	14	27	10	19	32	34	TAF10	protein_coding	CODING	TATA-box binding protein associated factor 10	-1.81454	1.51056e-08	4.73346e-07
ENSG00000100811	169	171	191	273	176	234	136	195	60	44	51	97	83	99	YY1	protein_coding	CODING	YY1 transcription factor	-1.44294	1.51828e-08	4.74806e-07
ENSG00000170264	6	5	6	2	12	6	7	8	37	30	21	30	27	29	FAM161A	protein_coding	CODING	family with sequence similarity 161 member A	2.14921	1.51855e-08	4.74806e-07
ENSG00000130856	0	0	1	1	2	2	3	2	11	11	10	8	13	6	ZNF236	protein_coding	CODING	zinc finger protein 236	2.6299	1.5236e-08	4.7586e-07
ENSG00000231340	50	78	27	79	37	51	44	48	7	4	10	21	13	21	ACTG1P10			actin gamma 1 pseudogene 10	-2.13343	1.53927e-08	4.80228e-07
ENSG00000188352	1	0	0	0	0	2	1	0	10	8	9	3	5	3	FOCAD	protein_coding	CODING	focadhesin	2.59732	1.54359e-08	4.81049e-07
ENSG00000242686	68	56	49	201	50	57	93	73	8	13	9	24	17	46	RP11-1191J2.2	antisense	NONCODING		-2.0757	1.54734e-08	4.81519e-07
ENSG00000112851	14	4	5	4	5	6	2	5	62	34	50	12	20	19	ERBB2IP	protein_coding	CODING		2.50719	1.54848e-08	4.81519e-07
ENSG00000147654	1	0	1	1	2	2	2	1	10	8	6	11	14	7	EBAG9	protein_coding	CODING	estrogen receptor binding site associated, antigen, 9	2.59014	1.55329e-08	4.82488e-07
ENSG00000140987	128	113	145	98	116	114	161	139	24	25	26	54	50	92	ZSCAN32	protein_coding	CODING	zinc finger and SCAN domain containing 32	-1.64048	1.55613e-08	4.82842e-07
ENSG00000135472	2	1	2	0	3	6	1	4	12	21	20	20	18	4	FAIM2	protein_coding	CODING	Fas apoptotic inhibitory molecule 2	2.72983	1.56272e-08	4.84358e-07
ENSG00000169710	0	0	0	0	1	1	2	0	3	15	11	4	6	6	FASN	protein_coding	CODING	fatty acid synthase	2.63225	1.5887e-08	4.91873e-07
ENSG00000140548	101	160	171	127	128	108	58	102	39	34	24	44	36	43	ZNF710	protein_coding	CODING	zinc finger protein 710	-1.64895	1.59268e-08	4.9257e-07
ENSG00000249626	39	63	38	44	39	26	45	36	4	7	6	16	10	16	RP11-496H1.1				-2.1388	1.59963e-08	4.94185e-07
ENSG00000139684	0	0	1	0	1	1	0	0	6	5	4	4	6	3	ESD	protein_coding	CODING	esterase D	2.45773	1.60811e-08	4.96263e-07
ENSG00000084093	1	0	3	1	1	3	0	1	14	10	9	6	7	11	REST	protein_coding	CODING	RE1 silencing transcription factor	2.64525	1.63088e-08	5.02747e-07
ENSG00000136603	3	2	1	4	1	2	1	2	9	15	33	12	9	11	SKIL	protein_coding	CODING	SKI like proto-oncogene	2.59507	1.63456e-08	5.03335e-07
ENSG00000116514	1	0	1	0	0	1	4	0	7	14	7	4	12	6	RNF19B	protein_coding	CODING	ring finger protein 19B	2.69008	1.64848e-08	5.0656e-07
ENSG00000148053	4	6	1	4	2	4	2	7	30	33	34	11	12	16	NTRK2	protein_coding	CODING	neurotrophic receptor tyrosine kinase 2	2.53096	1.64859e-08	5.0656e-07
ENSG00000109180	2	3	3	1	4	3	1	3	24	20	19	12	9	12	OCIAD1	protein_coding	CODING	OCIA domain containing 1	2.52389	1.65326e-08	5.07444e-07
ENSG00000158528	14	3	4	6	9	4	10	8	18	37	27	43	27	32	PPP1R9A	protein_coding	CODING	protein phosphatase 1 regulatory subunit 9A	2.21505	1.66017e-08	5.09017e-07
ENSG00000132563	3	4	3	5	7	4	0	5	19	17	22	21	24	17	REEP2	protein_coding	CODING	receptor accessory protein 2	2.46574	1.66753e-08	5.10725e-07
ENSG00000188825	194	97	122	156	131	124	94	181	59	27	43	67	61	21	LINC00910	lincRNA	NONCODING	long intergenic non-protein coding RNA 910	-1.62954	1.69048e-08	5.17197e-07
ENSG00000132952	0	0	2	1	0	1	0	1	13	13	5	3	5	5	USPL1	protein_coding	CODING	ubiquitin specific peptidase like 1	2.61563	1.69898e-08	5.19239e-07
ENSG00000073969	11	2	7	5	4	2	3	5	36	28	26	11	24	22	NSF	protein_coding	CODING	N-ethylmaleimide sensitive factor, vesicle fusing ATPase	2.3798	1.70446e-08	5.20353e-07
ENSG00000168172	4	1	0	2	3	0	2	1	17	9	13	12	8	9	HOOK3	protein_coding	CODING	hook microtubule tethering protein 3	2.65972	1.73539e-08	5.2899e-07
ENSG00000116729	4	0	6	1	5	6	10	4	27	24	23	17	25	17	WLS	protein_coding	CODING	wntless Wnt ligand secretion mediator	2.62036	1.73646e-08	5.2899e-07
ENSG00000105373	7	9	7	5	15	9	3	8	24	34	49	35	32	24	GLTSCR2	protein_coding	CODING		2.11048	1.76481e-08	5.36484e-07
ENSG00000184226	4	0	3	3	1	3	1	2	20	14	16	14	13	8	PCDH9	protein_coding	CODING	protocadherin 9	2.56516	1.76632e-08	5.36484e-07
ENSG00000189134	0	0	0	0	0	0	1	0	5	7	2	5	5	4	NKAPL	protein_coding	CODING	NFKB activating protein like	2.405	1.76672e-08	5.36484e-07
ENSG00000198373	0	0	1	2	1	0	0	2	8	7	9	5	10	4	WWP2	protein_coding	CODING	WW domain containing E3 ubiquitin protein ligase 2	2.61975	1.76981e-08	5.36848e-07
ENSG00000226029	78	84	80	39	80	54	66	71	16	7	11	10	27	57	RP4-798A10.2	lincRNA	NONCODING		-2.01042	1.7753e-08	5.37939e-07
ENSG00000222293	0	0	0	0	0	0	0	0	8	2	2	2	5	8	RNU2-36P	snRNA	NONCODING	RNA, U2 small nuclear 36, pseudogene	2.39089	1.78038e-08	5.38907e-07
ENSG00000215421	3	1	2	0	1	0	3	2	7	9	11	13	13	12	ZNF407	protein_coding	CODING	zinc finger protein 407	2.59405	1.78793e-08	5.40456e-07
ENSG00000102763	4	1	2	8	6	3	7	1	28	25	21	9	24	20	VWA8	protein_coding	CODING	von Willebrand factor A domain containing 8	2.54039	1.7893e-08	5.40456e-07
ENSG00000171988	19	8	4	17	20	8	12	15	45	60	54	45	41	36	JMJD1C	protein_coding	CODING	jumonji domain containing 1C	1.98546	1.81258e-08	5.46908e-07
ENSG00000106479	119	116	84	230	96	117	57	68	14	12	40	33	32	54	ZNF862	protein_coding	CODING	zinc finger protein 862	-1.88593	1.82437e-08	5.4988e-07
ENSG00000101161	7	4	4	2	9	3	9	7	40	34	19	34	37	12	PRPF6	protein_coding	CODING	pre-mRNA processing factor 6	2.30144	1.84336e-08	5.55016e-07
ENSG00000137815	5	4	7	3	6	3	2	1	22	22	20	19	17	17	RTF1	protein_coding	CODING	RTF1 homolog, Paf1/RNA polymerase II complex component	2.42651	1.84664e-08	5.55148e-07
ENSG00000174243	7	3	10	10	10	8	10	4	34	28	24	40	36	33	DDX23	protein_coding	CODING	DEAD-box helicase 23	2.06894	1.8477e-08	5.55148e-07
ENSG00000095539	19	20	21	15	21	26	27	24	1	3	2	2	5	11	SEMA4G	protein_coding	CODING	semaphorin 4G	-2.52038	1.85217e-08	5.55906e-07
ENSG00000128849	2	2	5	5	3	1	2	9	19	24	34	18	9	15	CGNL1	protein_coding	CODING	cingulin like 1	2.51918	1.86351e-08	5.58718e-07
ENSG00000156194	9	4	3	4	13	9	3	8	35	27	17	31	32	29	PPEF2	protein_coding	CODING	protein phosphatase with EF-hand domain 2	2.19146	1.91227e-08	5.72734e-07
ENSG00000081154	5	1	2	2	2	1	7	2	23	31	13	13	16	9	PCNP	protein_coding	CODING	PEST proteolytic signal containing nuclear protein	2.5814	1.92096e-08	5.74734e-07
ENSG00000139988	4	1	5	1	6	7	5	3	25	44	8	22	34	15	RDH12	protein_coding	CODING	retinol dehydrogenase 12 (all-trans/9-cis/11-cis)	2.58848	1.9567e-08	5.84811e-07
ENSG00000084207	1	0	5	3	3	6	5	2	38	24	15	17	22	6	GSTP1	protein_coding	CODING	glutathione S-transferase pi 1	2.73341	1.97178e-08	5.88698e-07
ENSG00000188177	8	7	20	17	18	11	9	11	52	55	42	34	40	48	ZC3H6	protein_coding	CODING	zinc finger CCCH-type containing 6	1.90868	1.9997e-08	5.9641e-07
ENSG00000163714	4	0	7	3	9	9	7	6	30	35	25	24	33	15	U2SURP	protein_coding	CODING	U2 snRNP associated SURP domain containing	2.38165	2.01781e-08	6.01182e-07
ENSG00000224387	18	12	4	19	7	18	19	21	1	1	1	1	1	7	RP3-395M20.2	antisense	NONCODING		-2.85439	2.0207e-08	6.01411e-07
ENSG00000164989	1	1	1	0	1	1	1	0	12	5	9	4	6	8	CCDC171	protein_coding	CODING	coiled-coil domain containing 171	2.53255	2.0326e-08	6.04199e-07
ENSG00000086065	0	1	0	2	4	3	1	6	17	10	19	12	13	7	CHMP5	protein_coding	CODING	charged multivesicular body protein 5	2.61865	2.03582e-08	6.04199e-07
ENSG00000259442	26	20	15	19	13	29	22	19	0	1	1	3	13	7	RP11-752G15.8	antisense	NONCODING		-2.7683	2.03644e-08	6.04199e-07
ENSG00000146731	3	3	2	2	6	2	1	2	29	27	18	16	19	6	CCT6A	protein_coding	CODING	chaperonin containing TCP1 subunit 6A	2.48904	2.0453e-08	6.06198e-07
ENSG00000092969	1	0	0	1	0	0	1	2	12	4	13	3	7	8	TGFB2	protein_coding	CODING	transforming growth factor beta 2	2.6161	2.06433e-08	6.10327e-07
ENSG00000131795	3	2	1	4	4	2	4	4	24	18	21	9	26	17	RBM8A	protein_coding	CODING	RNA binding motif protein 8A	2.41	2.0652e-08	6.10327e-07
ENSG00000005007	2	2	1	1	3	3	2	0	10	17	15	7	8	14	UPF1	protein_coding	CODING	UPF1, RNA helicase and ATPase	2.59231	2.06567e-08	6.10327e-07
ENSG00000144619	6	0	0	2	2	3	3	5	18	17	21	13	15	9	CNTN4	protein_coding	CODING	contactin 4	2.65149	2.06902e-08	6.10682e-07
ENSG00000100345	8	6	3	3	14	7	8	5	30	60	45	30	28	12	MYH9	protein_coding	CODING	myosin heavy chain 9	2.26363	2.0737e-08	6.1143e-07
ENSG00000185518	69	36	48	59	79	44	84	76	161	154	165	147	183	135	SV2B	protein_coding	CODING	synaptic vesicle glycoprotein 2B	1.39278	2.09112e-08	6.15929e-07
ENSG00000096872	5	0	1	1	2	3	2	1	22	10	14	9	13	12	IFT74	protein_coding	CODING	intraflagellar transport 74	2.57445	2.11001e-08	6.20849e-07
ENSG00000174891	4	0	3	2	4	7	3	3	21	14	18	13	18	18	RSRC1	protein_coding	CODING	arginine and serine rich coiled-coil 1	2.48727	2.1163e-08	6.22058e-07
ENSG00000161642	1	3	1	0	0	0	2	0	4	6	16	10	6	8	ZNF385A	protein_coding	CODING	zinc finger protein 385A	2.6894	2.16743e-08	6.36427e-07
ENSG00000058335	2	1	0	0	1	0	2	0	5	7	6	5	9	7	RASGRF1	protein_coding	CODING	Ras protein specific guanine nucleotide releasing factor 1	2.53543	2.17704e-08	6.3859e-07
ENSG00000104067	4	1	3	5	11	8	7	6	35	34	31	27	17	18	TJP1	protein_coding	CODING	tight junction protein 1	2.31223	2.18239e-08	6.39501e-07
ENSG00000246451	52	65	56	79	52	80	51	56	10	20	18	11	12	36	RP11-894P9.1	antisense	NONCODING		-1.86239	2.19668e-08	6.43025e-07
ENSG00000163110	0	1	0	1	1	1	1	0	14	10	17	4	2	4	PDLIM5	protein_coding	CODING	PDZ and LIM domain 5	2.62142	2.20834e-08	6.45774e-07
ENSG00000112983	3	0	1	1	6	3	0	2	16	16	12	7	18	9	BRD8	protein_coding	CODING	bromodomain containing 8	2.58621	2.21288e-08	6.46437e-07
ENSG00000090060	5	3	2	1	0	4	4	4	18	18	21	8	20	17	PAPOLA	protein_coding	CODING	poly(A) polymerase alpha	2.50601	2.2201e-08	6.47881e-07
ENSG00000166569	39	14	30	22	44	30	32	45	142	126	51	104	148	65	CPLX4	protein_coding	CODING	complexin 4	1.69854	2.25119e-08	6.56281e-07
ENSG00000184154	147	114	155	96	144	153	137	132	37	31	39	73	67	44	LRTOMT	protein_coding	CODING	leucine rich transmembrane and O-methyltransferase domain containing	-1.51025	2.26726e-08	6.6029e-07
ENSG00000156097	91	30	22	80	46	32	43	35	6	6	9	7	8	21	GPR61	protein_coding	CODING	G protein-coupled receptor 61	-2.21976	2.31155e-08	6.72502e-07
ENSG00000187033	13	5	12	1	14	7	16	9	44	59	33	24	62	29	SAMD7	protein_coding	CODING	sterile alpha motif domain containing 7	2.30018	2.3178e-08	6.7363e-07
ENSG00000142864	17	9	15	14	30	15	24	19	85	63	70	44	59	44	SERBP1	protein_coding	CODING	SERPINE1 mRNA binding protein 1	1.77976	2.34957e-08	6.82165e-07
ENSG00000075945	5	5	5	2	12	3	10	3	41	34	26	16	25	18	KIFAP3	protein_coding	CODING	kinesin associated protein 3	2.29593	2.3534e-08	6.82581e-07
ENSG00000183260	162	168	141	130	140	106	157	209	42	48	36	75	73	58	ABHD16B	protein_coding	CODING	abhydrolase domain containing 16B	-1.46725	2.35946e-08	6.83644e-07
ENSG00000104738	0	0	0	1	1	0	1	0	7	12	5	2	11	3	MCM4	protein_coding	CODING	minichromosome maintenance complex component 4	2.57875	2.36917e-08	6.85759e-07
ENSG00000047457	12	34	15	36	104	47	69	23	249	111	468	98	83	70	CP	protein_coding	CODING	ceruloplasmin	2.02141	2.37281e-08	6.86113e-07
ENSG00000065427	3	3	4	2	4	3	7	8	23	26	20	19	20	18	KARS	protein_coding	CODING	lysyl-tRNA synthetase	2.30097	2.40622e-08	6.94947e-07
ENSG00000087086	5	5	6	4	5	7	3	5	40	42	60	13	30	9	FTL	protein_coding	CODING	ferritin light chain	2.40538	2.40824e-08	6.94947e-07
ENSG00000120055	12	23	11	26	15	19	17	18	4	2	1	4	4	3	C10orf95	protein_coding	CODING	chromosome 10 open reading frame 95	-2.53411	2.43522e-08	7.02019e-07
ENSG00000085662	0	0	0	0	1	2	1	0	9	13	6	6	5	3	AKR1B1	protein_coding	CODING	aldo-keto reductase family 1 member B	2.54817	2.465e-08	7.09886e-07
ENSG00000116745	4	0	1	1	1	1	11	1	53	27	12	22	6	5	RPE65	protein_coding	CODING	RPE65, retinoid isomerohydrolase	2.93489	2.48106e-08	7.13788e-07
ENSG00000174469	3	2	0	1	4	1	4	2	14	26	20	17	10	6	CNTNAP2	protein_coding	CODING	contactin associated protein-like 2	2.6068	2.49783e-08	7.17887e-07
ENSG00000122218	3	0	0	2	3	1	2	6	25	21	21	15	13	5	COPA	protein_coding	CODING	coatomer protein complex subunit alpha	2.70282	2.50957e-08	7.20219e-07
ENSG00000271948	357	317	428	182	306	318	349	372	121	110	65	202	193	132	RP11-242F4.2	lincRNA	NONCODING		-1.31877	2.51298e-08	7.20219e-07
ENSG00000121931	2	1	2	1	4	0	4	1	13	12	19	5	15	12	LRIF1	protein_coding	CODING	ligand dependent nuclear receptor interacting factor 1	2.57454	2.51354e-08	7.20219e-07
ENSG00000162004	57	38	33	43	55	119	68	27	7	11	8	5	10	36	CCDC78	protein_coding	CODING	coiled-coil domain containing 78	-2.20614	2.53717e-08	7.26259e-07
ENSG00000143641	2	2	2	0	2	4	1	5	20	14	12	9	12	11	GALNT2	protein_coding	CODING	polypeptide N-acetylgalactosaminyltransferase 2	2.60291	2.5522e-08	7.29826e-07
ENSG00000182013	6	1	4	3	5	2	2	7	29	24	27	16	27	8	PNMAL1	protein_coding	CODING		2.4683	2.55791e-08	7.30725e-07
ENSG00000143013	0	0	0	2	1	2	0	1	8	6	11	6	8	3	LMO4	protein_coding	CODING	LIM domain only 4	2.57523	2.56301e-08	7.31029e-07
ENSG00000197081	0	0	0	1	5	0	0	2	10	10	9	9	4	3	IGF2R	protein_coding	CODING	insulin like growth factor 2 receptor	2.67199	2.56411e-08	7.31029e-07
ENSG00000136870	1	0	0	1	1	1	0	1	10	5	4	4	9	4	ZNF189	protein_coding	CODING	zinc finger protein 189	2.49365	2.56803e-08	7.31414e-07
ENSG00000136717	8	2	2	1	8	3	4	6	23	21	17	24	28	11	BIN1	protein_coding	CODING	bridging integrator 1	2.44535	2.58024e-08	7.34157e-07
ENSG00000128266	4	7	8	4	14	7	4	7	36	18	39	36	28	21	GNAZ	protein_coding	CODING	G protein subunit alpha z	2.14259	2.58361e-08	7.34381e-07
ENSG00000198900	8	2	5	2	2	1	2	2	18	19	12	23	12	15	TOP1	protein_coding	CODING	topoisomerase (DNA) I	2.47303	2.64672e-08	7.51567e-07
ENSG00000172115	14	1	3	5	12	3	11	6	34	30	27	26	29	25	CYCS	protein_coding	CODING	cytochrome c, somatic	2.28138	2.65653e-08	7.53603e-07
ENSG00000131871	0	0	1	1	2	1	2	0	12	8	7	3	10	2	VIMP	protein_coding	CODING		2.59017	2.66185e-08	7.54004e-07
ENSG00000204681	3	2	0	1	0	0	0	1	10	14	5	4	5	7	GABBR1	protein_coding	CODING	gamma-aminobutyric acid type B receptor subunit 1	2.60032	2.66385e-08	7.54004e-07
ENSG00000148498	5	6	3	5	6	7	1	6	30	22	35	29	17	16	PARD3	protein_coding	CODING	par-3 family cell polarity regulator	2.32279	2.6659e-08	7.54004e-07
ENSG00000148672	4	3	2	3	6	6	8	3	26	31	25	16	20	15	GLUD1	protein_coding	CODING	glutamate dehydrogenase 1	2.27762	2.66961e-08	7.54303e-07
ENSG00000138670	1	0	0	0	0	0	0	0	6	3	3	4	7	5	RASGEF1B	protein_coding	CODING	RasGEF domain family member 1B	2.38088	2.6741e-08	7.54823e-07
ENSG00000163399	33	16	22	21	25	23	30	20	90	86	97	65	47	66	ATP1A1	protein_coding	CODING	ATPase Na+/K+ transporting subunit alpha 1	1.64774	2.67897e-08	7.55448e-07
ENSG00000135655	0	1	1	1	4	2	1	1	12	12	8	10	9	7	USP15	protein_coding	CODING	ubiquitin specific peptidase 15	2.52238	2.68933e-08	7.57565e-07
ENSG00000134905	36	40	41	27	30	33	28	24	1	5	7	6	11	16	CARS2	protein_coding	CODING	cysteinyl-tRNA synthetase 2, mitochondrial (putative)	-2.30246	2.69249e-08	7.57565e-07
ENSG00000105894	3	5	5	0	12	9	6	8	31	29	42	29	20	18	PTN	protein_coding	CODING	pleiotrophin	2.42766	2.69446e-08	7.57565e-07
ENSG00000204371	2	1	5	1	2	2	6	4	17	25	12	25	12	13	EHMT2	protein_coding	CODING	euchromatic histone lysine methyltransferase 2	2.47003	2.7045e-08	7.59635e-07
ENSG00000247903	410	344	372	271	260	332	544	320	88	145	119	253	144	166	RP11-421F16.3	antisense	NONCODING		-1.25324	2.71803e-08	7.62685e-07
ENSG00000159346	6	5	1	0	8	6	9	3	19	27	22	21	22	19	ADIPOR1	protein_coding	CODING	adiponectin receptor 1	2.4004	2.7365e-08	7.6711e-07
ENSG00000218227	0	0	0	0	1	0	0	0	4	4	5	4	4	4	RP11-889L3.1				2.33153	2.75083e-08	7.70366e-07
ENSG00000245750	9	2	1	6	4	7	7	6	26	14	16	29	38	31	RP11-279F6.1	lincRNA	NONCODING		2.36499	2.79531e-08	7.82055e-07
ENSG00000168916	6	6	11	5	6	5	6	5	30	25	30	31	28	17	ZNF608	protein_coding	CODING	zinc finger protein 608	2.07769	2.80762e-08	7.84726e-07
ENSG00000262445	2	1	7	2	9	8	8	5	0	0	0	0	1	1	CTD-2545H1.2	antisense	NONCODING		-2.40448	2.87063e-08	8.01174e-07
ENSG00000229117	15	9	16	9	25	9	20	16	65	62	58	40	51	36	RPL41	protein_coding	CODING	ribosomal protein L41	1.82195	2.87209e-08	8.01174e-07
ENSG00000205339	10	2	4	11	9	8	18	7	40	35	39	34	29	27	IPO7	protein_coding	CODING	importin 7	2.14153	2.88441e-08	8.0382e-07
ENSG00000204860	71	189	140	153	86	117	114	111	27	12	23	60	36	91	FAM201A	antisense	NONCODING	family with sequence similarity 201 member A	-1.78799	2.91098e-08	8.10431e-07
ENSG00000267493	42	24	47	27	25	67	24	22	8	6	3	3	6	18	CIRBP-AS1	antisense	NONCODING	CIRBP antisense RNA 1	-2.33821	2.93747e-08	8.17006e-07
ENSG00000172215	122	131	137	291	118	122	111	122	32	24	31	39	56	119	CXCR6	protein_coding	CODING	C-X-C motif chemokine receptor 6	-1.65477	2.94632e-08	8.18051e-07
ENSG00000139842	1	1	0	1	2	2	2	2	12	8	10	9	5	9	CUL4A	protein_coding	CODING	cullin 4A	2.5741	2.94697e-08	8.18051e-07
ENSG00000125814	23	5	20	14	5	8	12	8	75	46	46	32	48	27	NAPB	protein_coding	CODING	NSF attachment protein beta	2.02735	2.95881e-08	8.20537e-07
ENSG00000143776	6	2	2	6	10	7	5	6	25	28	41	19	13	26	CDC42BPA	protein_coding	CODING	CDC42 binding protein kinase alpha	2.32727	2.99453e-08	8.29635e-07
ENSG00000159363	1	1	1	0	3	2	0	3	6	13	16	7	9	5	ATP13A2	protein_coding	CODING	ATPase 13A2	2.67077	3.02559e-08	8.36651e-07
ENSG00000091490	4	3	4	1	1	7	6	2	23	12	28	13	12	13	SEL1L3	protein_coding	CODING	SEL1L family member 3	2.61367	3.02574e-08	8.36651e-07
ENSG00000083844	2	0	0	0	2	0	0	0	5	9	4	6	5	5	ZNF264	protein_coding	CODING	zinc finger protein 264	2.53883	3.0436e-08	8.40773e-07
ENSG00000238358	4	12	6	7	4	6	4	8	2	0	0	1	1	0	RP5-1121E10.2	lincRNA	NONCODING		-2.46445	3.04798e-08	8.41166e-07
ENSG00000160445	0	0	1	0	4	1	2	0	8	9	11	9	7	8	ZER1	protein_coding	CODING	zyg-11 related cell cycle regulator	2.56981	3.06199e-08	8.44214e-07
ENSG00000116752	2	1	1	0	0	2	0	3	12	12	10	4	7	8	BCAS2	protein_coding	CODING	BCAS2, pre-mRNA processing factor	2.58638	3.10907e-08	8.56364e-07
ENSG00000142784	2	4	0	1	3	0	1	1	11	12	14	8	11	8	WDTC1	protein_coding	CODING	WD and tetratricopeptide repeats 1	2.5791	3.14584e-08	8.65652e-07
ENSG00000251143	50	42	47	54	56	52	33	42	8	11	8	11	16	22	RP11-849H4.4	antisense	NONCODING		-1.90609	3.15326e-08	8.66415e-07
ENSG00000136068	3	4	1	0	0	3	1	1	10	32	10	5	12	7	FLNB	protein_coding	CODING	filamin B	2.69681	3.1547e-08	8.66415e-07
ENSG00000156671	3	1	2	2	2	2	2	3	21	12	13	12	14	9	SAMD8	protein_coding	CODING	sterile alpha motif domain containing 8	2.43974	3.16203e-08	8.67593e-07
ENSG00000185105	5	7	3	5	7	4	2	1	0	0	0	0	0	1	MYADML2	protein_coding	CODING	myeloid associated differentiation marker like 2	-2.31435	3.20794e-08	8.79339e-07
ENSG00000171681	2	1	3	1	0	1	6	0	9	13	16	11	10	7	ATF7IP	protein_coding	CODING	activating transcription factor 7 interacting protein	2.60218	3.21677e-08	8.80912e-07
ENSG00000110075	10	3	5	2	8	4	7	3	30	24	23	26	35	13	PPP6R3	protein_coding	CODING	protein phosphatase 6 regulatory subunit 3	2.25373	3.22399e-08	8.82042e-07
ENSG00000105426	3	7	5	1	4	2	2	1	15	16	28	11	20	14	PTPRS	protein_coding	CODING	protein tyrosine phosphatase, receptor type S	2.44984	3.28094e-08	8.9676e-07
ENSG00000183036	0	3	1	2	3	0	1	2	16	21	21	17	7	3	PCP4	protein_coding	CODING	Purkinje cell protein 4	2.71704	3.28791e-08	8.978e-07
ENSG00000228274	22	18	21	17	22	22	14	22	4	2	3	2	4	9	RP3-508I15.9	antisense	NONCODING		-2.43876	3.29403e-08	8.98609e-07
ENSG00000081148	138	69	77	96	175	118	126	128	436	278	274	237	233	200	IMPG2	protein_coding	CODING	interphotoreceptor matrix proteoglycan 2	1.26903	3.32458e-08	9.06075e-07
ENSG00000105953	2	2	3	0	0	0	1	1	11	15	10	8	10	4	OGDH	protein_coding	CODING	oxoglutarate dehydrogenase	2.59786	3.35876e-08	9.14515e-07
ENSG00000066923	62	109	62	87	70	65	58	65	19	16	28	15	22	33	STAG3	protein_coding	CODING	stromal antigen 3	-1.7183	3.40595e-08	9.26478e-07
ENSG00000185697	50	32	33	44	53	45	96	55	8	7	8	20	15	20	MYBL1	protein_coding	CODING	MYB proto-oncogene like 1	-2.00895	3.42616e-08	9.31085e-07
ENSG00000182872	1	2	3	0	3	1	1	1	7	12	8	14	15	8	RBM10	protein_coding	CODING	RNA binding motif protein 10	2.58987	3.47052e-08	9.42239e-07
ENSG00000128989	1	3	4	3	2	0	1	3	23	21	23	4	18	12	ARPP19	protein_coding	CODING	cAMP regulated phosphoprotein 19	2.6399	3.50674e-08	9.50358e-07
ENSG00000123983	9	7	8	4	10	14	15	10	41	42	60	39	27	23	ACSL3	protein_coding	CODING	acyl-CoA synthetase long-chain family member 3	1.98377	3.50716e-08	9.50358e-07
ENSG00000134909	3	7	0	2	2	1	1	1	12	13	18	7	18	14	ARHGAP32	protein_coding	CODING	Rho GTPase activating protein 32	2.57214	3.51044e-08	9.50358e-07
ENSG00000160695	0	1	0	0	2	1	3	1	7	10	7	6	6	5	VPS11	processed_transcript	NONCODING	VPS11, CORVET/HOPS core subunit	2.54145	3.5315e-08	9.5515e-07
ENSG00000144036	1	2	1	1	5	4	2	5	17	14	18	9	11	13	EXOC6B	protein_coding	CODING	exocyst complex component 6B	2.52674	3.54383e-08	9.57575e-07
ENSG00000083642	1	3	4	2	1	0	2	3	13	17	18	9	11	8	PDS5B	protein_coding	CODING	PDS5 cohesin associated factor B	2.5181	3.56043e-08	9.61146e-07
ENSG00000068394	0	0	0	0	1	2	0	0	10	5	8	4	7	3	GPKOW	protein_coding	CODING	G-patch domain and KOW motifs	2.47461	3.59205e-08	9.68763e-07
ENSG00000176390	111	126	85	147	88	93	88	107	15	26	29	23	46	84	CRLF3	protein_coding	CODING	cytokine receptor like factor 3	-1.68103	3.61705e-08	9.7367e-07
ENSG00000267352	109	89	89	96	109	84	100	94	24	35	27	40	41	34	SH3GL1P3			SH3 domain containing GRB2 like 1, endophilin A2 pseudogene 3	-1.53424	3.61709e-08	9.7367e-07
ENSG00000169554	1	6	6	0	5	4	8	9	21	42	33	21	21	12	ZEB2	protein_coding	CODING	zinc finger E-box binding homeobox 2	2.52375	3.62672e-08	9.7534e-07
ENSG00000143183	10	0	7	4	8	4	3	7	21	21	26	26	27	23	TMCO1	protein_coding	CODING	transmembrane and coiled-coil domains 1	2.41381	3.63523e-08	9.75829e-07
ENSG00000170381	0	3	1	1	0	0	1	0	7	7	8	6	5	4	SEMA3E	protein_coding	CODING	semaphorin 3E	2.49561	3.6354e-08	9.75829e-07
ENSG00000160221	2	0	3	1	1	0	1	0	7	12	10	17	6	3	C21orf33	protein_coding	CODING	chromosome 21 open reading frame 33	2.62718	3.72605e-08	9.99221e-07
ENSG00000159082	2	1	0	0	0	2	1	1	9	8	15	5	5	5	SYNJ1	protein_coding	CODING	synaptojanin 1	2.54073	3.75868e-08	1.00702e-06
ENSG00000176533	2	1	0	0	0	0	0	0	5	2	8	7	5	3	GNG7	protein_coding	CODING	G protein subunit gamma 7	2.47742	3.76317e-08	1.00728e-06
ENSG00000111880	2	2	2	0	1	1	0	2	19	9	3	6	14	8	RNGTT	protein_coding	CODING	RNA guanylyltransferase and 5'-phosphatase	2.58899	3.82257e-08	1.02221e-06
ENSG00000197555	2	0	2	1	5	2	2	2	15	16	13	10	7	8	SIPA1L1	protein_coding	CODING	signal induced proliferation associated 1 like 1	2.55567	3.87713e-08	1.03492e-06
ENSG00000251562	151	120	116	104	118	143	131	87	252	245	330	193	243	527	MALAT1	lincRNA	NONCODING	metastasis associated lung adenocarcinoma transcript 1 (non-protein coding)	1.23887	3.87736e-08	1.03492e-06
ENSG00000049759	1	0	1	2	2	2	2	1	14	9	17	17	5	6	NEDD4L	protein_coding	CODING	neural precursor cell expressed, developmentally down-regulated 4-like, E3 ubiquitin protein ligase	2.53453	3.88171e-08	1.03511e-06
ENSG00000166206	2	1	1	1	3	2	2	2	22	10	13	7	13	15	GABRB3	protein_coding	CODING	gamma-aminobutyric acid type A receptor beta3 subunit	2.45266	3.90403e-08	1.03929e-06
ENSG00000164506	3	1	2	0	3	2	2	1	13	13	12	10	13	8	STXBP5	protein_coding	CODING	syntaxin binding protein 5	2.47109	3.9047e-08	1.03929e-06
ENSG00000050344	155	207	168	240	174	182	89	153	44	40	37	58	96	101	NFE2L3	protein_coding	CODING	nuclear factor, erythroid 2 like 3	-1.50621	3.92558e-08	1.04387e-06
ENSG00000128567	19	15	15	8	15	9	11	18	34	58	43	43	53	49	PODXL	protein_coding	CODING	podocalyxin like	1.80263	3.97397e-08	1.05575e-06
ENSG00000185104	3	1	2	0	8	4	3	3	17	18	15	9	17	12	FAF1	protein_coding	CODING	Fas associated factor 1	2.54611	3.98595e-08	1.05747e-06
ENSG00000143382	7	12	8	5	5	8	3	6	0	1	1	0	3	1	ADAMTSL4	protein_coding	CODING	ADAMTS like 4	-2.54784	3.98788e-08	1.05747e-06
ENSG00000183570	4	1	2	4	7	6	0	4	22	16	27	25	17	11	PCBP3	protein_coding	CODING	poly(rC) binding protein 3	2.44395	4.02554e-08	1.06647e-06
ENSG00000134046	1	1	0	0	1	0	4	3	8	7	10	9	11	5	MBD2	protein_coding	CODING	methyl-CpG binding domain protein 2	2.60098	4.03189e-08	1.06716e-06
ENSG00000127616	8	16	10	6	15	7	12	12	36	46	31	48	41	33	SMARCA4	protein_coding	CODING	SWI/SNF related, matrix associated, actin dependent regulator of chromatin, subfamily a, member 4	1.89206	4.08168e-08	1.07933e-06
ENSG00000115020	4	4	1	6	4	2	6	4	30	20	23	16	14	16	PIKFYVE	protein_coding	CODING	phosphoinositide kinase, FYVE-type zinc finger containing	2.3817	4.10256e-08	1.08385e-06
ENSG00000143933	56	14	26	35	36	25	35	40	140	117	94	92	117	51	CALM2	protein_coding	CODING	calmodulin 2	1.62767	4.13532e-08	1.09135e-06
ENSG00000101856	4	0	2	3	5	2	1	6	20	20	21	9	22	9	PGRMC1	protein_coding	CODING	progesterone receptor membrane component 1	2.53354	4.13862e-08	1.09135e-06
ENSG00000067141	0	1	3	2	2	1	0	1	7	11	12	16	6	9	NEO1	protein_coding	CODING	neogenin 1	2.54163	4.22174e-08	1.11223e-06
ENSG00000261207	7	6	4	11	10	7	2	8	0	1	0	1	2	2	LA16c-361A3.3	antisense	NONCODING		-2.54276	4.24499e-08	1.11732e-06
ENSG00000163374	2	2	1	10	1	4	2	3	17	15	24	11	12	12	YY1AP1	protein_coding	CODING	YY1 associated protein 1	2.54851	4.32181e-08	1.13649e-06
ENSG00000104695	1	0	2	1	1	1	0	0	10	12	9	3	4	2	PPP2CB	protein_coding	CODING	protein phosphatase 2 catalytic subunit beta	2.51162	4.34439e-08	1.14138e-06
ENSG00000125945	1	0	0	0	0	1	0	0	13	6	10	3	2	2	ZNF436	protein_coding	CODING	zinc finger protein 436	2.47552	4.35976e-08	1.14436e-06
ENSG00000011454	2	4	3	6	6	7	0	3	29	20	22	18	23	13	RABGAP1	protein_coding	CODING	RAB GTPase activating protein 1	2.42194	4.40182e-08	1.15433e-06
ENSG00000176597	197	191	249	275	174	208	129	192	39	41	48	68	88	218	B3GNT5	protein_coding	CODING	UDP-GlcNAc:betaGal beta-1,3-N-acetylglucosaminyltransferase 5	-1.52191	4.42368e-08	1.159e-06
ENSG00000168309	2	4	2	2	7	6	2	4	26	27	15	17	14	13	FAM107A	protein_coding	CODING	family with sequence similarity 107 member A	2.35123	4.4518e-08	1.16529e-06
ENSG00000117899	0	1	5	1	3	3	2	3	16	14	25	8	13	8	MESDC2	protein_coding	CODING	mesoderm development candidate 2	2.56597	4.46214e-08	1.16692e-06
ENSG00000105290	0	2	1	1	1	3	0	1	5	10	13	12	5	6	APLP1	protein_coding	CODING	amyloid beta precursor like protein 1	2.54955	4.47035e-08	1.168e-06
ENSG00000110400	1	2	1	0	2	2	2	1	5	7	9	9	8	9	PVRL1	protein_coding	CODING		2.48251	4.47806e-08	1.16894e-06
ENSG00000181192	2	1	1	0	3	0	1	1	12	7	6	16	5	5	DHTKD1	protein_coding	CODING	dehydrogenase E1 and transketolase domain containing 1	2.54832	4.51268e-08	1.17689e-06
ENSG00000169905	5	2	0	0	1	0	3	1	19	6	15	6	8	7	TOR1AIP2	protein_coding	CODING	torsin 1A interacting protein 2	2.64774	4.52671e-08	1.17947e-06
ENSG00000114416	282	175	154	271	218	193	121	184	61	60	50	64	105	115	FXR1	protein_coding	CODING	FMR1 autosomal homolog 1	-1.40487	4.58459e-08	1.19346e-06
ENSG00000091157	8	3	6	5	12	7	6	5	35	30	28	26	20	25	WDR7	protein_coding	CODING	WD repeat domain 7	2.04915	4.6001e-08	1.19546e-06
ENSG00000227370	5	13	9	5	6	6	5	9	0	0	1	1	3	3	RP4-669P10.19				-2.56699	4.60067e-08	1.19546e-06
ENSG00000157087	0	1	0	3	3	5	0	3	7	13	18	10	10	6	ATP2B2	protein_coding	CODING	ATPase plasma membrane Ca2+ transporting 2	2.6929	4.70045e-08	1.22027e-06
ENSG00000162493	0	1	0	0	2	2	0	1	16	8	23	7	1	3	PDPN	protein_coding	CODING	podoplanin	2.70192	4.77703e-08	1.23902e-06
ENSG00000106665	1	1	3	0	1	1	2	0	7	5	17	9	13	4	CLIP2	protein_coding	CODING	CAP-Gly domain containing linker protein 2	2.58617	4.79611e-08	1.24284e-06
ENSG00000106554	2	1	0	1	0	0	2	3	15	6	9	8	8	7	CHCHD3	protein_coding	CODING	coiled-coil-helix-coiled-coil-helix domain containing 3	2.53849	4.80988e-08	1.24527e-06
ENSG00000198105	1	3	0	0	1	1	1	2	6	4	7	7	10	17	ZNF248	protein_coding	CODING	zinc finger protein 248	2.55232	4.87922e-08	1.26208e-06
ENSG00000165502	6	1	6	4	13	8	8	9	19	28	31	30	32	27	RPL36AL	protein_coding	CODING	ribosomal protein L36a like	2.13356	4.93178e-08	1.27451e-06
ENSG00000160714	1	1	1	1	1	1	1	3	13	9	14	6	6	5	UBE2Q1	protein_coding	CODING	ubiquitin conjugating enzyme E2 Q1	2.50835	4.97668e-08	1.28495e-06
ENSG00000162129	1	0	1	0	1	2	0	0	7	9	4	11	4	4	CLPB	protein_coding	CODING	ClpB homolog, mitochondrial AAA ATPase chaperonin	2.49433	5.03098e-08	1.29779e-06
ENSG00000031823	1	0	0	1	1	2	4	3	9	16	12	6	14	7	RANBP3	protein_coding	CODING	RAN binding protein 3	2.54314	5.07657e-08	1.30837e-06
ENSG00000049246	2	0	2	1	1	1	1	3	7	11	11	9	7	7	PER3	protein_coding	CODING	period circadian clock 3	2.49483	5.08438e-08	1.30919e-06
ENSG00000085832	3	2	4	5	11	0	3	10	28	17	30	17	20	16	EPS15	protein_coding	CODING	epidermal growth factor receptor pathway substrate 15	2.44185	5.15696e-08	1.32668e-06
ENSG00000129003	4	3	3	7	8	4	5	2	38	31	27	10	18	15	VPS13C	protein_coding	CODING	vacuolar protein sorting 13 homolog C	2.2999	5.18344e-08	1.33229e-06
ENSG00000088833	0	1	1	1	1	1	3	1	13	12	8	8	8	6	NSFL1C	protein_coding	CODING	NSFL1 cofactor	2.47002	5.20442e-08	1.33647e-06
ENSG00000062650	19	7	9	6	9	13	10	19	99	43	40	30	53	22	WAPAL	protein_coding	CODING		1.98166	5.23933e-08	1.3441e-06
ENSG00000075785	0	1	1	4	0	4	0	3	12	8	8	10	13	9	RAB7A	protein_coding	CODING	RAB7A, member RAS oncogene family	2.58864	5.24356e-08	1.3441e-06
ENSG00000105429	3	0	3	3	1	0	4	1	9	7	19	12	11	10	MEGF8	protein_coding	CODING	multiple EGF like domains 8	2.56782	5.26586e-08	1.3486e-06
ENSG00000032444	71	51	63	159	47	63	55	52	17	19	16	23	16	20	PNPLA6	protein_coding	CODING	patatin like phospholipase domain containing 6	-1.78792	5.32069e-08	1.36142e-06
ENSG00000136521	2	0	1	0	2	1	2	0	12	7	7	8	7	6	NDUFB5	protein_coding	CODING	NADH:ubiquinone oxidoreductase subunit B5	2.50752	5.33954e-08	1.36501e-06
ENSG00000265681	1	0	1	4	6	4	4	2	20	13	9	16	21	16	RPL17	protein_coding	CODING	ribosomal protein L17	2.53058	5.35412e-08	1.36704e-06
ENSG00000169313	3	9	3	6	18	7	2	5	0	1	0	0	1	2	P2RY12	protein_coding	CODING	purinergic receptor P2Y12	-2.47545	5.35707e-08	1.36704e-06
ENSG00000131558	7	2	2	2	2	4	10	7	17	29	30	17	21	12	EXOC4	protein_coding	CODING	exocyst complex component 4	2.36973	5.4083e-08	1.37887e-06
ENSG00000132932	11	3	5	7	7	2	9	9	34	33	30	22	28	19	ATP8A2	protein_coding	CODING	ATPase phospholipid transporting 8A2	2.09903	5.46811e-08	1.39288e-06
ENSG00000173482	2	2	0	0	2	6	1	0	9	15	17	5	8	4	PTPRM	protein_coding	CODING	protein tyrosine phosphatase, receptor type M	2.70466	5.49016e-08	1.39724e-06
ENSG00000145794	3	0	1	0	1	4	0	1	16	13	11	4	4	6	MEGF10	protein_coding	CODING	multiple EGF like domains 10	2.66436	5.52698e-08	1.40536e-06
ENSG00000144406	2	4	2	3	2	3	4	1	13	11	15	15	23	18	UNC80	protein_coding	CODING	unc-80 homolog, NALCN activator	2.32638	5.5866e-08	1.41925e-06
ENSG00000078053	8	4	7	7	17	6	9	8	36	38	30	30	37	22	AMPH	protein_coding	CODING	amphiphysin	1.95904	5.60311e-08	1.42217e-06
ENSG00000228544	25	24	20	66	29	25	17	19	0	5	10	4	7	6	CCDC183-AS1	antisense	NONCODING	CCDC183 antisense RNA 1	-2.53013	5.61374e-08	1.4236e-06
ENSG00000131013	4	0	2	2	6	2	6	5	13	21	15	17	20	12	PPIL4	protein_coding	CODING	peptidylprolyl isomerase like 4	2.4375	5.62726e-08	1.42576e-06
ENSG00000147274	17	7	5	7	12	3	11	5	38	38	29	37	33	18	RBMX	protein_coding	CODING	RNA binding motif protein, X-linked	2.05239	5.67891e-08	1.43756e-06
ENSG00000113231	452	324	256	247	185	211	324	268	73	110	100	148	126	140	PDE8B	protein_coding	CODING	phosphodiesterase 8B	-1.26702	5.69537e-08	1.43958e-06
ENSG00000173852	1	0	0	1	2	1	1	1	10	7	8	6	5	5	DPY19L1	protein_coding	CODING	dpy-19 like 1	2.48387	5.69698e-08	1.43958e-06
ENSG00000092200	4	4	4	4	7	6	8	6	24	21	19	27	28	20	RPGRIP1	protein_coding	CODING	retinitis pigmentosa GTPase regulator interacting protein 1	2.0865	5.74011e-08	1.44886e-06
ENSG00000198561	3	0	4	2	1	2	0	3	17	14	11	10	9	6	CTNND1	protein_coding	CODING	catenin delta 1	2.52338	5.74391e-08	1.44886e-06
ENSG00000133704	2	2	0	0	0	1	1	1	11	9	9	6	5	5	IPO8	protein_coding	CODING	importin 8	2.5269	5.77515e-08	1.45545e-06
ENSG00000101265	27	18	32	27	68	29	43	35	171	103	80	78	122	65	RASSF2	protein_coding	CODING	Ras association domain family member 2	1.58838	5.81889e-08	1.46398e-06
ENSG00000126012	1	7	5	2	0	8	2	3	22	12	16	18	21	12	KDM5C	protein_coding	CODING	lysine demethylase 5C	2.54164	5.81929e-08	1.46398e-06
ENSG00000171757	281	206	325	341	299	199	130	259	95	89	58	132	117	106	LRRC34	protein_coding	CODING	leucine rich repeat containing 34	-1.33193	5.98901e-08	1.50449e-06
ENSG00000069966	6	7	3	3	6	6	5	2	16	32	19	18	23	30	GNB5	protein_coding	CODING	G protein subunit beta 5	2.16097	5.99089e-08	1.50449e-06
ENSG00000165868	2	7	1	1	1	1	5	1	16	18	9	17	10	9	HSPA12A	protein_coding	CODING	heat shock protein family A (Hsp70) member 12A	2.50874	6.00859e-08	1.50761e-06
ENSG00000164742	17	16	15	15	24	22	16	16	46	67	49	52	58	63	ADCY1	protein_coding	CODING	adenylate cyclase 1	1.64895	6.11049e-08	1.53182e-06
ENSG00000213741	0	0	0	0	0	1	0	1	6	9	5	4	3	3	RPS29	protein_coding	CODING	ribosomal protein S29	2.40128	6.11953e-08	1.53274e-06
ENSG00000106780	20	22	10	7	8	15	34	18	45	61	63	59	45	46	MEGF9	protein_coding	CODING	multiple EGF like domains 9	1.80053	6.13751e-08	1.53589e-06
ENSG00000126353	16	4	5	13	16	9	4	1	1	0	0	0	0	3	CCR7	protein_coding	CODING	C-C motif chemokine receptor 7	-2.67258	6.15818e-08	1.53971e-06
ENSG00000158560	1	1	1	1	1	3	2	4	11	13	11	5	8	16	DYNC1I1	protein_coding	CODING	dynein cytoplasmic 1 intermediate chain 1	2.49027	6.2406e-08	1.55894e-06
ENSG00000133997	0	0	0	0	0	2	3	0	3	9	5	4	8	8	MED6	protein_coding	CODING	mediator complex subunit 6	2.5417	6.28034e-08	1.5675e-06
ENSG00000104888	1	5	1	0	1	4	1	1	9	10	18	10	8	11	SLC17A7	protein_coding	CODING	solute carrier family 17 member 7	2.46993	6.35549e-08	1.58486e-06
ENSG00000205531	9	5	5	5	9	1	9	5	29	26	16	26	30	24	NAP1L4	protein_coding	CODING	nucleosome assembly protein 1 like 4	2.21562	6.52404e-08	1.62485e-06
ENSG00000134569	1	3	1	0	3	3	2	1	11	9	14	9	8	11	LRP4	protein_coding	CODING	LDL receptor related protein 4	2.47368	6.52728e-08	1.62485e-06
ENSG00000140398	60	65	62	41	68	68	56	58	14	11	19	20	22	23	NEIL1	protein_coding	CODING	nei like DNA glycosylase 1	-1.71191	6.53395e-08	1.62509e-06
ENSG00000197345	0	0	0	0	1	0	1	0	4	1	7	4	5	3	MRPL21	protein_coding	CODING	mitochondrial ribosomal protein L21	2.30902	6.55157e-08	1.62805e-06
ENSG00000175893	3	0	0	1	1	1	2	1	11	13	5	5	11	7	ZDHHC21	protein_coding	CODING	zinc finger DHHC-type containing 21	2.51283	6.57094e-08	1.63144e-06
ENSG00000007168	8	2	6	3	10	1	5	3	28	27	26	11	24	21	PAFAH1B1	protein_coding	CODING	platelet activating factor acetylhydrolase 1b regulatory subunit 1	2.32485	6.59906e-08	1.63561e-06
ENSG00000253729	10	7	10	7	10	3	7	5	26	36	32	23	33	29	PRKDC	protein_coding	CODING	protein kinase, DNA-activated, catalytic polypeptide	1.96396	6.59923e-08	1.63561e-06
ENSG00000077809	6	0	6	3	3	10	7	0	19	35	22	19	14	19	GTF2I	protein_coding	CODING	general transcription factor IIi	2.52719	6.63981e-08	1.64279e-06
ENSG00000116254	2	1	6	4	1	0	2	1	6	10	14	8	15	11	CHD5	protein_coding	CODING	chromodomain helicase DNA binding protein 5	2.58177	6.64352e-08	1.64279e-06
ENSG00000100490	168	184	171	206	190	141	87	186	50	53	47	89	75	60	CDKL1	protein_coding	CODING	cyclin dependent kinase like 1	-1.39904	6.64554e-08	1.64279e-06
ENSG00000174718	2	2	1	2	1	0	1	1	11	8	8	5	10	9	KIAA1551	protein_coding	CODING	KIAA1551	2.46549	6.69059e-08	1.65249e-06
ENSG00000187860	29	29	28	35	34	50	29	36	9	1	9	13	6	13	CCDC157	protein_coding	CODING	coiled-coil domain containing 157	-2.26148	6.73182e-08	1.66124e-06
ENSG00000139793	7	2	1	2	3	4	5	2	32	28	15	9	26	10	MBNL2	protein_coding	CODING	muscleblind like splicing regulator 2	2.40656	6.75282e-08	1.66497e-06
ENSG00000267546	99	47	57	112	55	59	78	106	10	22	12	17	26	55	RP11-666A8.8	antisense	NONCODING		-1.82459	6.7784e-08	1.66983e-06
ENSG00000073921	7	3	8	5	9	5	11	5	43	47	38	27	17	14	PICALM	protein_coding	CODING	phosphatidylinositol binding clathrin assembly protein	2.13859	6.79377e-08	1.67209e-06
ENSG00000126947	1	0	0	1	1	1	1	2	7	6	8	4	4	5	ARMCX1	protein_coding	CODING	armadillo repeat containing, X-linked 1	2.41513	6.79929e-08	1.67209e-06
ENSG00000114439	6	1	6	3	9	11	11	8	33	28	40	26	26	21	BBX	protein_coding	CODING	BBX, HMG-box containing	2.12827	6.81302e-08	1.67402e-06
ENSG00000018625	11	13	14	2	5	3	9	8	39	30	22	26	41	34	ATP1A2	protein_coding	CODING	ATPase Na+/K+ transporting subunit alpha 2	2.04227	6.84658e-08	1.68081e-06
ENSG00000101333	3	1	0	2	0	0	3	2	7	7	14	10	7	10	PLCB4	protein_coding	CODING	phospholipase C beta 4	2.53568	6.85927e-08	1.68156e-06
ENSG00000236233	15	9	3	18	6	8	4	16	0	4	0	0	3	0	RP11-12A20.7				-2.71648	6.86147e-08	1.68156e-06
ENSG00000167986	54	22	13	33	47	34	59	37	102	123	87	135	96	79	DDB1	protein_coding	CODING	damage specific DNA binding protein 1	1.55941	6.90438e-08	1.69062e-06
ENSG00000113407	7	5	4	2	4	2	5	14	26	16	25	24	23	22	TARS	protein_coding	CODING	threonyl-tRNA synthetase	2.20181	6.91484e-08	1.69173e-06
ENSG00000115524	24	6	3	11	23	14	19	21	71	71	42	38	42	43	SF3B1	protein_coding	CODING	splicing factor 3b subunit 1	1.9801	6.92541e-08	1.69286e-06
ENSG00000219881	12	28	28	30	18	44	14	25	3	2	2	1	9	12	GAPDHP42			glyceraldehyde 3 phosphate dehydrogenase pseudogene 42	-2.51772	6.94786e-08	1.69689e-06
ENSG00000101210	4	5	8	7	15	3	8	14	20	35	50	41	34	19	EEF1A2	protein_coding	CODING	eukaryotic translation elongation factor 1 alpha 2	2.09064	6.97176e-08	1.70127e-06
ENSG00000145730	1	3	4	3	1	2	0	4	21	21	24	7	6	8	PAM	protein_coding	CODING	peptidylglycine alpha-amidating monooxygenase	2.65552	6.99924e-08	1.70651e-06
ENSG00000184613	2	0	4	0	6	6	7	4	31	24	17	9	23	17	NELL2	protein_coding	CODING	neural EGFL like 2	2.46868	7.07527e-08	1.72357e-06
ENSG00000167994	3	3	1	27	6	5	12	12	0	0	0	0	0	6	RAB3IL1	protein_coding	CODING	RAB3A interacting protein like 1	-2.72513	7.08335e-08	1.72406e-06
ENSG00000086061	14	2	5	8	25	10	18	11	40	54	49	27	39	40	DNAJA1	protein_coding	CODING	DnaJ heat shock protein family (Hsp40) member A1	2.0176	7.21054e-08	1.75352e-06
ENSG00000270820	94	93	133	95	99	116	157	161	25	39	30	56	43	60	RP11-355B11.2	antisense	NONCODING		-1.50054	7.30612e-08	1.77524e-06
ENSG00000120802	2	2	1	4	6	3	1	3	16	22	13	13	12	9	TMPO	protein_coding	CODING	thymopoietin	2.40903	7.32517e-08	1.77835e-06
ENSG00000174197	17	2	7	9	16	9	12	11	42	44	32	34	41	27	MGA	protein_coding	CODING	MGA, MAX dimerization protein	1.95253	7.39694e-08	1.79425e-06
ENSG00000079246	10	9	4	12	13	7	23	9	64	54	40	32	33	24	XRCC5	protein_coding	CODING	X-ray repair cross complementing 5	1.93156	7.45566e-08	1.80695e-06
ENSG00000179981	0	0	1	1	2	0	1	1	7	8	4	3	7	5	TSHZ1	protein_coding	CODING	teashirt zinc finger homeobox 1	2.3984	7.49038e-08	1.81382e-06
ENSG00000187145	2	0	1	1	2	1	0	1	11	6	5	5	7	3	MRPS21	protein_coding	CODING	mitochondrial ribosomal protein S21	2.44825	7.52274e-08	1.82011e-06
ENSG00000158636	0	0	1	0	0	1	0	0	3	2	5	5	6	4	C11orf30	protein_coding	CODING		2.41285	7.60548e-08	1.83706e-06
ENSG00000197457	2	4	4	3	2	4	3	1	18	18	24	23	23	5	STMN3	protein_coding	CODING	stathmin 3	2.39517	7.60753e-08	1.83706e-06
ENSG00000165795	4	2	4	0	2	4	7	1	23	20	15	14	15	7	NDRG2	protein_coding	CODING	NDRG family member 2	2.4594	7.61218e-08	1.83706e-06
ENSG00000179256	47	28	42	89	35	70	46	41	14	6	5	12	13	28	SMCO3	protein_coding	CODING	single-pass membrane protein with coiled-coil domains 3	-2.01566	7.6256e-08	1.83838e-06
ENSG00000197601	3	1	0	0	2	0	0	1	12	5	9	5	6	9	FAR1	protein_coding	CODING	fatty acyl-CoA reductase 1	2.53605	7.63454e-08	1.83838e-06
ENSG00000078304	3	1	4	3	6	2	5	3	27	14	20	17	17	10	PPP2R5C	protein_coding	CODING	protein phosphatase 2 regulatory subunit B'gamma	2.31631	7.63704e-08	1.83838e-06
ENSG00000107560	1	5	0	0	1	2	0	2	9	13	10	6	8	5	RAB11FIP2	protein_coding	CODING	RAB11 family interacting protein 2	2.54086	7.67535e-08	1.84604e-06
ENSG00000179387	2	0	0	0	1	0	0	2	8	5	4	2	6	6	ELMOD2	protein_coding	CODING	ELMO domain containing 2	2.48296	7.75831e-08	1.86424e-06
ENSG00000178053	0	2	3	1	3	2	1	0	16	14	3	7	16	7	MLF1	protein_coding	CODING	myeloid leukemia factor 1	2.62951	7.76412e-08	1.86424e-06
ENSG00000040341	1	0	0	2	1	1	0	1	17	12	5	4	7	4	STAU2	protein_coding	CODING	staufen double-stranded RNA binding protein 2	2.51295	7.78487e-08	1.86765e-06
ENSG00000147140	10	15	17	3	12	14	12	14	46	41	36	41	42	41	NONO	protein_coding	CODING	non-POU domain containing, octamer-binding	1.85461	7.89872e-08	1.89276e-06
ENSG00000162599	2	0	1	0	0	2	1	2	10	5	9	7	7	5	NFIA	protein_coding	CODING	nuclear factor I A	2.48733	7.90286e-08	1.89276e-06
ENSG00000243155	78	77	53	74	67	53	68	64	21	9	9	18	32	43	RP11-46A10.5	antisense	NONCODING		-1.77478	7.97437e-08	1.90828e-06
ENSG00000123684	14	13	4	12	21	15	14	6	75	50	38	36	42	30	LPGAT1	protein_coding	CODING	lysophosphatidylglycerol acyltransferase 1	1.89185	8.01946e-08	1.91746e-06
ENSG00000184678	8	2	9	2	11	10	6	7	34	36	24	22	35	20	HIST2H2BE	protein_coding	CODING	histone cluster 2 H2B family member e	2.05555	8.06462e-08	1.92664e-06
ENSG00000271933	51	42	29	59	64	59	24	33	6	4	10	11	25	13	RP11-338I21.1	antisense	NONCODING		-2.04466	8.07309e-08	1.92704e-06
ENSG00000162434	6	5	1	1	1	5	2	3	27	25	28	10	6	16	JAK1	protein_coding	CODING	Janus kinase 1	2.52764	8.12354e-08	1.93746e-06
ENSG00000135870	1	0	3	1	7	0	2	0	11	9	10	7	8	8	RC3H1	protein_coding	CODING	ring finger and CCCH-type domains 1	2.57553	8.15863e-08	1.9442e-06
ENSG00000260349	375	414	521	209	452	376	367	445	140	137	148	226	236	167	RP11-473I1.5	antisense	NONCODING		-1.15394	8.25136e-08	1.96341e-06
ENSG00000155886	2	5	4	1	2	4	4	1	17	19	26	18	7	12	SLC24A2	protein_coding	CODING	solute carrier family 24 member 2	2.39835	8.25304e-08	1.96341e-06
ENSG00000156411	0	0	0	0	0	0	1	0	3	7	3	6	4	4	C14orf2	protein_coding	CODING	chromosome 14 open reading frame 2	2.3405	8.31935e-08	1.97753e-06
ENSG00000136193	21	10	12	17	18	10	19	12	69	62	55	57	47	25	SCRN1	protein_coding	CODING	secernin 1	1.76332	8.33995e-08	1.98077e-06
ENSG00000268218	9	11	5	18	10	20	16	10	1	0	2	2	3	4	AC137932.1	protein_coding	CODING		-2.59297	8.39482e-08	1.99207e-06
ENSG00000159658	1	2	1	1	1	0	1	2	5	12	11	5	12	9	EFCAB14	protein_coding	CODING	EF-hand calcium binding domain 14	2.47819	8.40151e-08	1.99207e-06
ENSG00000256087	219	76	85	122	149	113	196	151	45	37	31	73	44	50	ZNF432	protein_coding	CODING	zinc finger protein 432	-1.52984	8.442e-08	2e-06
ENSG00000143162	0	2	0	2	1	0	1	1	14	16	8	6	5	2	CREG1	protein_coding	CODING	cellular repressor of E1A stimulated genes 1	2.5654	8.48063e-08	2.00748e-06
ENSG00000118298	60	63	121	137	248	107	35	60	38	13	28	30	26	12	CA14	protein_coding	CODING	carbonic anhydrase 14	-1.92908	8.51655e-08	2.01431e-06
ENSG00000112902	4	2	0	0	0	0	0	1	11	9	11	4	7	2	SEMA5A	protein_coding	CODING	semaphorin 5A	2.56586	8.53328e-08	2.01659e-06
ENSG00000108669	11	4	5	4	7	6	4	7	23	28	24	25	31	18	CYTH1	protein_coding	CODING	cytohesin 1	2.04193	8.56179e-08	2.02165e-06
ENSG00000125835	0	0	0	0	1	0	1	0	6	8	6	5	2	1	SNRPB	protein_coding	CODING	small nuclear ribonucleoprotein polypeptides B and B1	2.36607	8.59069e-08	2.02679e-06
ENSG00000196305	1	2	4	0	3	3	3	1	27	19	18	3	20	9	IARS	protein_coding	CODING	isoleucyl-tRNA synthetase	2.63179	8.59866e-08	2.02699e-06
ENSG00000163159	0	0	2	1	2	0	1	2	14	7	8	7	11	3	VPS72	protein_coding	CODING	vacuolar protein sorting 72 homolog	2.54872	8.63123e-08	2.03298e-06
ENSG00000156011	13	4	11	11	5	6	3	6	41	24	46	19	25	21	PSD3	protein_coding	CODING	pleckstrin and Sec7 domain containing 3	2.08974	8.67885e-08	2.04251e-06
ENSG00000107742	10	9	7	6	8	5	5	8	27	41	35	28	33	16	SPOCK2	protein_coding	CODING	SPARC/osteonectin, cwcv and kazal like domains proteoglycan 2	1.96401	8.69232e-08	2.04399e-06
ENSG00000272259	144	85	153	90	97	139	68	72	32	28	22	76	35	21	RP11-305P22.9	lincRNA	NONCODING		-1.62773	8.71038e-08	2.04654e-06
ENSG00000116213	287	257	289	119	435	374	251	232	94	98	85	116	176	77	WRAP73	protein_coding	CODING	WD repeat containing, antisense to TP73	-1.3462	8.81014e-08	2.06827e-06
ENSG00000112739	7	3	17	12	8	6	9	7	36	36	37	22	32	29	PRPF4B	protein_coding	CODING	pre-mRNA processing factor 4B	1.94798	8.83753e-08	2.07299e-06
ENSG00000133275	0	2	0	1	2	0	4	1	7	8	6	9	10	9	CSNK1G2	protein_coding	CODING	casein kinase 1 gamma 2	2.53564	8.89191e-08	2.08403e-06
ENSG00000169032	226	121	218	142	221	243	219	191	67	70	58	100	128	50	MAP2K1	protein_coding	CODING	mitogen-activated protein kinase kinase 1	-1.34663	9.03929e-08	2.11683e-06
ENSG00000082397	12	11	15	7	15	12	10	9	38	58	49	44	46	20	EPB41L3	protein_coding	CODING	erythrocyte membrane protein band 4.1 like 3	1.83074	9.0681e-08	2.12087e-06
ENSG00000168615	5	2	0	2	5	2	5	2	17	24	19	14	11	8	ADAM9	protein_coding	CODING	ADAM metallopeptidase domain 9	2.43343	9.07144e-08	2.12087e-06
ENSG00000170464	0	2	0	2	1	5	1	5	14	15	5	16	18	6	DNAJC18	protein_coding	CODING	DnaJ heat shock protein family (Hsp40) member C18	2.57108	9.08496e-08	2.12128e-06
ENSG00000028203	9	3	4	6	7	11	5	4	34	26	23	27	25	17	VEZT	protein_coding	CODING	vezatin, adherens junctions transmembrane protein	2.05421	9.08812e-08	2.12128e-06
ENSG00000198336	0	0	0	0	0	0	0	0	1	3	6	4	5	1	MYL4	protein_coding	CODING	myosin light chain 4	2.27709	9.2586e-08	2.1593e-06
ENSG00000153922	4	2	0	4	4	5	5	3	18	17	20	15	13	17	CHD1	protein_coding	CODING	chromodomain helicase DNA binding protein 1	2.35183	9.36026e-08	2.18122e-06
ENSG00000113013	21	6	8	7	35	15	24	11	68	59	50	54	42	31	HSPA9	protein_coding	CODING	heat shock protein family A (Hsp70) member 9	1.86445	9.42449e-08	2.1944e-06
ENSG00000057663	1	0	0	0	0	0	0	0	6	5	2	2	3	2	ATG5	protein_coding	CODING	autophagy related 5	2.32262	9.53559e-08	2.21845e-06
ENSG00000142657	3	0	2	2	2	4	2	4	14	13	6	16	12	11	PGD	protein_coding	CODING	phosphogluconate dehydrogenase	2.43361	9.55003e-08	2.21999e-06
ENSG00000141854	31	28	23	19	12	32	25	26	8	7	2	7	3	3	hsa-mir-1199	protein_coding	CODING		-2.28945	9.73308e-08	2.2607e-06
ENSG00000235027	47	21	23	87	40	64	173	21	6	8	9	11	7	16	AC068580.6	antisense	NONCODING		-2.29975	9.75905e-08	2.26402e-06
ENSG00000156273	6	1	1	2	5	2	8	4	31	17	27	10	10	14	BACH1	protein_coding	CODING	BTB domain and CNC homolog 1	2.43488	9.76328e-08	2.26402e-06
ENSG00000117758	0	0	2	1	4	1	1	2	15	10	9	11	8	6	STX12	protein_coding	CODING	syntaxin 12	2.45415	9.77602e-08	2.26512e-06
ENSG00000113575	9	4	4	2	5	4	3	1	21	18	20	22	20	10	PPP2CA	protein_coding	CODING	protein phosphatase 2 catalytic subunit alpha	2.29676	9.78438e-08	2.26521e-06
ENSG00000133083	3	0	0	1	0	4	2	0	20	16	17	5	8	4	DCLK1	protein_coding	CODING	doublecortin like kinase 1	2.60113	9.82439e-08	2.27263e-06
ENSG00000272078	99	231	111	236	106	142	124	170	27	35	40	52	36	154	RP4-734G22.3	antisense	NONCODING		-1.5939	9.86189e-08	2.27945e-06
ENSG00000107295	2	3	5	3	5	2	2	2	11	15	23	16	12	11	SH3GL2	protein_coding	CODING	SH3 domain containing GRB2 like 2, endophilin A1	2.34615	9.87745e-08	2.28119e-06
ENSG00000111885	2	0	0	1	0	2	0	0	8	8	6	8	4	6	MAN1A1	protein_coding	CODING	mannosidase alpha class 1A member 1	2.42539	9.97986e-08	2.30298e-06
ENSG00000064042	4	11	9	7	13	5	3	10	39	35	45	30	27	15	LIMCH1	protein_coding	CODING	LIM and calponin homology domains 1	2.03932	1.00828e-07	2.32484e-06
ENSG00000183291	1	1	0	2	0	2	0	1	13	8	8	4	6	7	2017-09-15	protein_coding	CODING		2.44129	1.01406e-07	2.33628e-06
ENSG00000123143	0	3	1	0	5	0	1	0	8	8	14	8	11	5	PKN1	protein_coding	CODING	protein kinase N1	2.49134	1.01516e-07	2.33628e-06
ENSG00000164190	25	12	9	9	8	15	16	10	64	52	44	37	26	48	NIPBL	protein_coding	CODING	NIPBL, cohesin loading factor	1.80483	1.01609e-07	2.33628e-06
ENSG00000257596	6	3	8	5	3	7	12	3	0	0	0	0	2	2	RP11-968A15.2	antisense	NONCODING		-2.46791	1.01652e-07	2.33628e-06
ENSG00000178691	2	1	1	1	1	2	3	1	13	14	14	9	5	6	SUZ12	protein_coding	CODING	SUZ12 polycomb repressive complex 2 subunit	2.48358	1.02865e-07	2.3618e-06
ENSG00000138698	3	0	0	3	1	2	4	1	24	12	12	3	12	13	RAP1GDS1	protein_coding	CODING	Rap1 GTPase-GDP dissociation stimulator 1	2.58295	1.02929e-07	2.3618e-06
ENSG00000169962	52	38	38	62	39	61	40	47	13	8	15	15	18	13	TAS1R3	protein_coding	CODING	taste 1 receptor member 3	-1.78691	1.03269e-07	2.3659e-06
ENSG00000126858	3	0	4	4	4	7	6	12	23	30	21	18	19	14	RHOT1	protein_coding	CODING	ras homolog family member T1	2.32067	1.03274e-07	2.3659e-06
ENSG00000182718	0	0	0	0	0	0	0	1	5	10	17	3	2	2	ANXA2	protein_coding	CODING	annexin A2	2.45354	1.03903e-07	2.37839e-06
ENSG00000138190	1	1	3	3	4	2	1	4	19	15	6	14	15	13	EXOC6	protein_coding	CODING	exocyst complex component 6	2.39852	1.04483e-07	2.38975e-06
ENSG00000255568	83	31	69	52	71	104	64	67	16	7	13	33	40	13	BRWD1-IT2	sense_intronic	NONCODING		-1.85172	1.04743e-07	2.39378e-06
ENSG00000214253	4	0	0	0	1	1	0	0	8	15	5	11	8	2	FIS1	protein_coding	CODING	fission, mitochondrial 1	2.58915	1.05125e-07	2.40058e-06
ENSG00000101421	2	2	2	4	5	1	0	3	20	13	14	10	12	8	CHMP4B	protein_coding	CODING	charged multivesicular body protein 4B	2.37669	1.05373e-07	2.40431e-06
ENSG00000183530	7	2	1	1	1	1	2	1	9	13	12	8	8	14	PRR14L	protein_coding	CODING	proline rich 14 like	2.49329	1.05776e-07	2.41157e-06
ENSG00000124789	0	0	0	1	1	1	1	1	6	9	6	5	4	4	NUP153	protein_coding	CODING	nucleoporin 153	2.3429	1.06046e-07	2.4158e-06
ENSG00000160310	2	1	0	1	5	2	2	0	8	12	13	6	8	9	PRMT2	protein_coding	CODING	protein arginine methyltransferase 2	2.53031	1.07039e-07	2.43646e-06
ENSG00000162819	1	1	1	2	1	3	1	0	12	11	17	4	7	6	BROX	protein_coding	CODING	BRO1 domain and CAAX motif containing	2.5114	1.08238e-07	2.4618e-06
ENSG00000073578	3	3	1	1	4	2	2	5	25	20	13	28	12	6	SDHA	protein_coding	CODING	succinate dehydrogenase complex flavoprotein subunit A	2.40687	1.08796e-07	2.4725e-06
ENSG00000197915	226	461	324	196	190	129	345	209	52	45	153	186	83	73	HRNR	protein_coding	CODING	hornerin	-1.48651	1.09604e-07	2.48887e-06
ENSG00000123066	3	4	4	0	1	4	1	1	15	18	12	9	12	7	MED13L	protein_coding	CODING	mediator complex subunit 13 like	2.44576	1.09763e-07	2.49049e-06
ENSG00000260634	6	6	6	7	10	11	7	6	1	0	2	1	2	0	RP11-521O16.1	lincRNA	NONCODING		-2.46599	1.10887e-07	2.51399e-06
ENSG00000072756	146	107	168	113	148	116	129	112	34	36	36	51	79	64	TRNT1	protein_coding	CODING	tRNA nucleotidyl transferase 1	-1.41603	1.11191e-07	2.51889e-06
ENSG00000106460	1	1	1	10	2	3	6	3	23	10	22	12	15	12	TMEM106B	protein_coding	CODING	transmembrane protein 106B	2.45682	1.11819e-07	2.53109e-06
ENSG00000221676	0	0	0	0	0	0	0	0	5	2	4	1	1	4	RNU6ATAC	snRNA	NONCODING	RNA, U6atac small nuclear (U12-dependent splicing)	2.23808	1.12147e-07	2.5365e-06
ENSG00000223547	3	1	0	2	3	0	4	2	14	11	7	9	20	10	ZNF844	protein_coding	CODING	zinc finger protein 844	2.47982	1.12414e-07	2.54052e-06
ENSG00000186517	75	106	67	44	73	66	46	80	19	15	12	41	33	12	ARHGAP30	protein_coding	CODING	Rho GTPase activating protein 30	-1.74527	1.12691e-07	2.54476e-06
ENSG00000183049	10	9	13	9	7	15	15	6	34	32	34	37	44	37	CAMK1D	protein_coding	CODING	calcium/calmodulin dependent protein kinase ID	1.80411	1.14214e-07	2.57711e-06
ENSG00000101290	4	6	6	7	8	9	11	7	36	33	33	28	22	18	CDS2	protein_coding	CODING	CDP-diacylglycerol synthase 2	1.94209	1.14505e-07	2.58161e-06
ENSG00000132466	11	7	6	9	15	11	7	11	41	38	28	33	37	31	ANKRD17	protein_coding	CODING	ankyrin repeat domain 17	1.81501	1.14685e-07	2.58165e-06
ENSG00000174373	15	4	4	6	11	7	8	6	49	30	27	25	25	22	RALGAPA1	protein_coding	CODING	Ral GTPase activating protein catalytic alpha subunit 1	1.9922	1.14746e-07	2.58165e-06
ENSG00000132716	66	97	95	78	94	95	49	80	34	25	17	21	49	19	DCAF8	protein_coding	CODING	DDB1 and CUL4 associated factor 8	-1.61315	1.14778e-07	2.58165e-06
ENSG00000134698	1	0	0	2	4	2	4	4	17	11	16	15	14	6	AGO4	protein_coding	CODING	argonaute 4, RISC catalytic component	2.48756	1.14959e-07	2.58367e-06
ENSG00000041357	2	1	3	1	3	2	2	1	21	12	10	10	7	8	PSMA4	protein_coding	CODING	proteasome subunit alpha 4	2.42197	1.15137e-07	2.58563e-06
ENSG00000136146	0	0	1	0	3	0	1	0	7	10	2	5	7	5	MED4	protein_coding	CODING	mediator complex subunit 4	2.51452	1.16557e-07	2.61546e-06
ENSG00000165494	14	5	7	11	15	9	5	9	40	30	31	32	24	44	PCF11	protein_coding	CODING	PCF11 cleavage and polyadenylation factor subunit	1.87816	1.16859e-07	2.62015e-06
ENSG00000125618	3	26	14	8	13	33	14	5	6	0	4	0	0	3	PAX8	protein_coding	CODING	paired box 8	-2.85659	1.17123e-07	2.62403e-06
ENSG00000131386	1	1	1	0	0	0	2	0	10	6	20	2	5	2	GALNT15	protein_coding	CODING	polypeptide N-acetylgalactosaminyltransferase 15	2.52077	1.17227e-07	2.62427e-06
ENSG00000126653	3	2	8	0	3	3	7	1	16	16	23	14	12	17	NSRP1	protein_coding	CODING	nuclear speckle splicing regulatory protein 1	2.34436	1.17686e-07	2.63248e-06
ENSG00000038532	2	3	4	4	4	1	2	4	21	15	19	13	10	15	CLEC16A	protein_coding	CODING	C-type lectin domain containing 16A	2.30205	1.19397e-07	2.66866e-06
ENSG00000011566	2	0	2	2	2	2	1	0	16	15	10	7	7	6	MAP4K3	protein_coding	CODING	mitogen-activated protein kinase kinase kinase kinase 3	2.49878	1.20243e-07	2.68546e-06
ENSG00000260394	18	9	11	27	10	12	6	9	0	2	2	2	1	7	LA16c-313D11.9	antisense	NONCODING		-2.65136	1.20359e-07	2.68595e-06
ENSG00000231064	9	15	4	5	6	6	2	6	0	0	1	0	1	3	RP11-263K19.4	antisense	NONCODING		-2.45975	1.21123e-07	2.70086e-06
ENSG00000128272	17	12	9	11	21	18	22	15	62	71	40	53	52	30	ATF4	protein_coding	CODING	activating transcription factor 4	1.7141	1.21988e-07	2.71802e-06
ENSG00000062194	12	3	6	9	10	6	8	9	46	30	34	37	29	16	GPBP1	protein_coding	CODING	GC-rich promoter binding protein 1	1.98327	1.22213e-07	2.71931e-06
ENSG00000227963	5	12	15	14	11	12	7	8	1	1	1	2	0	7	RP5-1074L1.1	antisense	NONCODING		-2.57047	1.22363e-07	2.71931e-06
ENSG00000134313	17	8	7	8	16	11	16	22	62	49	39	45	29	43	KIDINS220	protein_coding	CODING	kinase D interacting substrate 220	1.78876	1.22373e-07	2.71931e-06
ENSG00000169330	1	2	2	1	2	3	2	0	17	16	12	3	17	9	KIAA1024	protein_coding	CODING	KIAA1024	2.54965	1.22455e-07	2.71931e-06
ENSG00000166164	10	4	4	3	2	10	9	3	22	26	25	24	21	20	BRD7	protein_coding	CODING	bromodomain containing 7	2.09947	1.22523e-07	2.71931e-06
ENSG00000064300	3	10	10	2	19	12	9	6	51	24	72	19	42	23	NGFR	protein_coding	CODING	nerve growth factor receptor	2.11405	1.22713e-07	2.72141e-06
ENSG00000151240	0	0	1	1	1	1	0	0	5	3	12	8	5	5	DIP2C	protein_coding	CODING	disco interacting protein 2 homolog C	2.41241	1.22821e-07	2.72167e-06
ENSG00000155755	9	1	5	6	10	11	6	8	38	35	23	16	37	24	TMEM237	protein_coding	CODING	transmembrane protein 237	2.07501	1.23629e-07	2.73744e-06
ENSG00000198155	0	0	2	0	0	1	0	0	8	6	7	2	6	5	ZNF876P			zinc finger protein 876, pseudogene	2.38613	1.23797e-07	2.73902e-06
ENSG00000204386	0	1	1	0	1	0	1	1	4	4	5	8	3	4	NEU1	protein_coding	CODING	neuraminidase 1	2.30921	1.24141e-07	2.74451e-06
ENSG00000074317	6	4	12	5	4	7	6	5	29	27	19	31	33	15	SNCB	protein_coding	CODING	synuclein beta	2.0421	1.24318e-07	2.74629e-06
ENSG00000148604	5	1	0	0	2	2	11	1	23	17	5	18	12	12	RGR	protein_coding	CODING	retinal G protein coupled receptor	2.62065	1.24518e-07	2.74732e-06
ENSG00000273295	5	6	11	12	6	3	1	4	0	0	2	0	0	1	AP000350.5	lincRNA	NONCODING		-2.42453	1.24558e-07	2.74732e-06
ENSG00000125656	0	0	0	0	0	0	0	0	1	6	2	2	7	2	CLPP	protein_coding	CODING	caseinolytic mitochondrial matrix peptidase proteolytic subunit	2.24614	1.28341e-07	2.82857e-06
ENSG00000213866	1	0	0	1	1	2	1	3	6	7	3	14	12	10	YBX1P10			Y-box binding protein 1 pseudogene 10	2.45232	1.29371e-07	2.84907e-06
ENSG00000146457	404	231	301	117	287	350	716	396	91	110	91	186	115	134	WTAP	protein_coding	CODING	WT1 associated protein	-1.40518	1.29594e-07	2.85177e-06
ENSG00000196268	2	1	0	1	1	1	1	1	10	6	8	5	5	7	ZNF493	protein_coding	CODING	zinc finger protein 493	2.39535	1.30517e-07	2.86987e-06
ENSG00000137285	6	9	5	3	7	17	13	5	48	32	49	24	28	16	TUBB2B	protein_coding	CODING	tubulin beta 2B class IIb	2.01316	1.31064e-07	2.87967e-06
ENSG00000122417	0	1	0	0	0	2	1	0	5	11	4	2	3	6	ODF2L	protein_coding	CODING	outer dense fiber of sperm tails 2 like	2.42199	1.32609e-07	2.91136e-06
ENSG00000175155	5	1	7	2	6	3	6	5	27	30	13	9	36	20	YPEL2	protein_coding	CODING	yippee like 2	2.3067	1.33798e-07	2.9352e-06
ENSG00000222019	23	16	9	42	24	20	16	20	2	3	4	3	6	5	URAHP			urate (hydroxyiso-) hydrolase, pseudogene	-2.35569	1.3449e-07	2.9481e-06
ENSG00000184260	1	1	2	0	8	9	3	3	14	28	21	14	29	6	HIST2H2AC	protein_coding	CODING	histone cluster 2 H2A family member c	2.53662	1.36349e-07	2.98656e-06
ENSG00000168216	2	1	0	1	0	0	0	0	8	8	4	4	9	3	LMBRD1	protein_coding	CODING	LMBR1 domain containing 1	2.44142	1.37922e-07	3.01869e-06
ENSG00000165555	311	179	258	151	148	153	262	204	46	72	30	111	113	124	NOXRED1	protein_coding	CODING	NADP dependent oxidoreductase domain containing 1	-1.42912	1.38423e-07	3.02732e-06
ENSG00000138760	11	10	9	13	22	14	15	6	66	47	63	33	35	27	SCARB2	protein_coding	CODING	scavenger receptor class B member 2	1.81517	1.39079e-07	3.03933e-06
ENSG00000157680	2	1	3	3	3	3	4	1	18	8	28	15	13	6	DGKI	protein_coding	CODING	diacylglycerol kinase iota	2.4228	1.39452e-07	3.04515e-06
ENSG00000149554	74	39	70	44	98	88	140	87	23	23	16	34	22	22	CHEK1	protein_coding	CODING	checkpoint kinase 1	-1.69027	1.39742e-07	3.04915e-06
ENSG00000198521	1	0	0	0	0	0	1	1	10	4	7	1	4	3	ZNF43	protein_coding	CODING	zinc finger protein 43	2.36894	1.40215e-07	3.05712e-06
ENSG00000149474	2	1	0	1	0	0	0	2	5	9	6	3	6	5	CSRP2BP	protein_coding	CODING		2.40182	1.40529e-07	3.06161e-06
ENSG00000131507	9	8	5	3	6	5	5	2	34	26	20	20	18	18	NDFIP1	protein_coding	CODING	Nedd4 family interacting protein 1	2.07178	1.4072e-07	3.06342e-06
ENSG00000149187	1	0	0	0	1	3	1	1	6	8	15	4	8	5	CELF1	protein_coding	CODING	CUGBP Elav-like family member 1	2.4259	1.414e-07	3.07589e-06
ENSG00000204525	1	2	3	4	6	6	1	2	33	17	26	13	13	7	HLA-C	protein_coding	CODING	major histocompatibility complex, class I, C	2.3922	1.41675e-07	3.07951e-06
ENSG00000182253	9	11	12	8	10	13	14	13	78	54	110	39	18	24	SYNM	protein_coding	CODING	synemin	1.93739	1.42406e-07	3.09303e-06
ENSG00000052795	2	4	0	0	1	2	1	0	6	10	6	3	9	7	FNIP2	protein_coding	CODING	folliculin interacting protein 2	2.54226	1.42822e-07	3.0997e-06
ENSG00000155903	3	0	0	0	0	0	2	1	7	8	2	7	11	8	RASA2	protein_coding	CODING	RAS p21 protein activator 2	2.49096	1.42964e-07	3.10043e-06
ENSG00000163531	4	8	1	3	2	4	2	3	14	17	14	25	9	27	NFASC	protein_coding	CODING	neurofascin	2.28721	1.4416e-07	3.12398e-06
ENSG00000273185	4	1	3	1	3	3	2	3	0	0	0	0	0	0	RP11-98C1.1	antisense	NONCODING		-2.04011	1.44468e-07	3.12827e-06
ENSG00000173120	3	4	0	1	4	2	3	0	11	12	16	8	11	9	KDM2A	protein_coding	CODING	lysine demethylase 2A	2.48025	1.44945e-07	3.13622e-06
ENSG00000156475	10	5	11	5	25	10	10	8	55	26	45	25	38	37	PPP2R2B	protein_coding	CODING	protein phosphatase 2 regulatory subunit Bbeta	1.89923	1.45424e-07	3.14419e-06
ENSG00000156642	3	2	3	4	4	7	7	5	21	19	25	18	19	16	NPTN	protein_coding	CODING	neuroplastin	2.09052	1.45777e-07	3.14942e-06
ENSG00000137135	62	28	34	177	42	45	23	42	7	14	3	3	8	45	ARHGEF39	protein_coding	CODING	Rho guanine nucleotide exchange factor 39	-2.34424	1.45953e-07	3.15084e-06
ENSG00000136937	238	283	310	155	354	335	127	255	95	74	50	141	163	83	NCBP1	protein_coding	CODING	nuclear cap binding protein subunit 1	-1.3688	1.46796e-07	3.16664e-06
ENSG00000134480	171	135	139	194	98	99	112	155	37	53	42	73	47	62	CCNH	protein_coding	CODING	cyclin H	-1.39165	1.48359e-07	3.19791e-06
ENSG00000061676	12	3	7	9	8	3	10	6	58	22	55	26	25	14	NCKAP1	protein_coding	CODING	NCK associated protein 1	2.10296	1.48578e-07	3.20021e-06
ENSG00000227741	32	23	33	36	21	71	37	29	3	7	5	7	11	18	RP11-536C5.7	antisense	NONCODING		-2.10174	1.51401e-07	3.25856e-06
ENSG00000164116	2	3	2	3	5	2	6	6	18	13	23	15	17	14	GUCY1A3	protein_coding	CODING	guanylate cyclase 1 soluble subunit alpha	2.18441	1.5154e-07	3.25908e-06
ENSG00000147065	5	1	2	2	5	3	2	4	25	25	29	15	10	7	MSN	protein_coding	CODING	moesin	2.31946	1.5186e-07	3.26349e-06
ENSG00000237522	19	41	31	19	21	19	11	20	0	4	5	5	4	8	NONOP2			non-POU domain containing, octamer-binding pseudogene 2	-2.4409	1.52073e-07	3.26561e-06
ENSG00000169504	13	1	3	2	8	4	6	11	24	43	25	18	22	16	CLIC4	protein_coding	CODING	chloride intracellular channel 4	2.23977	1.53383e-07	3.29118e-06
ENSG00000070540	24	46	33	17	21	35	51	46	5	4	3	8	16	11	WIPI1	protein_coding	CODING	WD repeat domain, phosphoinositide interacting 1	-2.14442	1.53495e-07	3.29118e-06
ENSG00000110066	6	2	0	2	9	6	7	4	23	19	16	21	21	16	SUV420H1	protein_coding	CODING		2.26732	1.53714e-07	3.29339e-06
ENSG00000225830	2	0	0	0	2	0	2	0	5	10	7	2	6	8	ERCC6	protein_coding	CODING	ERCC excision repair 6, chromatin remodeling factor	2.45499	1.54474e-07	3.30719e-06
ENSG00000132437	2	1	1	1	10	7	8	3	22	24	8	23	38	8	DDC	protein_coding	CODING	dopa decarboxylase	2.51072	1.55163e-07	3.31944e-06
ENSG00000164754	20	11	3	13	15	13	17	10	45	47	46	46	25	46	RAD21	protein_coding	CODING	RAD21 cohesin complex component	1.83248	1.55657e-07	3.3275e-06
ENSG00000253908	4	7	4	4	5	4	6	4	1	0	0	0	2	0	RP11-252I14.2				-2.2638	1.57888e-07	3.37266e-06
ENSG00000144747	5	2	7	13	4	4	12	5	22	37	21	20	25	23	TMF1	protein_coding	CODING	TATA element modulatory factor 1	2.11353	1.58009e-07	3.37271e-06
ENSG00000162613	8	1	3	5	12	2	11	4	28	21	21	19	19	20	FUBP1	protein_coding	CODING	far upstream element binding protein 1	2.28141	1.58298e-07	3.37636e-06
ENSG00000083807	35	44	34	41	27	34	45	48	9	6	5	13	15	16	SLC27A5	protein_coding	CODING	solute carrier family 27 member 5	-1.88519	1.58735e-07	3.38315e-06
ENSG00000198898	2	2	0	3	2	0	3	6	28	18	8	9	17	8	CAPZA2	protein_coding	CODING	capping actin protein of muscle Z-line alpha subunit 2	2.46008	1.59442e-07	3.39567e-06
ENSG00000124214	5	1	5	4	10	2	7	2	29	22	18	14	18	15	STAU1	protein_coding	CODING	staufen double-stranded RNA binding protein 1	2.25421	1.60158e-07	3.40835e-06
ENSG00000081692	29	24	24	62	40	24	26	33	5	3	4	10	20	8	JMJD4	protein_coding	CODING	jumonji domain containing 4	-2.13743	1.60497e-07	3.41303e-06
ENSG00000127084	123	379	193	191	133	250	288	417	17	34	71	97	57	338	FGD3	protein_coding	CODING	FYVE, RhoGEF and PH domain containing 3	-1.77747	1.60775e-07	3.41637e-06
ENSG00000197217	5	2	4	6	3	3	7	3	18	18	13	21	20	21	ENTPD4	protein_coding	CODING	ectonucleoside triphosphate diphosphohydrolase 4	2.10512	1.63716e-07	3.47627e-06
ENSG00000204852	0	1	0	0	0	0	0	0	6	2	3	3	3	3	TCTN1	protein_coding	CODING	tectonic family member 1	2.22493	1.64261e-07	3.48526e-06
ENSG00000086619	368	308	281	295	366	328	313	394	110	128	138	220	112	247	ERO1LB	protein_coding	CODING		-1.11746	1.64657e-07	3.49105e-06
ENSG00000197363	84	81	97	44	98	68	61	78	25	25	20	32	27	21	ZNF517	protein_coding	CODING	zinc finger protein 517	-1.56538	1.65506e-07	3.50612e-06
ENSG00000158714	9	6	4	11	4	8	5	3	0	3	1	0	0	0	SLAMF8	protein_coding	CODING	SLAM family member 8	-2.41511	1.65614e-07	3.50612e-06
ENSG00000196152	0	0	1	1	0	1	0	1	2	9	4	4	7	1	ZNF79	protein_coding	CODING	zinc finger protein 79	2.39135	1.65842e-07	3.50833e-06
ENSG00000172765	0	1	3	1	2	6	1	1	10	14	9	9	16	8	TMCC1	protein_coding	CODING	transmembrane and coiled-coil domain family 1	2.37726	1.66484e-07	3.51901e-06
ENSG00000173267	4	0	7	6	7	9	9	6	20	34	41	47	24	9	SNCG	protein_coding	CODING	synuclein gamma	2.38131	1.66693e-07	3.51901e-06
ENSG00000163704	24	42	31	71	34	42	32	43	7	8	7	11	13	14	PRRT3	protein_coding	CODING	proline rich transmembrane protein 3	-1.8963	1.66718e-07	3.51901e-06
ENSG00000105176	16	5	7	14	13	11	12	15	47	44	37	50	35	25	URI1	protein_coding	CODING	URI1, prefoldin like chaperone	1.79018	1.67316e-07	3.52901e-06
ENSG00000121749	2	1	1	2	2	4	1	0	14	9	7	18	7	7	TBC1D15	protein_coding	CODING	TBC1 domain family member 15	2.43553	1.68034e-07	3.5414e-06
ENSG00000112110	0	0	0	0	1	0	0	0	9	8	4	5	2	3	MRPL18	protein_coding	CODING	mitochondrial ribosomal protein L18	2.31527	1.68158e-07	3.5414e-06
ENSG00000111052	8	3	1	1	7	5	5	5	22	13	27	17	18	12	LIN7A	protein_coding	CODING	lin-7 homolog A, crumbs cell polarity complex component	2.32619	1.68277e-07	3.5414e-06
ENSG00000103253	15	15	19	25	11	30	15	17	0	3	4	2	4	9	HAGHL	protein_coding	CODING	hydroxyacylglutathione hydrolase-like	-2.45478	1.69288e-07	3.55933e-06
ENSG00000111605	3	4	1	1	7	4	5	7	20	16	22	12	14	30	CPSF6	protein_coding	CODING	cleavage and polyadenylation specific factor 6	2.23801	1.69379e-07	3.55933e-06
ENSG00000174501	2	3	3	3	3	1	1	1	13	16	12	12	14	6	ANKRD36C	protein_coding	CODING	ankyrin repeat domain 36C	2.30892	1.69513e-07	3.55952e-06
ENSG00000136824	2	1	0	1	1	0	0	1	2	5	9	6	9	6	SMC2	protein_coding	CODING	structural maintenance of chromosomes 2	2.38434	1.69664e-07	3.56007e-06
ENSG00000166441	22	8	33	14	23	53	19	15	83	69	55	57	82	54	RPL27A	protein_coding	CODING	ribosomal protein L27a	1.67063	1.72035e-07	3.60716e-06
ENSG00000104093	9	2	5	2	4	7	8	9	14	29	20	30	22	25	DMXL2	protein_coding	CODING	Dmx like 2	2.16567	1.72283e-07	3.60718e-06
ENSG00000182667	11	13	11	10	9	8	8	9	34	46	21	37	36	40	NTM	protein_coding	CODING	neurotrimin	1.78526	1.7229e-07	3.60718e-06
ENSG00000115255	6	2	5	3	12	3	8	10	21	31	12	38	38	20	REEP6	protein_coding	CODING	receptor accessory protein 6	2.16024	1.72924e-07	3.61779e-06
ENSG00000139908	40	82	71	63	62	69	38	66	15	18	15	19	26	22	TSSK4	protein_coding	CODING	testis specific serine kinase 4	-1.66087	1.73846e-07	3.63442e-06
ENSG00000100888	9	7	6	3	13	6	6	5	24	32	32	18	27	28	CHD8	protein_coding	CODING	chromodomain helicase DNA binding protein 8	1.97019	1.74182e-07	3.63835e-06
ENSG00000106392	2	0	1	3	1	1	2	4	10	12	6	10	5	11	C1GALT1	protein_coding	CODING	core 1 synthase, glycoprotein-N-acetylgalactosamine 3-beta-galactosyltransferase 1	2.44765	1.74361e-07	3.63835e-06
ENSG00000108312	8	7	9	4	12	4	10	7	23	36	35	20	41	23	UBTF	protein_coding	CODING	upstream binding transcription factor, RNA polymerase I	1.93095	1.74418e-07	3.63835e-06
ENSG00000178184	20	29	26	39	31	26	35	32	1	4	7	9	16	10	PARD6G	protein_coding	CODING	par-6 family cell polarity regulator gamma	-2.12163	1.74591e-07	3.63929e-06
ENSG00000129521	0	0	0	1	0	0	0	0	4	4	7	2	2	1	EGLN3	protein_coding	CODING	egl-9 family hypoxia inducible factor 3	2.24727	1.75576e-07	3.65534e-06
ENSG00000169895	3	2	2	1	3	0	2	2	16	10	7	14	12	4	SYAP1	protein_coding	CODING	synapse associated protein 1	2.42298	1.75617e-07	3.65534e-06
ENSG00000096696	8	8	6	14	19	7	15	7	38	38	32	36	32	35	DSP	protein_coding	CODING	desmoplakin	1.80401	1.76142e-07	3.66357e-06
ENSG00000144224	13	4	11	15	22	9	24	12	65	45	39	55	42	30	UBXN4	protein_coding	CODING	UBX domain protein 4	1.79009	1.77775e-07	3.69374e-06
ENSG00000103549	2	3	2	1	6	5	5	0	15	20	21	12	12	9	RNF40	protein_coding	CODING	ring finger protein 40	2.41145	1.77852e-07	3.69374e-06
ENSG00000246263	127	123	127	126	118	118	129	139	33	46	43	82	39	63	KB-431C1.4	antisense	NONCODING		-1.35969	1.79624e-07	3.72783e-06
ENSG00000128578	3	0	1	1	2	0	3	1	10	8	9	7	6	7	STRIP2	protein_coding	CODING	striatin interacting protein 2	2.45139	1.80987e-07	3.75337e-06
ENSG00000138674	2	2	0	0	2	1	1	0	14	16	10	1	9	11	SEC31A	protein_coding	CODING	SEC31 homolog A, COPII coat complex component	2.61873	1.81245e-07	3.75599e-06
ENSG00000088682	0	0	0	0	0	0	0	0	2	5	3	4	1	3	COQ9	protein_coding	CODING	coenzyme Q9	2.18526	1.81487e-07	3.75826e-06
ENSG00000259321	25	17	9	35	21	22	14	11	2	2	0	5	4	8	RP11-468E2.5	lincRNA	NONCODING		-2.50745	1.82104e-07	3.76799e-06
ENSG00000066933	627	911	630	389	403	745	841	748	176	136	207	193	347	940	MYO9A	protein_coding	CODING	myosin IXA	-1.2769	1.82222e-07	3.76799e-06
ENSG00000105053	1	1	0	1	0	1	2	0	11	6	4	8	4	10	VRK3	protein_coding	CODING	vaccinia related kinase 3	2.40204	1.84152e-07	3.80513e-06
ENSG00000090661	1	2	2	0	2	0	0	2	11	7	8	12	6	6	CERS4	protein_coding	CODING	ceramide synthase 4	2.43179	1.85439e-07	3.82895e-06
ENSG00000267280	6	34	22	8	17	38	26	35	4	5	0	3	5	3	RP11-332H18.4	antisense	NONCODING		-2.61627	1.85968e-07	3.8371e-06
ENSG00000134014	2	0	2	2	1	1	0	2	11	13	8	7	7	6	ELP3	protein_coding	CODING	elongator acetyltransferase complex subunit 3	2.39228	1.86528e-07	3.84585e-06
ENSG00000082126	5	5	4	4	4	2	7	8	27	23	14	23	18	20	MPP4	protein_coding	CODING	membrane palmitoylated protein 4	2.04902	1.87236e-07	3.85766e-06
ENSG00000130707	1	1	0	0	0	0	0	0	3	3	4	5	3	2	ASS1	protein_coding	CODING	argininosuccinate synthase 1	2.16592	1.88144e-07	3.87095e-06
ENSG00000260032	54	26	46	36	66	32	38	41	176	100	137	131	131	51	LINC00657	lincRNA	NONCODING		1.4678	1.88153e-07	3.87095e-06
ENSG00000163931	4	3	3	3	8	2	2	1	11	22	27	17	15	9	TKT	protein_coding	CODING	transketolase	2.31275	1.88399e-07	3.87321e-06
ENSG00000162736	0	0	0	0	0	0	0	0	5	5	5	2	1	2	NCSTN	protein_coding	CODING	nicastrin	2.24179	1.88757e-07	3.87776e-06
ENSG00000167779	0	0	0	0	0	1	0	0	5	15	3	1	2	2	IGFBP6	protein_coding	CODING	insulin like growth factor binding protein 6	2.31526	1.91193e-07	3.92285e-06
ENSG00000204611	0	0	0	3	0	0	1	1	6	9	5	5	7	1	ZNF616	protein_coding	CODING	zinc finger protein 616	2.44352	1.91271e-07	3.92285e-06
ENSG00000232561	0	0	0	0	0	1	0	0	3	5	4	4	3	0	GTF2IP1			general transcription factor IIi pseudogene 1	2.17468	1.91365e-07	3.92285e-06
ENSG00000196865	1	0	1	1	0	0	4	2	8	3	11	7	7	10	NHLRC2	protein_coding	CODING	NHL repeat containing 2	2.45508	1.92424e-07	3.94023e-06
ENSG00000027697	3	2	2	1	1	4	1	2	15	9	8	7	10	10	IFNGR1	protein_coding	CODING	interferon gamma receptor 1	2.37867	1.9249e-07	3.94023e-06
ENSG00000234745	3	1	2	0	2	9	3	1	47	17	43	10	9	5	HLA-B	protein_coding	CODING	major histocompatibility complex, class I, B	2.58007	1.9358e-07	3.95878e-06
ENSG00000171862	7	4	2	4	5	2	5	8	24	29	34	11	20	13	PTEN	protein_coding	CODING	phosphatase and tensin homolog	2.18961	1.93675e-07	3.95878e-06
ENSG00000125304	4	2	2	0	2	4	0	1	18	18	12	8	6	6	TM9SF2	protein_coding	CODING	transmembrane 9 superfamily member 2	2.47307	1.93927e-07	3.96109e-06
ENSG00000107625	1	3	0	3	1	4	7	3	20	20	13	13	10	8	DDX50	protein_coding	CODING	DExD-box helicase 50	2.3769	1.95605e-07	3.9925e-06
ENSG00000115307	2	0	0	0	0	1	0	1	8	1	7	5	8	2	AUP1	protein_coding	CODING	ancient ubiquitous protein 1	2.39961	1.96722e-07	4.01242e-06
ENSG00000133657	0	2	1	0	3	0	3	1	18	8	9	4	8	8	ATP13A3	protein_coding	CODING	ATPase 13A3	2.49371	1.97072e-07	4.01501e-06
ENSG00000132612	279	225	300	140	296	195	248	249	90	85	90	144	85	126	VPS4A	protein_coding	CODING	vacuolar protein sorting 4 homolog A	-1.21041	1.97131e-07	4.01501e-06
ENSG00000155966	2	3	1	1	3	3	0	2	15	15	11	4	12	11	AFF2	protein_coding	CODING	AF4/FMR2 family member 2	2.39387	1.98058e-07	4.031e-06
ENSG00000163166	5	2	7	4	2	6	8	6	30	14	15	29	31	18	IWS1	protein_coding	CODING	IWS1, SUPT6H interacting protein	2.11337	1.98277e-07	4.03135e-06
ENSG00000234742	17	21	11	16	15	19	14	13	0	1	2	4	4	8	AC144530.1				-2.47816	1.98359e-07	4.03135e-06
ENSG00000162804	46	65	53	67	68	77	50	55	10	15	15	7	39	37	SNED1	protein_coding	CODING	sushi, nidogen and EGF like domains 1	-1.75916	1.99296e-07	4.04751e-06
ENSG00000126698	12	0	6	10	12	10	9	13	33	31	23	30	51	35	DNAJC8	protein_coding	CODING	DnaJ heat shock protein family (Hsp40) member C8	2.12268	1.99558e-07	4.04792e-06
ENSG00000113643	4	0	1	2	2	1	0	1	12	11	9	7	9	6	RARS	protein_coding	CODING	arginyl-tRNA synthetase	2.45059	1.99601e-07	4.04792e-06
ENSG00000078687	3	8	2	2	8	8	9	7	21	35	17	24	26	17	TNRC6C	protein_coding	CODING	trinucleotide repeat containing 6C	2.10732	2.01253e-07	4.07853e-06
ENSG00000104679	2	2	1	1	3	0	3	2	13	15	5	9	24	9	R3HCC1	protein_coding	CODING	R3H domain and coiled-coil containing 1	2.43206	2.01482e-07	4.08026e-06
ENSG00000137642	8	6	1	3	4	1	4	7	17	31	28	13	12	22	SORL1	protein_coding	CODING	sortilin related receptor 1	2.25072	2.03311e-07	4.11201e-06
ENSG00000111684	198	117	212	144	281	178	189	230	69	61	62	116	101	64	LPCAT3	protein_coding	CODING	lysophosphatidylcholine acyltransferase 3	-1.29408	2.03339e-07	4.11201e-06
ENSG00000131469	2	11	2	7	8	6	1	2	44	24	23	12	15	14	RPL27	protein_coding	CODING	ribosomal protein L27	2.34107	2.04169e-07	4.12586e-06
ENSG00000102076	0	0	0	0	0	0	0	0	5	4	4	7	7	1	OPN1LW	protein_coding	CODING	opsin 1, long wave sensitive	2.26874	2.04558e-07	4.1308e-06
ENSG00000171735	4	3	2	4	4	11	4	10	31	22	25	18	11	27	CAMTA1	protein_coding	CODING	calmodulin binding transcription activator 1	2.13569	2.06159e-07	4.16018e-06
ENSG00000171084	15	14	11	22	19	18	15	16	4	8	1	0	3	3	FAM86JP			family with sequence similarity 86 member J, pseudogene	-2.36139	2.06717e-07	4.16848e-06
ENSG00000104419	4	4	6	4	6	7	7	2	17	28	35	17	29	12	NDRG1	protein_coding	CODING	N-myc downstream regulated 1	2.07121	2.08433e-07	4.1987e-06
ENSG00000170606	64	20	41	35	72	29	65	55	117	144	109	131	117	94	HSPA4	protein_coding	CODING	heat shock protein family A (Hsp70) member 4	1.40957	2.08511e-07	4.1987e-06
ENSG00000198258	1	1	0	0	1	3	4	1	6	12	7	5	8	8	UBL5	protein_coding	CODING	ubiquitin like 5	2.42772	2.09474e-07	4.21512e-06
ENSG00000102038	3	1	5	2	4	2	5	2	21	9	21	22	14	10	SMARCA1	protein_coding	CODING	SWI/SNF related, matrix associated, actin dependent regulator of chromatin, subfamily a, member 1	2.27698	2.09992e-07	4.22255e-06
ENSG00000140632	5	2	0	3	4	1	8	1	18	17	8	17	17	11	GLYR1	protein_coding	CODING	glyoxylate reductase 1 homolog	2.36428	2.10603e-07	4.23185e-06
ENSG00000147526	5	2	1	1	5	4	3	3	24	27	31	11	10	6	TACC1	protein_coding	CODING	transforming acidic coiled-coil containing protein 1	2.34775	2.11375e-07	4.24213e-06
ENSG00000085433	4	0	2	5	4	1	4	2	23	12	11	15	18	7	WDR47	protein_coding	CODING	WD repeat domain 47	2.42738	2.11413e-07	4.24213e-06
ENSG00000061656	28	20	12	57	32	21	23	34	1	3	7	7	6	11	SPAG4	protein_coding	CODING	sperm associated antigen 4	-2.29476	2.11786e-07	4.24662e-06
ENSG00000127481	3	3	1	4	6	4	2	2	6	21	23	18	14	18	UBR4	protein_coding	CODING	ubiquitin protein ligase E3 component n-recognin 4	2.27179	2.12587e-07	4.25968e-06
ENSG00000164949	1	3	0	4	4	2	6	1	21	18	21	15	10	4	GEM	protein_coding	CODING	GTP binding protein overexpressed in skeletal muscle	2.48764	2.13655e-07	4.27807e-06
ENSG00000178209	4	13	11	7	11	4	1	9	24	42	30	31	23	20	PLEC	protein_coding	CODING	plectin	2.11386	2.14344e-07	4.28742e-06
ENSG00000172594	8	7	3	9	10	10	15	17	1	0	1	4	3	0	SMPDL3A	protein_coding	CODING	sphingomyelin phosphodiesterase acid like 3A	-2.55468	2.14496e-07	4.28742e-06
ENSG00000137267	2	4	2	2	2	4	0	5	16	23	20	15	16	5	TUBB2A	protein_coding	CODING	tubulin beta 2A class IIa	2.39478	2.14574e-07	4.28742e-06
ENSG00000177570	1	0	1	0	1	0	1	1	4	4	6	4	7	4	SAMD12	protein_coding	CODING	sterile alpha motif domain containing 12	2.29614	2.16534e-07	4.32354e-06
ENSG00000213096	3	0	0	2	3	1	2	0	13	16	7	2	15	11	ZNF254	protein_coding	CODING	zinc finger protein 254	2.49821	2.16687e-07	4.32357e-06
ENSG00000165521	538	514	626	724	722	525	661	614	268	233	443	380	276	360	EML5	protein_coding	CODING	echinoderm microtubule associated protein like 5	-0.930819	2.1721e-07	4.33095e-06
ENSG00000153187	89	50	116	51	92	60	101	85	188	172	169	200	203	156	HNRNPU	protein_coding	CODING	heterogeneous nuclear ribonucleoprotein U	1.22226	2.20002e-07	4.38355e-06
ENSG00000166197	12	4	5	4	4	4	5	5	29	23	15	26	27	16	NOLC1	protein_coding	CODING	nucleolar and coiled-body phosphoprotein 1	2.02113	2.20599e-07	4.39238e-06
ENSG00000114686	0	0	1	0	1	1	1	2	5	9	6	4	4	2	MRPL3	protein_coding	CODING	mitochondrial ribosomal protein L3	2.38954	2.21425e-07	4.40573e-06
ENSG00000093144	125	79	202	144	204	138	43	104	54	22	20	58	67	24	ECHDC1	protein_coding	CODING	ethylmalonyl-CoA decarboxylase 1	-1.69191	2.2193e-07	4.41163e-06
ENSG00000143442	0	0	0	1	3	0	0	0	4	5	9	7	1	5	POGZ	protein_coding	CODING	pogo transposable element derived with ZNF domain	2.46769	2.22031e-07	4.41163e-06
ENSG00000118307	2	1	1	1	0	1	2	0	13	7	5	7	7	5	CASC1	protein_coding	CODING	cancer susceptibility 1	2.37735	2.22903e-07	4.42453e-06
ENSG00000135040	1	2	0	1	0	1	1	2	11	6	4	6	10	6	NAA35	protein_coding	CODING	N(alpha)-acetyltransferase 35, NatC auxiliary subunit	2.39431	2.22992e-07	4.42453e-06
ENSG00000091039	5	2	3	2	10	1	2	9	29	35	19	11	27	7	OSBPL8	protein_coding	CODING	oxysterol binding protein like 8	2.38078	2.23439e-07	4.4292e-06
ENSG00000104964	4	3	3	3	4	5	3	5	23	29	17	27	14	9	AES	protein_coding	CODING	amino-terminal enhancer of split	2.13126	2.23762e-07	4.4292e-06
ENSG00000119596	6	10	4	7	12	6	7	7	23	41	24	30	22	28	YLPM1	protein_coding	CODING	YLP motif containing 1	1.8663	2.23846e-07	4.4292e-06
ENSG00000204580	1	4	4	1	2	3	6	5	24	10	28	19	14	8	DDR1	protein_coding	CODING	discoidin domain receptor tyrosine kinase 1	2.3039	2.23849e-07	4.4292e-06
ENSG00000173726	1	2	4	2	4	0	4	0	16	18	13	7	11	10	TOMM20	protein_coding	CODING	translocase of outer mitochondrial membrane 20	2.39665	2.24017e-07	4.42944e-06
ENSG00000120727	2	1	1	3	5	4	7	2	16	18	17	13	9	20	PAIP2	protein_coding	CODING	poly(A) binding protein interacting protein 2	2.24153	2.24507e-07	4.43604e-06
ENSG00000070756	0	4	6	2	2	0	3	1	14	9	12	9	9	15	PABPC1	protein_coding	CODING	poly(A) binding protein cytoplasmic 1	2.40824	2.26399e-07	4.47031e-06
ENSG00000177943	24	27	25	39	34	58	22	22	4	5	6	3	14	17	MAMDC4	protein_coding	CODING	MAM domain containing 4	-2.1081	2.26706e-07	4.47329e-06
ENSG00000184792	15	10	9	13	13	16	13	19	45	49	38	36	49	39	OSBP2	protein_coding	CODING	oxysterol binding protein 2	1.65429	2.2801e-07	4.4959e-06
ENSG00000135931	3	4	5	2	12	8	11	8	20	32	18	24	23	38	ARMC9	protein_coding	CODING	armadillo repeat containing 9	2.05327	2.30803e-07	4.5478e-06
ENSG00000196591	2	5	4	1	8	5	5	5	23	20	15	16	25	18	HDAC2	protein_coding	CODING	histone deacetylase 2	2.1705	2.3146e-07	4.55653e-06
ENSG00000129315	3	1	1	2	1	2	3	1	15	10	13	10	7	7	CCNT1	protein_coding	CODING	cyclin T1	2.33754	2.31566e-07	4.55653e-06
ENSG00000136490	14	11	11	26	11	13	9	13	0	3	3	1	2	6	LIMD2	protein_coding	CODING	LIM domain containing 2	-2.44815	2.31909e-07	4.56014e-06
ENSG00000161999	25	22	31	40	21	44	26	25	6	3	4	9	8	11	JMJD8	protein_coding	CODING	jumonji domain containing 8	-2.02359	2.32147e-07	4.56165e-06
ENSG00000060138	21	16	12	17	21	15	20	16	48	42	39	58	60	68	YBX3	protein_coding	CODING	Y-box binding protein 3	1.58263	2.32859e-07	4.57146e-06
ENSG00000132694	3	6	1	1	3	4	1	3	13	14	21	13	15	7	ARHGEF11	protein_coding	CODING	Rho guanine nucleotide exchange factor 11	2.27837	2.32967e-07	4.57146e-06
ENSG00000005893	0	3	1	1	5	0	1	1	26	11	12	5	4	6	LAMP2	protein_coding	CODING	lysosomal associated membrane protein 2	2.57468	2.34619e-07	4.6007e-06
ENSG00000133142	19	3	22	8	16	23	23	21	78	56	54	51	41	39	TCEAL4	protein_coding	CODING	transcription elongation factor A like 4	1.78511	2.36324e-07	4.63094e-06
ENSG00000181191	2	3	2	3	5	2	1	3	9	15	22	10	12	11	PJA1	protein_coding	CODING	praja ring finger ubiquitin ligase 1	2.33961	2.38322e-07	4.66689e-06
ENSG00000196455	1	1	0	1	3	4	2	4	13	12	14	9	8	7	PIK3R4	protein_coding	CODING	phosphoinositide-3-kinase regulatory subunit 4	2.40014	2.38915e-07	4.67528e-06
ENSG00000237017	13	15	18	25	14	22	18	16	3	4	4	4	2	4	AC012314.8	antisense	NONCODING		-2.21317	2.39235e-07	4.67832e-06
ENSG00000257103	10	5	11	10	10	7	8	6	36	37	33	28	21	29	LSM14A	protein_coding	CODING	LSM14A, mRNA processing body assembly factor	1.81979	2.39963e-07	4.68933e-06
ENSG00000160208	4	2	7	3	13	4	6	0	11	30	19	35	18	16	RRP1B	protein_coding	CODING	ribosomal RNA processing 1B	2.25872	2.40405e-07	4.69474e-06
ENSG00000149557	0	2	2	2	3	1	1	1	15	11	20	4	10	7	FEZ1	protein_coding	CODING	fasciculation and elongation protein zeta 1	2.37342	2.40756e-07	4.69837e-06
ENSG00000131368	297	284	297	190	264	257	303	278	74	103	117	205	104	154	MRPS25	protein_coding	CODING	mitochondrial ribosomal protein S25	-1.1593	2.41531e-07	4.71027e-06
ENSG00000089057	8	7	6	2	7	8	7	6	32	31	45	25	20	13	SLC23A2	protein_coding	CODING	solute carrier family 23 member 2	2.0227	2.43236e-07	4.74026e-06
ENSG00000156931	1	0	2	1	0	1	2	1	10	6	6	5	8	4	VPS8	protein_coding	CODING	VPS8, CORVET complex subunit	2.33767	2.44057e-07	4.75301e-06
ENSG00000196220	2	5	3	1	3	1	3	1	12	11	19	14	7	10	SRGAP3	protein_coding	CODING	SLIT-ROBO Rho GTPase activating protein 3	2.31144	2.44294e-07	4.75438e-06
ENSG00000092421	109	89	89	84	82	115	128	97	23	27	17	45	48	67	SEMA6A	protein_coding	CODING	semaphorin 6A	-1.50605	2.45178e-07	4.76832e-06
ENSG00000128245	5	1	2	3	3	1	0	2	10	17	24	11	7	6	YWHAH	protein_coding	CODING	tyrosine 3-monooxygenase/tryptophan 5-monooxygenase activation protein eta	2.45764	2.4562e-07	4.77366e-06
ENSG00000125821	2	0	2	2	2	0	1	2	12	11	7	6	10	4	DTD1	protein_coding	CODING	D-tyrosyl-tRNA deacylase 1	2.37869	2.4688e-07	4.79487e-06
ENSG00000091009	11	6	3	11	6	7	8	9	30	26	26	34	29	23	RBM27	protein_coding	CODING	RNA binding motif protein 27	1.89341	2.47984e-07	4.81301e-06
ENSG00000164944	7	0	2	0	3	5	5	2	20	12	14	13	13	13	KIAA1429	protein_coding	CODING	KIAA1429	2.36565	2.49804e-07	4.84503e-06
ENSG00000067560	5	3	0	2	5	2	9	4	21	20	16	12	14	12	RHOA	protein_coding	CODING	ras homolog family member A	2.30583	2.50523e-07	4.85567e-06
ENSG00000104885	52	40	67	67	99	76	50	61	16	12	16	28	28	24	DOT1L	protein_coding	CODING	DOT1 like histone lysine methyltransferase	-1.64422	2.5108e-07	4.86316e-06
ENSG00000047849	40	42	39	12	23	34	26	40	96	102	117	85	63	64	MAP4	protein_coding	CODING	microtubule associated protein 4	1.50208	2.51888e-07	4.87549e-06
ENSG00000024048	2834	1694	2786	1725	1359	1443	1989	2221	535	861	721	1788	801	2016	UBR2	protein_coding	CODING	ubiquitin protein ligase E3 component n-recognin 2	-0.958052	2.52481e-07	4.88364e-06
ENSG00000114446	4	3	0	1	3	3	9	4	26	19	10	11	15	12	IFT57	protein_coding	CODING	intraflagellar transport 57	2.36788	2.53929e-07	4.90832e-06
ENSG00000008018	0	0	0	0	1	1	0	0	11	6	5	2	2	2	PSMB1	protein_coding	CODING	proteasome subunit beta 1	2.24988	2.55663e-07	4.93847e-06
ENSG00000197483	10	6	14	10	8	7	5	11	1	0	2	1	8	0	ZNF628	protein_coding	CODING	zinc finger protein 628	-2.56015	2.57309e-07	4.96691e-06
ENSG00000123307	6	2	0	1	1	2	3	3	18	15	23	10	5	8	NEUROD4	protein_coding	CODING	neuronal differentiation 4	2.42876	2.58047e-07	4.97776e-06
ENSG00000227051	0	1	1	0	0	2	1	6	13	11	8	6	8	6	C14orf132	protein_coding	CODING	chromosome 14 open reading frame 132	2.40489	2.58905e-07	4.99093e-06
ENSG00000099968	5	7	9	3	4	12	8	4	37	30	26	17	25	16	BCL2L13	protein_coding	CODING	BCL2 like 13	2.00799	2.59375e-07	4.99662e-06
ENSG00000101882	1	0	0	0	2	0	3	1	9	9	5	6	2	7	NKAP	protein_coding	CODING	NFKB activating protein	2.44159	2.60365e-07	5.01228e-06
ENSG00000177340	4	2	2	11	2	4	1	3	0	1	0	0	0	0	AC024940.1	protein_coding	CODING		-2.1102	2.6172e-07	5.02958e-06
ENSG00000174720	7	2	7	3	8	2	5	7	17	26	25	23	22	13	LARP7	protein_coding	CODING	La ribonucleoprotein domain family member 7	2.09238	2.61856e-07	5.02958e-06
ENSG00000180035	0	0	1	0	1	3	0	0	4	7	2	4	7	5	ZNF48	protein_coding	CODING	zinc finger protein 48	2.36954	2.61965e-07	5.02958e-06
ENSG00000166710	1	2	1	1	5	1	2	0	20	11	19	8	7	4	B2M	protein_coding	CODING	beta-2-microglobulin	2.43599	2.6197e-07	5.02958e-06
ENSG00000181090	3	2	3	4	7	5	1	3	16	15	9	25	19	18	EHMT1	protein_coding	CODING	euchromatic histone lysine methyltransferase 1	2.1913	2.62162e-07	5.02987e-06
ENSG00000166200	2	3	0	1	4	1	1	1	26	11	14	2	16	7	COPS2	protein_coding	CODING	COP9 signalosome subunit 2	2.57664	2.62894e-07	5.04052e-06
ENSG00000155256	1	0	0	0	1	0	2	2	6	4	3	11	7	5	ZFYVE27	protein_coding	CODING	zinc finger FYVE-type containing 27	2.39229	2.67186e-07	5.11935e-06
ENSG00000101473	147	135	108	164	107	122	129	149	35	42	58	70	59	56	ACOT8	protein_coding	CODING	acyl-CoA thioesterase 8	-1.31755	2.68211e-07	5.13554e-06
ENSG00000115109	5	4	5	3	5	8	6	2	30	30	17	21	15	15	EPB41L5	protein_coding	CODING	erythrocyte membrane protein band 4.1 like 5	2.06742	2.68581e-07	5.13915e-06
ENSG00000238181	7	5	5	5	7	13	5	13	2	0	0	1	0	1	AHCYP2			adenosylhomocysteinase pseudogene 2	-2.39046	2.69282e-07	5.14912e-06
ENSG00000102181	3	2	3	4	4	4	5	2	19	29	10	14	21	12	CD99L2	protein_coding	CODING	CD99 molecule like 2	2.17492	2.70404e-07	5.16709e-06
ENSG00000184014	5	3	2	2	0	1	5	3	20	8	19	11	13	10	DENND5A	protein_coding	CODING	DENN domain containing 5A	2.32989	2.70953e-07	5.17412e-06
ENSG00000101493	3	8	1	1	2	4	3	1	11	24	14	6	18	13	ZNF516	protein_coding	CODING	zinc finger protein 516	2.33358	2.71204e-07	5.17543e-06
ENSG00000128203	55	35	52	54	45	34	43	22	12	9	15	16	9	8	ASPHD2	protein_coding	CODING	aspartate beta-hydroxylase domain containing 2	-1.80479	2.73413e-07	5.21409e-06
ENSG00000237440	2	1	0	1	1	0	1	0	8	5	14	2	10	3	ZNF737	protein_coding	CODING	zinc finger protein 737	2.39415	2.76732e-07	5.27386e-06
ENSG00000108883	3	1	0	0	0	0	2	3	6	7	10	6	7	5	EFTUD2	protein_coding	CODING	elongation factor Tu GTP binding domain containing 2	2.41584	2.77423e-07	5.28349e-06
ENSG00000142453	183	132	187	122	188	170	258	180	69	64	59	112	74	63	CARM1	protein_coding	CODING	coactivator associated arginine methyltransferase 1	-1.26146	2.77956e-07	5.29009e-06
ENSG00000099991	2	0	1	2	3	1	1	0	2	13	12	13	6	7	CABIN1	protein_coding	CODING	calcineurin binding protein 1	2.41843	2.80623e-07	5.33728e-06
ENSG00000260005	11	10	10	6	12	18	13	13	0	6	2	2	2	1	AC027601.1	antisense	NONCODING		-2.47934	2.81632e-07	5.3529e-06
ENSG00000108510	13	5	3	2	7	5	4	3	27	30	24	14	16	20	MED13	protein_coding	CODING	mediator complex subunit 13	2.07702	2.83396e-07	5.38283e-06
ENSG00000105323	7	11	22	6	6	8	4	9	28	33	29	36	24	29	HNRNPUL1	protein_coding	CODING	heterogeneous nuclear ribonucleoprotein U like 1	1.90506	2.84707e-07	5.40411e-06
ENSG00000075711	12	2	4	4	9	10	7	6	24	23	34	24	24	21	DLG1	protein_coding	CODING	discs large MAGUK scaffold protein 1	1.97828	2.86455e-07	5.43367e-06
ENSG00000137145	218	154	187	188	169	130	180	228	68	75	87	62	84	87	DENND4C	protein_coding	CODING	DENN domain containing 4C	-1.21105	2.86663e-07	5.43399e-06
ENSG00000091483	0	1	1	0	1	2	4	2	14	14	7	9	9	3	FH	protein_coding	CODING	fumarate hydratase	2.47843	2.86884e-07	5.43456e-06
ENSG00000198356	0	0	2	0	0	0	1	0	5	10	6	8	3	1	ASNA1	protein_coding	CODING	arsA arsenite transporter, ATP-binding, homolog 1 (bacterial)	2.34915	2.87685e-07	5.44611e-06
ENSG00000133216	0	0	2	0	0	0	2	0	9	4	8	8	4	3	EPHB2	protein_coding	CODING	EPH receptor B2	2.39211	2.92186e-07	5.52763e-06
ENSG00000169057	3	10	3	1	4	1	6	7	12	19	23	26	22	12	MECP2	protein_coding	CODING	methyl-CpG binding protein 2	2.34737	2.95116e-07	5.57935e-06
ENSG00000148606	4	0	0	2	2	1	1	1	12	6	13	5	3	7	POLR3A	protein_coding	CODING	RNA polymerase III subunit A	2.43064	2.9954e-07	5.65924e-06
ENSG00000135108	1	1	1	0	4	0	1	3	14	16	10	6	3	11	FBXO21	protein_coding	CODING	F-box protein 21	2.45959	2.99865e-07	5.66162e-06
ENSG00000135052	290	193	376	211	271	272	250	246	121	104	102	138	130	120	GOLM1	protein_coding	CODING	golgi membrane protein 1	-1.11459	3.06602e-07	5.78497e-06
ENSG00000181789	1	3	0	0	4	2	4	5	21	16	14	24	10	4	COPG1	protein_coding	CODING	coatomer protein complex subunit gamma 1	2.5032	3.08412e-07	5.81528e-06
ENSG00000124380	2	2	0	0	1	2	2	0	9	8	8	9	5	8	SNRNP27	protein_coding	CODING	small nuclear ribonucleoprotein U4/U6.U5 subunit 27	2.32386	3.08878e-07	5.82021e-06
ENSG00000183044	2	5	0	1	6	4	5	2	17	13	22	15	15	9	ABAT	protein_coding	CODING	4-aminobutyrate aminotransferase	2.33845	3.09495e-07	5.82796e-06
ENSG00000116191	2	0	0	1	2	2	3	1	15	13	4	6	8	12	RALGPS2	protein_coding	CODING	Ral GEF with PH domain and SH3 binding motif 2	2.37011	3.1506e-07	5.92884e-06
ENSG00000114942	2	3	6	2	2	7	3	2	23	23	13	11	14	9	EEF1B2	protein_coding	CODING	eukaryotic translation elongation factor 1 beta 2	2.22972	3.15982e-07	5.94226e-06
ENSG00000122477	2	3	4	3	5	5	6	6	29	21	15	20	13	14	LRRC39	protein_coding	CODING	leucine rich repeat containing 39	2.11357	3.16448e-07	5.94709e-06
ENSG00000155368	1	3	1	1	8	2	6	2	18	8	24	15	16	9	DBI	protein_coding	CODING	diazepam binding inhibitor, acyl-CoA binding protein	2.33831	3.1868e-07	5.98256e-06
ENSG00000225855	53	36	34	47	43	36	31	49	4	10	8	16	19	17	RUSC1-AS1	antisense	NONCODING	RUSC1 antisense RNA 1	-1.84846	3.18756e-07	5.98256e-06
ENSG00000120694	2	3	4	1	8	0	17	7	18	18	26	18	14	15	HSPH1	protein_coding	CODING	heat shock protein family H (Hsp110) member 1	2.51172	3.20702e-07	6.01512e-06
ENSG00000176641	0	1	0	2	1	3	3	0	8	6	10	6	4	5	RNF152	protein_coding	CODING	ring finger protein 152	2.38081	3.21108e-07	6.01876e-06
ENSG00000126524	4	1	5	5	8	3	5	4	42	20	18	13	15	16	SBDS	protein_coding	CODING	SBDS, ribosome maturation factor	2.15342	3.221e-07	6.03338e-06
ENSG00000113721	2	2	0	0	1	0	0	0	5	9	6	4	5	4	PDGFRB	protein_coding	CODING	platelet derived growth factor receptor beta	2.31631	3.23545e-07	6.05647e-06
ENSG00000116141	8	0	1	4	0	2	1	1	7	8	16	10	11	8	MARK1	protein_coding	CODING	microtubule affinity regulating kinase 1	2.47178	3.24322e-07	6.06701e-06
ENSG00000133740	63	44	48	117	63	54	102	74	12	27	9	30	23	32	E2F5	protein_coding	CODING	E2F transcription factor 5	-1.68855	3.25086e-07	6.07732e-06
ENSG00000122435	290	182	303	98	242	286	417	324	57	81	24	125	169	164	TRMT13	protein_coding	CODING	tRNA methyltransferase 13 homolog	-1.5271	3.26533e-07	6.10035e-06
ENSG00000100284	0	0	1	0	0	1	0	0	6	6	4	5	7	2	TOM1	protein_coding	CODING	target of myb1 membrane trafficking protein	2.28832	3.30258e-07	6.16589e-06
ENSG00000005421	295	114	285	251	82	210	225	90	25	81	22	115	52	99	PON1	protein_coding	CODING	paraoxonase 1	-1.64195	3.32413e-07	6.20206e-06
ENSG00000184939	0	0	1	0	3	1	1	2	17	11	9	5	3	5	ZFP90	protein_coding	CODING	ZFP90 zinc finger protein	2.45237	3.33328e-07	6.21505e-06
ENSG00000231711	11	12	10	16	12	13	5	7	2	2	0	2	2	2	LINC00899	processed_transcript	NONCODING	long intergenic non-protein coding RNA 899	-2.41763	3.33921e-07	6.22205e-06
ENSG00000013293	3	0	3	2	7	1	2	3	14	12	13	15	12	8	SLC7A14	protein_coding	CODING	solute carrier family 7 member 14	2.35604	3.3473e-07	6.23304e-06
ENSG00000105063	1	1	0	1	1	2	1	0	4	4	9	12	7	7	PPP6R1	protein_coding	CODING	protein phosphatase 6 regulatory subunit 1	2.38097	3.3518e-07	6.23734e-06
ENSG00000074416	0	0	1	1	0	0	1	0	5	7	4	4	3	3	MGLL	protein_coding	CODING	monoglyceride lipase	2.25858	3.35933e-07	6.24725e-06
ENSG00000145703	11	1	1	9	7	3	7	7	29	17	18	45	16	20	IQGAP2	protein_coding	CODING	IQ motif containing GTPase activating protein 2	2.20056	3.46471e-07	6.43745e-06
ENSG00000119820	3	1	0	0	4	0	3	2	13	16	10	4	9	12	YIPF4	protein_coding	CODING	Yip1 domain family member 4	2.41451	3.46693e-07	6.43745e-06
ENSG00000267709	84	49	37	71	63	38	97	86	10	10	10	31	25	39	AC024592.9	antisense	NONCODING		-1.76767	3.46839e-07	6.43745e-06
ENSG00000126457	5	2	4	1	12	7	1	5	24	16	17	19	18	14	PRMT1	protein_coding	CODING	protein arginine methyltransferase 1	2.16571	3.47477e-07	6.44508e-06
ENSG00000213553	1	0	0	0	1	0	0	0	8	2	4	2	4	5	RPLP0P6			ribosomal protein lateral stalk subunit P0 pseudogene 6	2.20532	3.47904e-07	6.44881e-06
ENSG00000077380	2	3	10	2	4	11	8	9	25	31	22	24	22	16	DYNC1I2	protein_coding	CODING	dynein cytoplasmic 1 intermediate chain 2	2.05418	3.4855e-07	6.45656e-06
ENSG00000105357	2	4	4	3	5	2	0	2	14	10	20	13	13	9	MYH14	protein_coding	CODING	myosin heavy chain 14	2.30626	3.49061e-07	6.46184e-06
ENSG00000172366	37	24	26	30	21	25	27	24	3	7	6	5	8	12	FAM195A	protein_coding	CODING		-1.96046	3.52122e-07	6.51426e-06
ENSG00000186352	44	40	47	177	54	47	29	48	12	7	11	23	16	19	ANKRD37	protein_coding	CODING	ankyrin repeat domain 37	-1.87728	3.55089e-07	6.56488e-06
ENSG00000120053	4	2	2	3	3	2	3	2	11	17	18	9	17	10	GOT1	protein_coding	CODING	glutamic-oxaloacetic transaminase 1	2.17325	3.55875e-07	6.57513e-06
ENSG00000267650	5	5	5	12	1	7	6	6	0	0	1	0	1	0	CTD-2553C6.1	antisense	NONCODING		-2.28322	3.56724e-07	6.58655e-06
ENSG00000269737	60	78	44	104	54	61	38	44	7	13	11	39	13	38	RP11-345P4.7	antisense	NONCODING		-1.79403	3.60277e-07	6.64783e-06
ENSG00000110799	0	0	2	0	1	0	2	1	7	18	8	4	3	3	VWF	protein_coding	CODING	von Willebrand factor	2.40241	3.60527e-07	6.64814e-06
ENSG00000184305	3	3	2	3	9	3	5	3	17	16	12	15	17	23	CCSER1	protein_coding	CODING	coiled-coil serine rich protein 1	2.10422	3.64558e-07	6.71812e-06
ENSG00000122359	0	0	1	0	0	0	0	0	2	9	8	0	7	1	ANXA11	protein_coding	CODING	annexin A11	2.27277	3.66407e-07	6.74782e-06
ENSG00000167654	4	4	3	3	5	2	3	2	14	21	16	16	15	9	ATCAY	protein_coding	CODING	ATCAY, caytaxin	2.13239	3.67907e-07	6.77106e-06
ENSG00000149100	2	0	1	3	2	1	3	1	12	9	15	9	7	8	EIF3M	protein_coding	CODING	eukaryotic translation initiation factor 3 subunit M	2.30016	3.78264e-07	6.95718e-06
ENSG00000228146	10	2	8	1	10	12	5	4	0	1	1	0	0	1	CASP16	protein_coding	CODING		-2.38658	3.79527e-07	6.97589e-06
ENSG00000070718	5	1	1	3	8	6	2	5	16	15	18	16	15	13	AP3M2	protein_coding	CODING	adaptor related protein complex 3 mu 2 subunit	2.2364	3.79828e-07	6.97691e-06
ENSG00000133069	2	3	4	4	11	6	6	5	9	35	16	25	27	18	TMCC2	protein_coding	CODING	transmembrane and coiled-coil domain family 2	2.12608	3.80372e-07	6.97899e-06
ENSG00000140090	0	1	2	1	1	1	2	1	10	10	5	10	5	6	SLC24A4	protein_coding	CODING	solute carrier family 24 member 4	2.30641	3.80431e-07	6.97899e-06
ENSG00000067225	189	115	115	242	270	157	192	215	326	431	427	478	333	270	PKM	protein_coding	CODING	pyruvate kinase, muscle	1.05171	3.81445e-07	6.99308e-06
ENSG00000125755	0	1	0	0	0	1	0	0	3	4	2	9	3	3	SYMPK	protein_coding	CODING	symplekin	2.26037	3.82157e-07	7.00161e-06
ENSG00000137731	136	43	53	214	63	116	88	73	7	12	14	37	38	77	FXYD2	protein_coding	CODING	FXYD domain containing ion transport regulator 2	-1.89789	3.83259e-07	7.01729e-06
ENSG00000165650	7	3	9	5	8	7	7	5	28	24	22	27	24	19	PDZD8	protein_coding	CODING	PDZ domain containing 8	1.90649	3.84615e-07	7.03296e-06
ENSG00000214517	0	0	2	2	2	2	2	0	7	10	9	6	8	8	PPME1	protein_coding	CODING	protein phosphatase methylesterase 1	2.33948	3.84757e-07	7.03296e-06
ENSG00000171962	68	145	96	44	88	68	76	82	21	24	26	32	23	42	LRRC48	protein_coding	CODING		-1.53564	3.84857e-07	7.03296e-06
ENSG00000153201	24	9	9	8	14	15	22	17	87	50	43	40	36	34	RANBP2	protein_coding	CODING	RAN binding protein 2	1.70306	3.85777e-07	7.04526e-06
ENSG00000230069	0	0	1	0	1	0	0	0	6	2	4	2	4	5	LRRC37A15P			leucine rich repeat containing 37 member A15, pseudogene	2.19281	3.87338e-07	7.06923e-06
ENSG00000115128	1	0	0	1	2	0	0	0	5	8	6	2	4	2	SF3B14	protein_coding	CODING		2.28513	3.89325e-07	7.10094e-06
ENSG00000101310	1	0	0	0	1	1	1	4	7	10	7	9	14	4	SEC23B	protein_coding	CODING	Sec23 homolog B, coat complex II component	2.31963	3.915e-07	7.13604e-06
ENSG00000255182	4	5	4	9	12	9	2	7	0	0	1	0	1	2	CTD-2517M22.14	processed_transcript	NONCODING		-2.37305	3.93428e-07	7.16659e-06
ENSG00000268166	17	24	23	16	26	23	9	23	2	2	4	9	3	7	CTC-471F3.6	lincRNA	NONCODING		-2.23418	3.95846e-07	7.20602e-06
ENSG00000165410	1	0	1	2	1	0	1	0	13	7	8	5	4	2	CFL2	protein_coding	CODING	cofilin 2	2.37322	3.9811e-07	7.24259e-06
ENSG00000153395	16	3	7	3	8	4	11	6	23	32	15	28	26	31	LPCAT1	protein_coding	CODING	lysophosphatidylcholine acyltransferase 1	1.96679	3.99218e-07	7.25427e-06
ENSG00000213923	2	0	1	1	2	2	0	3	9	17	5	6	10	6	CSNK1E	protein_coding	CODING	casein kinase 1 epsilon	2.37281	3.99262e-07	7.25427e-06
ENSG00000171603	90	82	128	71	102	98	110	112	206	184	238	255	218	172	CLSTN1	protein_coding	CODING	calsyntenin 1	1.11118	4.04073e-07	7.33701e-06
ENSG00000088387	3	0	1	0	4	1	2	3	9	10	8	7	8	10	DOCK9	protein_coding	CODING	dedicator of cytokinesis 9	2.33957	4.04599e-07	7.34187e-06
ENSG00000226937	12	4	10	15	9	19	9	10	3	0	1	3	1	6	CEP164P1			centrosomal protein 164 pseudogene 1	-2.53459	4.06676e-07	7.37283e-06
ENSG00000174684	2	1	2	2	5	5	4	5	18	11	14	21	24	7	B3GNT1	protein_coding	CODING		2.27863	4.06823e-07	7.37283e-06
ENSG00000172575	76	147	117	121	109	130	82	122	40	36	34	54	47	49	RASGRP1	protein_coding	CODING	RAS guanyl releasing protein 1	-1.35425	4.08595e-07	7.39951e-06
ENSG00000127946	0	0	0	0	0	0	0	0	3	6	7	4	2	3	HIP1	protein_coding	CODING	huntingtin interacting protein 1	2.24025	4.08921e-07	7.39951e-06
ENSG00000138709	3	1	3	5	7	3	4	2	13	18	23	17	17	9	LARP1B	protein_coding	CODING	La ribonucleoprotein domain family member 1B	2.16217	4.09076e-07	7.39951e-06
ENSG00000109436	3	4	2	1	1	8	4	4	31	18	22	15	10	7	TBC1D9	protein_coding	CODING	TBC1 domain family member 9	2.29869	4.1027e-07	7.4164e-06
ENSG00000134294	0	1	1	1	3	1	1	2	18	16	24	4	5	3	SLC38A2	protein_coding	CODING	solute carrier family 38 member 2	2.48565	4.11084e-07	7.42639e-06
ENSG00000175931	0	2	1	1	5	4	0	2	8	15	10	9	11	5	UBE2O	protein_coding	CODING	ubiquitin conjugating enzyme E2 O	2.44192	4.1487e-07	7.48744e-06
ENSG00000151491	5	3	3	5	12	3	7	3	27	22	21	20	19	12	EPS8	protein_coding	CODING	epidermal growth factor receptor pathway substrate 8	2.05758	4.14989e-07	7.48744e-06
ENSG00000225093	0	0	1	0	0	0	0	0	2	3	4	5	8	2	RPL3P7			ribosomal protein L3 pseudogene 7	2.20317	4.16905e-07	7.51723e-06
ENSG00000130726	0	1	1	0	1	1	1	1	5	4	13	5	11	4	TRIM28	protein_coding	CODING	tripartite motif containing 28	2.33926	4.20026e-07	7.56871e-06
ENSG00000123636	36	15	19	21	36	22	24	21	88	56	73	67	64	53	BAZ2B	protein_coding	CODING	bromodomain adjacent to zinc finger domain 2B	1.47916	4.2052e-07	7.57281e-06
ENSG00000127580	36	59	36	26	36	50	69	59	7	13	16	17	16	10	WDR24	protein_coding	CODING	WD repeat domain 24	-1.75808	4.22748e-07	7.60812e-06
ENSG00000180964	2	0	1	3	5	0	5	0	19	12	8	16	12	3	TCEAL8	protein_coding	CODING	transcription elongation factor A like 8	2.5188	4.27711e-07	7.69258e-06
ENSG00000012822	3	1	2	5	3	0	2	2	11	13	10	12	11	12	CALCOCO1	protein_coding	CODING	calcium binding and coiled-coil domain 1	2.29108	4.30245e-07	7.73328e-06
ENSG00000136935	3	2	1	0	3	2	1	0	14	8	15	4	9	10	GOLGA1	protein_coding	CODING	golgin A1	2.36304	4.30667e-07	7.73596e-06
ENSG00000105974	0	1	1	0	1	5	1	1	17	16	21	5	3	3	CAV1	protein_coding	CODING	caveolin 1	2.51168	4.3291e-07	7.77135e-06
ENSG00000100239	120	101	144	91	124	115	124	139	41	46	42	72	44	46	PPP6R2	protein_coding	CODING	protein phosphatase 6 regulatory subunit 2	-1.30709	4.34479e-07	7.79461e-06
ENSG00000137821	1	0	1	3	1	4	3	2	17	13	9	8	12	5	LRRC49	protein_coding	CODING	leucine rich repeat containing 49	2.29851	4.35944e-07	7.81595e-06
ENSG00000080345	6	1	1	7	9	4	6	6	18	27	38	18	11	22	RIF1	protein_coding	CODING	replication timing regulatory factor 1	2.10576	4.43362e-07	7.94394e-06
ENSG00000173531	95	60	78	34	53	57	85	97	3	15	18	29	30	44	MST1	protein_coding	CODING	macrophage stimulating 1	-1.89526	4.47161e-07	8.00697e-06
ENSG00000111229	0	0	0	1	1	0	0	1	10	11	4	2	6	1	ARPC3	protein_coding	CODING	actin related protein 2/3 complex subunit 3	2.30525	4.48627e-07	8.02816e-06
ENSG00000078900	32	29	28	27	41	33	17	25	6	7	11	5	7	10	TP73	protein_coding	CODING	tumor protein p73	-1.90792	4.5289e-07	8.09935e-06
ENSG00000154975	5	3	1	2	1	3	3	2	13	10	18	12	10	9	CA10	protein_coding	CODING	carbonic anhydrase 10	2.29629	4.53361e-07	8.10269e-06
ENSG00000007047	0	3	1	3	1	0	0	2	5	8	14	6	8	7	MARK4	protein_coding	CODING	microtubule affinity regulating kinase 4	2.39326	4.54059e-07	8.11006e-06
ENSG00000134250	6	4	4	2	9	3	1	7	27	29	26	14	11	15	NOTCH2	protein_coding	CODING	notch 2	2.1314	4.5585e-07	8.13696e-06
ENSG00000107771	5	3	1	3	5	1	2	2	18	16	20	7	13	14	CCSER2	protein_coding	CODING	coiled-coil serine rich protein 2	2.17075	4.5748e-07	8.15661e-06
ENSG00000151093	7	3	3	21	4	24	19	12	0	2	1	1	1	4	OXSM	protein_coding	CODING	3-oxoacyl-ACP synthase, mitochondrial	-2.63094	4.57525e-07	8.15661e-06
ENSG00000126267	3	0	0	0	0	0	1	1	11	15	10	2	2	2	COX6B1	protein_coding	CODING	cytochrome c oxidase subunit 6B1	2.40951	4.59869e-07	8.19326e-06
ENSG00000113648	4	18	19	15	19	12	7	13	34	63	26	52	65	28	H2AFY	protein_coding	CODING	H2A histone family member Y	1.78549	4.66785e-07	8.31129e-06
ENSG00000133773	0	2	1	1	3	0	3	0	4	7	10	7	12	6	CCDC59	protein_coding	CODING	coiled-coil domain containing 59	2.37067	4.6779e-07	8.32397e-06
ENSG00000176771	0	0	1	2	1	1	2	1	9	8	8	4	4	5	NCKAP5	protein_coding	CODING	NCK associated protein 5	2.28134	4.69161e-07	8.34315e-06
ENSG00000117600	1	0	0	0	2	1	1	1	7	9	4	3	4	4	LPPR4	protein_coding	CODING		2.25697	4.69639e-07	8.34644e-06
ENSG00000152475	16	29	12	66	29	29	20	30	1	1	3	10	7	18	ZNF837	protein_coding	CODING	zinc finger protein 837	-2.35787	4.71434e-07	8.37311e-06
ENSG00000198589	10	2	3	4	6	2	9	8	36	19	23	20	13	20	LRBA	protein_coding	CODING	LPS responsive beige-like anchor protein	2.09341	4.75179e-07	8.43154e-06
ENSG00000159210	346	326	363	262	358	261	329	370	123	130	170	218	169	155	SNF8	protein_coding	CODING	SNF8, ESCRT-II complex subunit	-1.02631	4.75317e-07	8.43154e-06
ENSG00000184068	84	155	136	87	105	110	130	131	39	48	36	54	37	59	RP5-821D11.7	antisense	NONCODING		-1.3325	4.79119e-07	8.4937e-06
ENSG00000175416	6	4	3	2	6	6	7	3	27	24	27	28	22	7	CLTB	protein_coding	CODING	clathrin light chain B	2.08824	4.81852e-07	8.53682e-06
ENSG00000184216	0	0	0	0	1	1	0	1	6	6	6	3	6	1	IRAK1	protein_coding	CODING	interleukin 1 receptor associated kinase 1	2.23445	4.88239e-07	8.64459e-06
ENSG00000213983	32	19	31	38	49	59	13	17	9	5	7	6	7	6	AP1G2	protein_coding	CODING	adaptor related protein complex 1 gamma 2 subunit	-2.0405	4.89914e-07	8.66496e-06
ENSG00000213014	8	5	6	11	3	5	14	6	0	1	0	1	1	2	VN2R17P			vomeronasal 2 receptor 17 pseudogene	-2.33914	4.89998e-07	8.66496e-06
ENSG00000155876	0	0	0	0	0	2	1	1	4	4	7	4	5	2	RRAGA	protein_coding	CODING	Ras related GTP binding A	2.22685	4.91755e-07	8.6886e-06
ENSG00000134243	6	3	3	3	4	9	14	8	27	25	29	21	20	18	SORT1	protein_coding	CODING	sortilin 1	1.95481	4.91946e-07	8.6886e-06
ENSG00000222414	0	0	0	0	1	1	0	0	2	4	9	3	11	9	RNU2-59P	snRNA	NONCODING	RNA, U2 small nuclear 59, pseudogene	2.30578	4.92964e-07	8.70118e-06
ENSG00000117477	6	4	8	8	5	7	5	11	43	24	15	30	28	22	CCDC181	protein_coding	CODING	coiled-coil domain containing 181	1.8706	4.95065e-07	8.7308e-06
ENSG00000169314	39	35	41	57	21	31	19	25	7	9	4	2	13	20	C22orf15	protein_coding	CODING	chromosome 22 open reading frame 15	-2.049	4.95256e-07	8.7308e-06
ENSG00000114796	3	5	6	5	5	4	5	5	27	18	22	22	20	13	KLHL24	protein_coding	CODING	kelch like family member 24	1.94171	5.02275e-07	8.84906e-06
ENSG00000164663	106	116	156	98	91	100	115	95	31	33	20	51	70	58	USP49	protein_coding	CODING	ubiquitin specific peptidase 49	-1.40738	5.0302e-07	8.85669e-06
ENSG00000214558	74	40	112	74	66	92	91	54	37	14	15	20	26	42	RP11-74E24.2				-1.5872	5.04221e-07	8.87236e-06
ENSG00000025796	3	2	2	4	2	2	3	4	20	14	19	10	13	10	SEC63	protein_coding	CODING	SEC63 homolog, protein translocation regulator	2.12682	5.08466e-07	8.94153e-06
ENSG00000245748	21	11	13	22	11	19	10	16	2	0	0	4	10	6	RP11-367J11.2	antisense	NONCODING		-2.55149	5.09233e-07	8.94391e-06
ENSG00000101444	2	3	2	1	0	1	1	0	7	9	6	6	7	6	AHCY	protein_coding	CODING	adenosylhomocysteinase	2.32017	5.09441e-07	8.94391e-06
ENSG00000188738	155	165	120	150	129	288	99	123	45	18	46	48	80	133	FSIP2	protein_coding	CODING	fibrous sheath interacting protein 2	-1.47769	5.09545e-07	8.94391e-06
ENSG00000117748	0	0	0	0	2	0	1	0	5	5	4	4	6	2	RPA2	protein_coding	CODING	replication protein A2	2.27244	5.10677e-07	8.95826e-06
ENSG00000243368	4	11	6	15	3	9	8	10	0	0	0	1	0	8	MCCC1-AS1	antisense	NONCODING	MCCC1 antisense RNA 1	-2.5127	5.11229e-07	8.96242e-06
ENSG00000183337	2	1	2	0	1	1	3	3	6	18	7	8	7	12	BCOR	protein_coding	CODING	BCL6 corepressor	2.3312	5.12808e-07	8.98172e-06
ENSG00000138411	1	0	2	2	0	0	0	0	6	5	3	4	6	5	HECW2	protein_coding	CODING	HECT, C2 and WW domain containing E3 ubiquitin protein ligase 2	2.3088	5.12962e-07	8.98172e-06
ENSG00000186952	1	1	2	0	1	1	1	0	10	6	7	5	4	4	TMEM232	protein_coding	CODING	transmembrane protein 232	2.31215	5.15349e-07	9.01723e-06
ENSG00000244425	33	11	23	16	31	27	13	13	2	5	3	3	10	3	RN7SL268P	misc_RNA	NONCODING	RNA, 7SL, cytoplasmic 268, pseudogene	-2.21804	5.15685e-07	9.01723e-06
ENSG00000120451	0	2	0	2	0	0	2	0	6	4	11	7	4	10	SNX19	protein_coding	CODING	sorting nexin 19	2.37623	5.1594e-07	9.01723e-06
ENSG00000178719	1	5	2	1	4	2	2	4	14	13	11	10	20	10	GRINA	protein_coding	CODING	glutamate ionotropic receptor NMDA type subunit associated protein 1	2.20607	5.24418e-07	9.15977e-06
ENSG00000140575	0	0	0	0	2	0	1	2	7	13	12	4	4	4	IQGAP1	protein_coding	CODING	IQ motif containing GTPase activating protein 1	2.31842	5.31115e-07	9.27106e-06
ENSG00000196405	7	3	10	4	10	9	14	15	26	35	17	43	33	28	EVL	protein_coding	CODING	Enah/Vasp-like	1.88232	5.36702e-07	9.36123e-06
ENSG00000136531	1	0	1	2	0	0	0	1	3	6	13	5	6	4	SCN2A	protein_coding	CODING	sodium voltage-gated channel alpha subunit 2	2.29483	5.36939e-07	9.36123e-06
ENSG00000198522	127	103	130	126	114	109	104	103	37	38	30	70	53	54	GPN1	protein_coding	CODING	GPN-loop GTPase 1	-1.31615	5.38531e-07	9.38324e-06
ENSG00000242086	2	0	2	3	7	1	9	1	17	14	15	12	12	7	LINC00969	lincRNA	NONCODING	long intergenic non-protein coding RNA 969	2.35744	5.39529e-07	9.39487e-06
ENSG00000101890	4	3	5	4	4	11	6	4	12	29	13	20	29	30	GUCY2F	protein_coding	CODING	guanylate cyclase 2F, retinal	2.00949	5.46304e-07	9.50702e-06
ENSG00000253352	1	2	0	0	4	0	0	1	7	3	10	5	4	5	TUG1	antisense	NONCODING	taurine up-regulated 1 (non-protein coding)	2.35257	5.50194e-07	9.56887e-06
ENSG00000083520	4	0	0	0	4	1	5	3	13	12	8	13	15	6	DIS3	protein_coding	CODING	DIS3 homolog, exosome endoribonuclease and 3'-5' exoribonuclease	2.3617	5.51352e-07	9.58314e-06
ENSG00000127837	1	2	0	1	1	1	1	1	10	13	11	16	11	1	AAMP	protein_coding	CODING	angio associated migratory cell protein	2.46002	5.51914e-07	9.58707e-06
ENSG00000115761	0	0	0	0	2	0	0	2	10	5	4	2	4	4	NOL10	protein_coding	CODING	nucleolar protein 10	2.35142	5.55049e-07	9.63564e-06
ENSG00000165115	1	1	1	3	4	4	0	3	15	9	12	9	8	12	KIF27	protein_coding	CODING	kinesin family member 27	2.28863	5.56275e-07	9.65103e-06
ENSG00000114779	84	29	37	136	59	29	40	35	11	19	4	8	12	30	ABHD14B	protein_coding	CODING	abhydrolase domain containing 14B	-1.94566	5.63085e-07	9.76323e-06
ENSG00000226243	0	0	0	0	1	0	0	0	4	2	5	2	2	3	RPL37AP1			ribosomal protein L37a pseudogene 1	2.15126	5.64948e-07	9.78491e-06
ENSG00000164151	1	3	1	2	1	3	3	5	16	16	14	11	8	6	KIAA0947	protein_coding	CODING		2.28019	5.65023e-07	9.78491e-06
ENSG00000054523	29	34	28	12	35	25	40	28	64	80	83	79	70	75	KIF1B	protein_coding	CODING	kinesin family member 1B	1.42685	5.66738e-07	9.80864e-06
ENSG00000112118	4	3	0	1	7	2	1	2	12	15	9	17	15	7	MCM3	protein_coding	CODING	minichromosome maintenance complex component 3	2.26707	5.67329e-07	9.8129e-06
ENSG00000253797	1	0	0	1	0	2	2	0	10	9	10	1	6	8	UTP14C	protein_coding	CODING	UTP14, small subunit processome component homolog C (S. cerevisiae)	2.40068	5.67835e-07	9.81567e-06
ENSG00000006704	0	0	1	2	2	0	1	2	8	5	9	8	4	9	GTF2IRD1	protein_coding	CODING	GTF2I repeat domain containing 1	2.29911	5.69467e-07	9.832e-06
ENSG00000164199	10	9	7	9	15	7	9	14	35	31	49	30	31	27	GPR98	protein_coding	CODING		1.70938	5.6947e-07	9.832e-06
ENSG00000089048	2	0	3	4	4	4	4	3	20	14	20	13	13	8	ESF1	protein_coding	CODING	ESF1 nucleolar pre-rRNA processing protein homolog	2.22188	5.73457e-07	9.89483e-06
ENSG00000135018	8	6	4	2	4	2	2	2	24	17	15	10	19	16	UBQLN1	protein_coding	CODING	ubiquilin 1	2.10854	5.73844e-07	9.8955e-06
ENSG00000018236	9	1	3	2	0	2	8	6	24	24	23	10	13	9	CNTN1	protein_coding	CODING	contactin 1	2.35926	5.77288e-07	9.94887e-06
ENSG00000197619	1	1	0	0	0	0	0	0	4	5	5	5	2	5	ZNF615	protein_coding	CODING	zinc finger protein 615	2.21906	5.80398e-07	9.9964e-06
ENSG00000031698	9	5	7	6	15	13	7	10	38	28	34	29	32	22	SARS	protein_coding	CODING	seryl-tRNA synthetase	1.76373	5.80789e-07	9.99709e-06
ENSG00000166105	146	184	141	293	112	134	397	295	73	27	48	132	82	110	GLB1L3	protein_coding	CODING	galactosidase beta 1 like 3	-1.46301	5.83234e-07	1.00331e-05
ENSG00000138798	0	1	0	1	3	3	2	2	5	13	6	7	9	8	EGF	protein_coding	CODING	epidermal growth factor	2.34223	5.84859e-07	1.0055e-05
ENSG00000173575	32	9	32	35	39	29	46	26	80	68	90	85	73	83	CHD2	protein_coding	CODING	chromodomain helicase DNA binding protein 2	1.45799	5.89472e-07	1.01227e-05
ENSG00000258515	7	8	5	9	9	15	3	3	0	0	0	0	4	2	RP11-203M5.7	antisense	NONCODING		-2.41737	5.8951e-07	1.01227e-05
ENSG00000104343	5	0	2	1	2	1	2	2	10	14	7	7	9	15	UBE2W	protein_coding	CODING	ubiquitin conjugating enzyme E2 W	2.31804	5.90461e-07	1.01329e-05
ENSG00000228343	20	18	31	32	26	31	24	31	7	8	9	7	6	4	RP11-1148L6.5	antisense	NONCODING		-1.8753	5.92125e-07	1.01532e-05
ENSG00000176920	28	32	34	39	34	37	24	34	6	10	13	10	7	10	FUT2	protein_coding	CODING	fucosyltransferase 2	-1.77934	5.92449e-07	1.01532e-05
ENSG00000107897	4	1	4	9	9	12	12	8	33	43	20	34	17	18	ACBD5	protein_coding	CODING	acyl-CoA binding domain containing 5	2.00398	5.92714e-07	1.01532e-05
ENSG00000238018	2	10	5	11	14	13	4	12	0	1	0	0	1	6	AC093110.3	antisense	NONCODING		-2.51162	5.97087e-07	1.0222e-05
ENSG00000196821	8	2	1	5	2	3	2	2	14	19	13	14	13	15	C6orf106	protein_coding	CODING	chromosome 6 open reading frame 106	2.09886	5.98895e-07	1.02429e-05
ENSG00000165819	201	227	185	186	200	138	105	208	48	58	82	99	79	96	METTL3	protein_coding	CODING	methyltransferase like 3	-1.23495	5.99029e-07	1.02429e-05
ENSG00000229598	40	33	32	66	37	20	18	37	5	2	6	11	14	19	PRDX3P1			peroxiredoxin 3 pseudogene 1	-2.05778	5.99504e-07	1.02449e-05
ENSG00000132323	1	0	0	0	1	0	0	0	6	2	7	4	2	6	ILKAP	protein_coding	CODING	ILK associated serine/threonine phosphatase	2.20818	6.02987e-07	1.02982e-05
ENSG00000150471	2	1	0	0	1	2	2	3	9	12	12	16	8	3	LPHN3	protein_coding	CODING		2.3201	6.06025e-07	1.03439e-05
ENSG00000135213	13	11	7	13	11	13	18	13	1	4	2	2	2	3	POM121C	protein_coding	CODING	POM121 transmembrane nucleoporin C	-2.27527	6.07296e-07	1.03594e-05
ENSG00000141748	20	32	11	13	8	12	26	19	0	2	2	6	7	3	ARL5C	protein_coding	CODING	ADP ribosylation factor like GTPase 5C	-2.31448	6.1225e-07	1.04376e-05
ENSG00000198315	0	1	0	2	0	0	1	1	2	4	11	8	5	3	ZKSCAN8	protein_coding	CODING	zinc finger with KRAB and SCAN domains 8	2.26861	6.15555e-07	1.04877e-05
ENSG00000153707	2	2	3	2	1	2	1	1	14	11	12	6	9	7	PTPRD	protein_coding	CODING	protein tyrosine phosphatase, receptor type D	2.22133	6.20345e-07	1.05629e-05
ENSG00000141959	2	4	3	6	3	6	3	4	25	22	11	9	18	18	PFKL	protein_coding	CODING	phosphofructokinase, liver type	2.10894	6.20934e-07	1.05667e-05
ENSG00000212998	45	27	30	56	22	47	27	26	6	1	9	18	10	16	RBM12B-AS1	protein_coding	CODING	RBM12B antisense RNA 1	-2.13066	6.29207e-07	1.0701e-05
ENSG00000101052	0	2	0	0	0	0	0	0	4	4	4	2	2	2	IFT52	protein_coding	CODING	intraflagellar transport 52	2.14626	6.31301e-07	1.07302e-05
ENSG00000099246	10	2	6	6	7	2	6	8	28	25	24	23	14	18	RAB18	protein_coding	CODING	RAB18, member RAS oncogene family	1.96531	6.34155e-07	1.07711e-05
ENSG00000004660	48	51	52	34	47	46	29	63	20	6	11	18	24	11	CAMKK1	protein_coding	CODING	calcium/calmodulin dependent protein kinase kinase 1	-1.71909	6.34461e-07	1.07711e-05
ENSG00000196576	3	2	1	0	1	1	2	3	19	15	20	12	6	3	PLXNB2	protein_coding	CODING	plexin B2	2.40932	6.35517e-07	1.07826e-05
ENSG00000097021	3	2	2	0	1	1	0	1	12	5	10	7	5	7	ACOT7	protein_coding	CODING	acyl-CoA thioesterase 7	2.33336	6.41923e-07	1.08848e-05
ENSG00000138767	2	5	1	0	0	3	0	0	14	6	10	7	3	5	CNOT6L	protein_coding	CODING	CCR4-NOT transcription complex subunit 6 like	2.38854	6.42512e-07	1.08883e-05
ENSG00000146966	9	3	6	6	7	3	11	11	24	26	27	22	32	16	DENND2A	protein_coding	CODING	DENN domain containing 2A	1.89911	6.44397e-07	1.09137e-05
ENSG00000143653	0	1	0	0	0	0	1	0	7	3	2	4	5	5	SCCPDH	protein_coding	CODING	saccharopine dehydrogenase (putative)	2.21363	6.4574e-07	1.09262e-05
ENSG00000103994	22	13	15	15	20	10	21	15	50	68	47	31	48	46	ZNF106	protein_coding	CODING	zinc finger protein 106	1.55921	6.45905e-07	1.09262e-05
ENSG00000189043	5	3	3	2	2	2	4	4	19	17	23	12	20	8	NDUFA4	protein_coding	CODING	NDUFA4, mitochondrial complex associated	2.07803	6.49295e-07	1.09771e-05
ENSG00000159335	53	36	67	37	49	49	70	76	91	132	115	153	133	137	PTMS	protein_coding	CODING	parathymosin	1.25251	6.53584e-07	1.1043e-05
ENSG00000272016	4	2	1	5	2	5	2	3	14	19	14	16	10	13	RP11-215G15.5	lincRNA	NONCODING		2.11911	6.56307e-07	1.10824e-05
ENSG00000134644	9	4	1	5	3	5	7	4	16	23	21	19	15	16	PUM1	protein_coding	CODING	pumilio RNA binding family member 1	2.02994	6.58919e-07	1.11199e-05
ENSG00000171885	16	8	9	7	18	19	16	21	66	62	64	38	29	24	AQP4	protein_coding	CODING	aquaporin 4	1.70495	6.60157e-07	1.11342e-05
ENSG00000088256	1	1	0	1	1	2	0	0	10	6	8	3	1	3	GNA11	protein_coding	CODING	G protein subunit alpha 11	2.29046	6.60772e-07	1.1138e-05
ENSG00000107290	13	8	5	3	12	5	9	8	38	28	36	18	29	18	SETX	protein_coding	CODING	senataxin	1.90066	6.64273e-07	1.11904e-05
ENSG00000092148	66	44	61	60	69	50	65	75	164	151	146	104	125	148	HECTD1	protein_coding	CODING	HECT domain E3 ubiquitin protein ligase 1	1.19234	6.70364e-07	1.12863e-05
ENSG00000164292	8	2	7	7	8	9	8	7	45	23	38	22	20	15	RHOBTB3	protein_coding	CODING	Rho related BTB domain containing 3	1.91867	6.71995e-07	1.13071e-05
ENSG00000241043	26	27	25	27	32	22	20	26	7	6	4	9	13	4	GVQW1	protein_coding	CODING	GVQW motif containing 1	-1.90736	6.75546e-07	1.13601e-05
ENSG00000083535	0	1	0	0	0	1	0	0	17	5	9	2	5	1	PIBF1	protein_coding	CODING	progesterone immunomodulatory binding factor 1	2.31939	6.76685e-07	1.13725e-05
ENSG00000138768	3	1	1	9	6	9	6	4	21	19	16	18	17	19	USO1	protein_coding	CODING	USO1 vesicle transport factor	2.17872	6.79123e-07	1.14068e-05
ENSG00000110497	1	0	4	0	2	0	1	0	13	7	6	8	5	3	AMBRA1	protein_coding	CODING	autophagy and beclin 1 regulator 1	2.36702	6.79846e-07	1.14122e-05
ENSG00000108799	2	2	1	5	3	1	5	5	8	24	15	11	19	11	EZH1	protein_coding	CODING	enhancer of zeste 1 polycomb repressive complex 2 subunit	2.16732	6.80988e-07	1.14203e-05
ENSG00000116698	0	2	0	0	1	0	0	1	4	6	4	8	2	3	SMG7	protein_coding	CODING	SMG7, nonsense mediated mRNA decay factor	2.23603	6.81134e-07	1.14203e-05
ENSG00000123080	33	23	26	214	23	31	16	55	8	8	15	7	5	4	CDKN2C	protein_coding	CODING	cyclin dependent kinase inhibitor 2C	-2.24635	6.83071e-07	1.14461e-05
ENSG00000137463	3	0	2	0	6	0	6	2	12	15	5	18	18	7	MGARP	protein_coding	CODING	mitochondria localized glutamic acid rich protein	2.43945	6.84321e-07	1.14603e-05
ENSG00000164171	67	82	105	152	113	81	49	81	27	25	23	41	34	40	ITGA2	protein_coding	CODING	integrin subunit alpha 2	-1.46327	6.85676e-07	1.14762e-05
ENSG00000236015	17	18	13	24	9	14	8	7	1	0	1	3	2	6	AC011290.5				-2.37945	6.88274e-07	1.15129e-05
ENSG00000130816	10	3	8	4	12	5	9	15	15	36	34	33	33	28	DNMT1	protein_coding	CODING	DNA methyltransferase 1	1.8572	6.90725e-07	1.15471e-05
ENSG00000188559	1	4	0	0	0	0	1	0	4	5	7	5	3	3	RALGAPA2	protein_coding	CODING	Ral GTPase activating protein catalytic alpha subunit 2	2.29317	6.91512e-07	1.15535e-05
ENSG00000261221	13	16	8	37	11	22	5	14	4	1	3	3	0	3	ZNF865	protein_coding	CODING	zinc finger protein 865	-2.41818	6.95285e-07	1.16097e-05
ENSG00000010610	25	35	42	106	55	75	12	66	18	12	5	11	23	3	CD4	protein_coding	CODING	CD4 molecule	-2.12789	6.98739e-07	1.16605e-05
ENSG00000160818	172	207	193	263	157	99	125	152	59	69	67	84	75	65	GPATCH4	protein_coding	CODING	G-patch domain containing 4	-1.23562	7.00688e-07	1.16862e-05
ENSG00000078142	0	0	2	1	6	3	3	1	11	11	16	6	10	10	PIK3C3	protein_coding	CODING	phosphatidylinositol 3-kinase catalytic subunit type 3	2.284	7.01868e-07	1.1699e-05
ENSG00000152217	0	2	2	0	1	1	1	0	6	15	7	3	4	5	SETBP1	protein_coding	CODING	SET binding protein 1	2.32602	7.04219e-07	1.17313e-05
ENSG00000182899	8	11	9	14	16	13	5	11	40	45	30	27	40	27	RPL35A	protein_coding	CODING	ribosomal protein L35a	1.7041	7.12178e-07	1.1857e-05
ENSG00000152457	87	79	56	214	59	63	75	62	14	22	24	19	33	56	DCLRE1C	protein_coding	CODING	DNA cross-link repair 1C	-1.61418	7.12704e-07	1.18588e-05
ENSG00000111897	54	15	21	49	60	34	56	45	150	107	133	124	82	58	SERINC1	protein_coding	CODING	serine incorporator 1	1.43877	7.1464e-07	1.18841e-05
ENSG00000182606	8	4	5	7	11	9	11	8	29	27	33	29	16	32	TRAK1	protein_coding	CODING	trafficking kinesin protein 1	1.81328	7.15236e-07	1.1887e-05
ENSG00000042781	38	33	21	46	35	23	24	31	125	105	76	54	82	61	USH2A	protein_coding	CODING	usherin	1.41115	7.17476e-07	1.19173e-05
ENSG00000214114	24	39	34	62	44	42	34	43	5	7	7	12	15	31	MYCBP	protein_coding	CODING	MYC binding protein	-1.83798	7.17896e-07	1.19173e-05
ENSG00000186487	7	1	0	4	4	2	3	3	13	15	10	13	15	14	MYT1L	protein_coding	CODING	myelin transcription factor 1 like	2.23829	7.20331e-07	1.19508e-05
ENSG00000021300	51	30	39	27	64	24	65	37	104	119	94	128	101	71	PLEKHB1	protein_coding	CODING	pleckstrin homology domain containing B1	1.34613	7.20784e-07	1.19513e-05
ENSG00000157851	1	4	2	1	2	0	2	0	4	21	11	5	5	6	DPYSL5	protein_coding	CODING	dihydropyrimidinase like 5	2.37886	7.21316e-07	1.19532e-05
ENSG00000108256	14	9	12	2	15	2	8	9	38	33	35	27	20	28	NUFIP2	protein_coding	CODING	NUFIP2, FMR1 interacting protein 2	1.91795	7.22124e-07	1.19596e-05
ENSG00000181322	39	27	24	32	28	36	24	31	7	5	7	4	13	19	NME9	protein_coding	CODING	NME/NM23 family member 9	-1.8859	7.25463e-07	1.20079e-05
ENSG00000115226	1	0	2	0	0	1	1	1	5	7	6	4	4	4	FNDC4	protein_coding	CODING	fibronectin type III domain containing 4	2.19147	7.35635e-07	1.21635e-05
ENSG00000133169	8	5	9	6	18	6	12	8	49	24	31	36	35	16	BEX1	protein_coding	CODING	brain expressed X-linked 1	1.80863	7.35719e-07	1.21635e-05
ENSG00000181222	1	7	3	4	4	4	0	3	9	22	19	23	5	21	POLR2A	protein_coding	CODING	RNA polymerase II subunit A	2.2691	7.36674e-07	1.21722e-05
ENSG00000107263	1	3	1	0	1	0	0	1	5	10	5	4	4	8	RAPGEF1	protein_coding	CODING	Rap guanine nucleotide exchange factor 1	2.2763	7.38305e-07	1.21921e-05
ENSG00000172379	1	1	0	0	3	1	1	1	5	10	7	6	6	3	ARNT2	protein_coding	CODING	aryl hydrocarbon receptor nuclear translocator 2	2.28859	7.42375e-07	1.22522e-05
ENSG00000179295	13	6	7	9	17	13	9	8	44	37	38	27	32	23	PTPN11	protein_coding	CODING	protein tyrosine phosphatase, non-receptor type 11	1.69539	7.50925e-07	1.23861e-05
ENSG00000214659	70	34	23	25	20	25	60	65	3	7	9	13	10	18	KRT8P26			keratin 8 pseudogene 26	-1.96285	7.5374e-07	1.24254e-05
ENSG00000241839	0	2	0	0	2	0	0	0	7	5	6	1	5	5	PLEKHO2	protein_coding	CODING	pleckstrin homology domain containing O2	2.33537	7.54257e-07	1.24267e-05
ENSG00000082212	4	4	1	2	1	3	2	2	15	12	7	11	13	6	ME2	protein_coding	CODING	malic enzyme 2	2.26946	7.55607e-07	1.24417e-05
ENSG00000139737	0	1	2	1	1	2	1	3	19	15	6	5	10	4	SLAIN1	protein_coding	CODING	SLAIN motif family member 1	2.31995	7.57496e-07	1.24601e-05
ENSG00000135486	12	8	12	10	10	11	12	5	70	50	35	38	44	11	HNRNPA1	protein_coding	CODING	heterogeneous nuclear ribonucleoprotein A1	1.82628	7.57596e-07	1.24601e-05
ENSG00000197386	3	2	3	0	3	2	5	2	14	18	21	9	7	15	HTT	protein_coding	CODING	huntingtin	2.1827	7.59971e-07	1.24919e-05
ENSG00000149428	6	5	7	3	7	9	6	5	28	22	29	28	18	13	HYOU1	protein_coding	CODING	hypoxia up-regulated 1	1.87973	7.61921e-07	1.25167e-05
ENSG00000068366	4	4	0	2	4	3	3	0	17	10	13	9	17	9	ACSL4	protein_coding	CODING	acyl-CoA synthetase long-chain family member 4	2.32754	7.6655e-07	1.25855e-05
ENSG00000132359	0	0	0	1	3	1	0	2	6	4	14	6	5	2	RAP1GAP2	protein_coding	CODING	RAP1 GTPase activating protein 2	2.34386	7.82608e-07	1.28417e-05
ENSG00000089597	2	3	3	1	2	1	3	2	11	17	9	13	7	7	GANAB	protein_coding	CODING	glucosidase II alpha subunit	2.21517	7.833e-07	1.28457e-05
ENSG00000160633	10	3	6	11	10	8	19	9	28	34	50	25	19	38	SAFB	protein_coding	CODING	scaffold attachment factor B	1.81306	7.8513e-07	1.28683e-05
ENSG00000053254	5	9	5	3	9	3	3	1	22	17	27	24	14	11	FOXN3	protein_coding	CODING	forkhead box N3	2.05373	7.865e-07	1.28833e-05
ENSG00000198464	2	1	0	2	4	0	2	1	13	8	13	10	3	9	ZNF480	protein_coding	CODING	zinc finger protein 480	2.38034	7.87853e-07	1.2898e-05
ENSG00000204969	13	30	20	21	13	17	14	27	3	2	3	7	3	11	PCDHA2	protein_coding	CODING	protocadherin alpha 2	-2.14732	7.90641e-07	1.29362e-05
ENSG00000188026	0	0	0	1	1	0	0	2	6	9	7	3	8	2	RILPL1	protein_coding	CODING	Rab interacting lysosomal protein like 1	2.27064	8.01455e-07	1.31056e-05
ENSG00000229848	23	12	23	28	13	22	6	22	3	2	1	1	8	7	RP13-766D20.2	antisense	NONCODING		-2.38159	8.05482e-07	1.31639e-05
ENSG00000064419	0	3	3	0	1	2	4	0	8	17	7	8	6	7	TNPO3	protein_coding	CODING	transportin 3	2.31269	8.08426e-07	1.32044e-05
ENSG00000173812	0	2	1	4	3	9	2	1	22	9	11	8	9	11	EIF1	protein_coding	CODING	eukaryotic translation initiation factor 1	2.31682	8.10378e-07	1.32287e-05
ENSG00000072134	103	115	117	130	134	52	49	87	32	23	35	44	28	39	EPN2	protein_coding	CODING	epsin 2	-1.46862	8.11266e-07	1.32319e-05
ENSG00000204287	2	0	0	0	0	0	0	2	5	14	18	2	2	2	HLA-DRA	protein_coding	CODING	major histocompatibility complex, class II, DR alpha	2.41127	8.11505e-07	1.32319e-05
ENSG00000205869	10	9	13	22	5	6	6	12	0	0	4	1	4	3	KRTAP5-1	protein_coding	CODING	keratin associated protein 5-1	-2.47675	8.12652e-07	1.32431e-05
ENSG00000091640	3	1	4	1	6	8	3	6	18	18	13	21	21	8	SPAG7	protein_coding	CODING	sperm associated antigen 7	2.15622	8.17101e-07	1.33079e-05
ENSG00000146648	2	2	1	1	0	0	1	0	12	10	9	7	2	7	EGFR	protein_coding	CODING	epidermal growth factor receptor	2.3051	8.20432e-07	1.33546e-05
ENSG00000106609	0	1	2	3	3	2	3	1	13	12	18	8	9	5	TMEM248	protein_coding	CODING	transmembrane protein 248	2.24873	8.2407e-07	1.34061e-05
ENSG00000173064	5	3	6	3	5	4	4	3	11	17	18	12	14	36	HECTD4	protein_coding	CODING	HECT domain E3 ubiquitin protein ligase 4	2.04499	8.27954e-07	1.34616e-05
ENSG00000168610	1	2	2	4	5	0	6	2	31	21	35	7	9	6	STAT3	protein_coding	CODING	signal transducer and activator of transcription 3	2.3925	8.29954e-07	1.34864e-05
ENSG00000146223	0	0	0	1	1	4	1	2	16	10	5	3	12	3	RPL7L1	protein_coding	CODING	ribosomal protein L7 like 1	2.43477	8.32557e-07	1.3521e-05
ENSG00000116525	8	7	8	9	8	8	8	8	1	1	5	0	1	4	TRIM62	protein_coding	CODING	tripartite motif containing 62	-2.3464	8.33675e-07	1.35314e-05
ENSG00000198959	0	0	0	0	0	0	0	1	3	23	3	3	0	2	TGM2	protein_coding	CODING	transglutaminase 2	2.23369	8.3496e-07	1.35445e-05
ENSG00000109971	125	48	42	128	88	78	140	78	171	250	205	153	189	202	HSPA8	protein_coding	CODING	heat shock protein family A (Hsp70) member 8	1.20508	8.38713e-07	1.35977e-05
ENSG00000140718	3	2	1	2	3	1	0	3	15	11	13	5	18	5	FTO	protein_coding	CODING	FTO, alpha-ketoglutarate dependent dioxygenase	2.32551	8.39671e-07	1.36054e-05
ENSG00000115461	8	1	5	14	15	6	3	7	15	87	92	26	10	28	IGFBP5	protein_coding	CODING	insulin like growth factor binding protein 5	2.20112	8.41631e-07	1.36294e-05
ENSG00000242951	0	1	0	0	0	0	0	0	1	6	4	7	4	2	RP11-507E23.1				2.20831	8.43397e-07	1.36503e-05
ENSG00000150753	7	3	3	0	6	4	12	8	21	21	17	26	22	15	CCT5	protein_coding	CODING	chaperonin containing TCP1 subunit 5	2.1523	8.47397e-07	1.36962e-05
ENSG00000100353	5	1	1	3	6	3	5	4	9	19	17	11	18	12	EIF3D	protein_coding	CODING	eukaryotic translation initiation factor 3 subunit D	2.16338	8.47581e-07	1.36962e-05
ENSG00000112531	7	7	3	3	3	7	8	2	28	26	38	12	16	12	QKI	protein_coding	CODING	QKI, KH domain containing RNA binding	2.04429	8.47678e-07	1.36962e-05
ENSG00000132294	28	6	7	10	14	9	22	19	48	57	43	31	37	38	EFR3A	protein_coding	CODING	EFR3 homolog A	1.68037	8.49925e-07	1.37247e-05
ENSG00000259840	2	4	4	2	3	4	0	3	0	0	0	0	2	0	LA16c-380A1.1	lincRNA	NONCODING		-2.02255	8.51591e-07	1.37438e-05
ENSG00000244513	23	27	22	63	32	43	39	39	6	7	4	8	9	31	CTD-2013N24.2	antisense	NONCODING		-1.91088	8.53774e-07	1.37712e-05
ENSG00000162729	189	135	170	99	130	123	119	196	62	47	70	85	59	37	IGSF8	protein_coding	CODING	immunoglobulin superfamily member 8	-1.26532	8.61163e-07	1.38825e-05
ENSG00000100150	0	0	0	1	0	1	0	0	1	6	2	3	2	4	DEPDC5	protein_coding	CODING	DEP domain containing 5	2.11569	8.65613e-07	1.39464e-05
ENSG00000123505	4	3	0	1	3	0	3	4	17	11	25	8	9	5	AMD1	protein_coding	CODING	adenosylmethionine decarboxylase 1	2.33892	8.68434e-07	1.39839e-05
ENSG00000186716	0	3	1	1	3	2	3	2	11	6	15	7	15	8	BCR	protein_coding	CODING	BCR, RhoGEF and GTPase activating protein	2.22527	8.7005e-07	1.4002e-05
ENSG00000221819	8	11	13	10	16	19	6	13	1	2	1	0	4	6	C16orf3	protein_coding	CODING		-2.3637	8.72895e-07	1.40398e-05
ENSG00000227107	12	7	16	10	8	20	14	16	2	0	4	4	5	0	AC096574.5	lincRNA	NONCODING		-2.38093	8.84084e-07	1.42118e-05
ENSG00000172922	32	50	65	38	57	58	50	35	12	10	13	19	29	10	RNASEH2C	protein_coding	CODING	ribonuclease H2 subunit C	-1.64694	8.86716e-07	1.4246e-05
ENSG00000148396	0	1	4	1	0	0	0	0	5	10	9	8	2	7	SEC16A	protein_coding	CODING	SEC16 homolog A, endoplasmic reticulum export factor	2.32553	8.94883e-07	1.43691e-05
ENSG00000162688	6	3	3	1	8	2	1	4	38	19	15	10	25	5	AGL	protein_coding	CODING	amylo-alpha-1, 6-glucosidase, 4-alpha-glucanotransferase	2.26171	8.97e-07	1.4395e-05
ENSG00000188542	11	5	11	7	16	17	12	19	5	3	1	3	3	0	DUSP28	protein_coding	CODING	dual specificity phosphatase 28	-2.43858	8.98851e-07	1.44166e-05
ENSG00000236083	67	167	86	86	55	72	62	59	8	20	21	42	28	54	OR13E1P			olfactory receptor family 13 subfamily E member 1 pseudogene	-1.62862	8.99989e-07	1.44267e-05
ENSG00000260790	16	14	28	4	11	22	10	13	2	2	1	2	8	1	RP11-21M24.2	antisense	NONCODING		-2.39172	9.05093e-07	1.45003e-05
ENSG00000188215	1	1	0	2	2	0	3	2	6	7	9	4	10	5	DCUN1D3	protein_coding	CODING	defective in cullin neddylation 1 domain containing 3	2.35746	9.08013e-07	1.45389e-05
ENSG00000067057	17	12	8	4	20	15	17	18	21	45	48	44	66	40	PFKP	protein_coding	CODING	phosphofructokinase, platelet	1.70667	9.09309e-07	1.45503e-05
ENSG00000169118	1	0	0	0	2	0	1	1	8	3	7	6	5	3	CSNK1G1	protein_coding	CODING	casein kinase 1 gamma 1	2.24906	9.09748e-07	1.45503e-05
ENSG00000165757	2	2	11	3	5	8	9	6	22	20	30	16	18	19	KIAA1462	protein_coding	CODING		1.96985	9.14611e-07	1.46199e-05
ENSG00000142669	50	27	32	42	40	35	29	31	9	7	4	8	17	23	SH3BGRL3	protein_coding	CODING	SH3 domain binding glutamate rich protein like 3	-1.78863	9.18393e-07	1.46721e-05
ENSG00000169762	0	1	1	2	0	1	0	2	10	10	4	4	5	7	TAPT1	protein_coding	CODING	transmembrane anterior posterior transformation 1	2.24583	9.19942e-07	1.46886e-05
ENSG00000113657	30	11	12	11	32	29	33	25	76	72	47	59	44	72	DPYSL3	protein_coding	CODING	dihydropyrimidinase like 3	1.54901	9.23213e-07	1.47287e-05
ENSG00000267244	21	28	28	17	26	37	13	25	2	6	2	8	7	10	CTB-31O20.4	processed_transcript	NONCODING		-2.02476	9.23926e-07	1.47287e-05
ENSG00000136888	8	6	2	4	0	3	5	4	16	15	16	12	29	14	ATP6V1G1	protein_coding	CODING	ATPase H+ transporting V1 subunit G1	2.21553	9.24007e-07	1.47287e-05
ENSG00000136720	4	1	1	6	3	2	3	2	20	9	15	7	19	16	HS6ST1	protein_coding	CODING	heparan sulfate 6-O-sulfotransferase 1	2.15103	9.26029e-07	1.47527e-05
ENSG00000128610	51	55	44	42	32	43	39	39	12	10	18	22	16	7	FEZF1	protein_coding	CODING	FEZ family zinc finger 1	-1.6524	9.27922e-07	1.47746e-05
ENSG00000143702	3	5	3	6	5	6	7	2	18	22	25	15	11	25	CEP170	protein_coding	CODING	centrosomal protein 170	1.9804	9.28789e-07	1.47801e-05
ENSG00000180385	7	3	3	2	5	3	2	1	0	0	1	1	0	1	EMC3-AS1			EMC3 antisense RNA 1	-2.00777	9.29966e-07	1.47906e-05
ENSG00000227775	42	110	313	48	218	146	215	158	66	19	30	65	51	22	RP1-283E3.4				-1.74746	9.32785e-07	1.48271e-05
ENSG00000135372	0	0	1	0	2	0	2	0	4	5	6	3	5	4	NAT10	protein_coding	CODING	N-acetyltransferase 10	2.28061	9.3381e-07	1.48351e-05
ENSG00000140262	4	2	1	0	4	0	3	2	14	12	15	9	5	12	TCF12	protein_coding	CODING	transcription factor 12	2.29879	9.34999e-07	1.48457e-05
ENSG00000131400	34	29	39	40	42	32	40	34	13	5	11	9	21	9	NAPSA	protein_coding	CODING	napsin A aspartic peptidase	-1.71177	9.36035e-07	1.48525e-05
ENSG00000130558	4	2	4	1	2	1	1	2	10	13	16	9	11	6	OLFM1	protein_coding	CODING	olfactomedin 1	2.19689	9.36473e-07	1.48525e-05
ENSG00000155097	6	3	2	2	5	1	4	6	14	14	21	15	11	16	ATP6V1C1	protein_coding	CODING	ATPase H+ transporting V1 subunit C1	2.09493	9.41164e-07	1.49186e-05
ENSG00000086666	1	0	1	1	3	1	2	1	8	4	7	5	8	9	ZFAND6	protein_coding	CODING	zinc finger AN1-type containing 6	2.25605	9.42989e-07	1.49392e-05
ENSG00000090905	6	1	2	6	5	4	6	4	21	19	19	10	17	18	TNRC6A	protein_coding	CODING	trinucleotide repeat containing 6A	2.04112	9.45429e-07	1.49695e-05
ENSG00000065833	1	1	0	0	1	0	1	2	10	6	8	3	3	6	ME1	protein_coding	CODING	malic enzyme 1	2.25523	9.47621e-07	1.49959e-05
ENSG00000163956	5	4	5	2	7	4	2	5	15	20	19	15	19	13	LRPAP1	protein_coding	CODING	LDL receptor related protein associated protein 1	1.95572	9.49318e-07	1.50144e-05
ENSG00000263142	209	228	211	125	116	158	297	160	48	69	76	103	71	102	LRRC37A17P			leucine rich repeat containing 37 member A17, pseudogene	-1.23326	9.50404e-07	1.50232e-05
ENSG00000134333	9	17	13	30	50	15	27	46	53	68	97	65	53	69	LDHA	protein_coding	CODING	lactate dehydrogenase A	1.55462	9.52698e-07	1.50511e-05
ENSG00000170448	0	0	0	0	1	1	2	1	4	5	6	5	3	4	NFXL1	protein_coding	CODING	nuclear transcription factor, X-box binding like 1	2.20516	9.7193e-07	1.53465e-05
ENSG00000111737	58	49	65	64	61	43	59	56	26	13	15	17	26	23	RAB35	protein_coding	CODING	RAB35, member RAS oncogene family	-1.50173	9.75154e-07	1.53888e-05
ENSG00000198612	3	2	0	2	2	1	4	1	11	12	9	11	8	7	COPS8	protein_coding	CODING	COP9 signalosome subunit 8	2.22181	9.79101e-07	1.54425e-05
ENSG00000135597	2	1	1	0	3	3	2	3	15	7	14	5	10	7	REPS1	protein_coding	CODING	RALBP1 associated Eps domain containing 1	2.25833	9.80233e-07	1.54505e-05
ENSG00000235563	44	84	47	73	34	63	62	68	10	7	25	27	20	33	RP11-334A14.8	antisense	NONCODING		-1.6582	9.8086e-07	1.54505e-05
ENSG00000170688	71	82	83	43	50	128	62	117	6	20	17	35	38	52	OR5E1P			olfactory receptor family 5 subfamily E member 1 pseudogene	-1.68469	9.81232e-07	1.54505e-05
ENSG00000159352	3	4	1	0	5	3	9	4	13	19	20	15	15	10	PSMD4	protein_coding	CODING	proteasome 26S subunit, non-ATPase 4	2.19573	9.83149e-07	1.54721e-05
ENSG00000235677	23	14	27	33	21	28	23	26	3	11	2	1	7	20	NPM1P26			nucleophosmin 1 pseudogene 26	-2.15544	9.92703e-07	1.56064e-05
ENSG00000252481	0	0	0	0	0	0	1	0	0	4	3	2	4	9	SCARNA13	snoRNA	NONCODING	small Cajal body-specific RNA 13	2.21308	9.93255e-07	1.56064e-05
ENSG00000134121	3	4	0	2	1	2	8	0	19	16	19	5	9	8	CHL1	protein_coding	CODING	cell adhesion molecule L1 like	2.35214	9.9333e-07	1.56064e-05
ENSG00000125166	5	1	0	4	4	1	5	2	15	12	16	15	6	8	GOT2	protein_coding	CODING	glutamic-oxaloacetic transaminase 2	2.24395	9.94439e-07	1.56152e-05
ENSG00000215325	87	69	70	133	63	76	141	74	22	10	54	88	15	24	ASS1P10			argininosuccinate synthetase 1 pseudogene 10	-1.62515	9.95867e-07	1.5629e-05
ENSG00000006114	3	0	0	1	1	1	0	0	9	9	4	5	2	4	SYNRG	protein_coding	CODING	synergin gamma	2.26942	1.00332e-06	1.57372e-05
ENSG00000176407	0	3	1	1	1	1	0	0	8	4	4	4	10	8	KCMF1	protein_coding	CODING	potassium channel modulatory factor 1	2.25904	1.00572e-06	1.5759e-05
ENSG00000037474	4	5	2	0	2	2	2	2	12	9	7	15	18	7	NSUN2	protein_coding	CODING	NOP2/Sun RNA methyltransferase family member 2	2.26001	1.00581e-06	1.5759e-05
ENSG00000180787	124	51	70	78	79	38	78	84	25	31	9	29	30	28	ZFP3	protein_coding	CODING	ZFP3 zinc finger protein	-1.56564	1.00706e-06	1.57699e-05
ENSG00000081913	1	1	0	2	4	3	1	0	13	10	12	8	3	9	PHLPP1	protein_coding	CODING	PH domain and leucine rich repeat protein phosphatase 1	2.33603	1.00855e-06	1.57845e-05
ENSG00000145284	15	3	7	5	10	7	5	9	34	24	39	29	27	13	SCD5	protein_coding	CODING	stearoyl-CoA desaturase 5	1.85229	1.01043e-06	1.58052e-05
ENSG00000265666	19	88	30	26	17	24	16	27	3	6	7	7	4	13	CTD-2267D19.2	antisense	NONCODING		-2.06914	1.01121e-06	1.58088e-05
ENSG00000270015	15	11	13	21	15	13	8	7	2	2	2	3	2	4	RP11-540B6.6	sense_intronic	NONCODING		-2.22424	1.02311e-06	1.5986e-05
ENSG00000008294	18	5	5	5	17	14	12	20	42	44	32	35	35	25	SPAG9	protein_coding	CODING	sperm associated antigen 9	1.76128	1.02492e-06	1.60055e-05
ENSG00000272008	49	43	37	43	30	47	25	36	11	6	14	12	15	15	RP11-393I2.4	antisense	NONCODING		-1.68806	1.02612e-06	1.60155e-05
ENSG00000099940	0	0	0	0	0	1	1	0	2	7	3	4	4	6	SNAP29	protein_coding	CODING	synaptosome associated protein 29	2.16316	1.02808e-06	1.60373e-05
ENSG00000102699	1	3	0	0	0	1	1	0	8	4	4	4	3	6	PARP4	protein_coding	CODING	poly(ADP-ribose) polymerase family member 4	2.25896	1.032e-06	1.60896e-05
ENSG00000163116	0	0	0	0	1	0	0	0	3	4	1	1	2	4	STPG2	protein_coding	CODING	sperm tail PG-rich repeat containing 2	2.03519	1.03343e-06	1.61031e-05
ENSG00000079691	0	0	0	0	0	0	0	0	3	7	3	2	1	2	LRRC16A	protein_coding	CODING		2.08825	1.03983e-06	1.61939e-05
ENSG00000197170	2	0	1	0	3	1	1	4	14	12	9	7	7	6	PSMD12	protein_coding	CODING	proteasome 26S subunit, non-ATPase 12	2.25273	1.04091e-06	1.62018e-05
ENSG00000165895	2	3	0	3	6	2	4	2	23	13	12	5	13	13	ARHGAP42	protein_coding	CODING	Rho GTPase activating protein 42	2.2233	1.04596e-06	1.62715e-05
ENSG00000187051	143	93	129	115	110	137	58	115	50	42	29	45	79	23	RPS19BP1	protein_coding	CODING	ribosomal protein S19 binding protein 1	-1.38951	1.04663e-06	1.62732e-05
ENSG00000177733	1	2	3	0	1	3	1	0	12	5	11	6	14	2	HNRNPA0	protein_coding	CODING	heterogeneous nuclear ribonucleoprotein A0	2.37689	1.05164e-06	1.6342e-05
ENSG00000138735	125	164	156	131	158	132	96	142	42	30	53	41	85	112	PDE5A	protein_coding	CODING	phosphodiesterase 5A	-1.30142	1.05233e-06	1.63439e-05
ENSG00000173681	5	2	2	1	2	2	3	2	13	13	7	8	12	15	CXorf23	protein_coding	CODING	chromosome X open reading frame 23	2.13111	1.05431e-06	1.63656e-05
ENSG00000134686	2	2	2	3	5	0	0	4	10	11	13	11	14	8	PHC2	protein_coding	CODING	polyhomeotic homolog 2	2.21903	1.05643e-06	1.63832e-05
ENSG00000186575	2	2	1	2	3	1	2	4	7	7	11	9	17	16	NF2	protein_coding	CODING	neurofibromin 2	2.16123	1.05659e-06	1.63832e-05
ENSG00000163486	1	0	0	1	0	0	0	0	2	2	7	4	2	2	SRGAP2	protein_coding	CODING	SLIT-ROBO Rho GTPase activating protein 2	2.10759	1.0614e-06	1.64412e-05
ENSG00000159461	6	10	4	3	5	5	5	4	27	26	24	13	20	14	AMFR	protein_coding	CODING	autocrine motility factor receptor	1.89388	1.06219e-06	1.64412e-05
ENSG00000114982	2	1	1	2	3	1	3	0	12	13	6	7	8	5	KANSL3	protein_coding	CODING	KAT8 regulatory NSL complex subunit 3	2.2449	1.06239e-06	1.64412e-05
ENSG00000163597	87	57	72	50	61	116	37	112	21	31	9	45	12	30	SNHG16	processed_transcript	NONCODING	small nucleolar RNA host gene 16	-1.64213	1.06264e-06	1.64412e-05
ENSG00000184205	9	6	9	6	10	5	4	6	41	32	22	23	32	11	TSPYL2	protein_coding	CODING	TSPY like 2	1.8403	1.0636e-06	1.64471e-05
ENSG00000101972	18	5	9	8	18	10	12	11	47	35	39	33	32	25	STAG2	protein_coding	CODING	stromal antigen 2	1.65579	1.07037e-06	1.65428e-05
ENSG00000232112	16	12	22	10	31	26	17	21	48	59	40	76	56	48	TMA7	protein_coding	CODING	translation machinery associated 7 homolog	1.50612	1.07107e-06	1.65446e-05
ENSG00000260805	90	54	91	49	26	54	59	74	17	25	8	30	20	17	RP11-61J19.4	lincRNA	NONCODING		-1.62777	1.0772e-06	1.66303e-05
ENSG00000102531	6	4	4	3	3	8	8	5	33	22	40	16	11	14	FNDC3A	protein_coding	CODING	fibronectin type III domain containing 3A	1.98234	1.07901e-06	1.66492e-05
ENSG00000126001	3	2	1	4	5	2	9	6	15	25	16	18	18	10	CEP250	protein_coding	CODING	centrosomal protein 250	2.16212	1.08121e-06	1.6674e-05
ENSG00000048392	0	1	1	4	5	2	2	3	18	6	12	10	8	9	RRM2B	protein_coding	CODING	ribonucleotide reductase regulatory TP53 inducible subunit M2B	2.30837	1.08711e-06	1.6756e-05
ENSG00000083312	15	13	14	22	23	21	19	15	70	63	37	42	61	36	TNPO1	protein_coding	CODING	transportin 1	1.51039	1.08869e-06	1.67712e-05
ENSG00000245970	37	39	34	43	45	58	33	27	8	16	5	13	12	19	KB-1208A12.3	antisense	NONCODING		-1.70315	1.09082e-06	1.67949e-05
ENSG00000119632	1	0	0	0	2	3	1	0	4	16	5	4	5	7	IFI27L2	protein_coding	CODING	interferon alpha inducible protein 27 like 2	2.30899	1.09482e-06	1.68451e-05
ENSG00000164111	9	4	5	3	4	14	18	8	24	25	59	27	21	19	ANXA5	protein_coding	CODING	annexin A5	1.90062	1.09526e-06	1.68451e-05
ENSG00000176884	0	2	1	1	0	1	1	1	3	4	8	6	5	5	GRIN1	protein_coding	CODING	glutamate ionotropic receptor NMDA type subunit 1	2.18386	1.09911e-06	1.68952e-05
ENSG00000133059	4	0	3	2	5	2	2	3	10	17	16	17	8	10	DSTYK	protein_coding	CODING	dual serine/threonine and tyrosine protein kinase	2.17294	1.09997e-06	1.68993e-05
ENSG00000160051	36	56	38	41	52	48	26	35	4	7	11	11	20	31	IQCC	protein_coding	CODING	IQ motif containing C	-1.78881	1.10367e-06	1.6947e-05
ENSG00000178802	111	101	91	126	124	116	30	66	23	17	28	20	55	50	MPI	protein_coding	CODING	mannose phosphate isomerase	-1.58041	1.1047e-06	1.69491e-05
ENSG00000124562	0	0	0	0	0	0	0	0	6	3	2	2	1	4	SNRPC	protein_coding	CODING	small nuclear ribonucleoprotein polypeptide C	2.08374	1.105e-06	1.69491e-05
ENSG00000213079	13	4	11	16	18	17	10	9	40	42	43	29	44	27	SCAF8	protein_coding	CODING	SR-related CTD associated factor 8	1.64422	1.10565e-06	1.69499e-05
ENSG00000197044	4	0	0	1	1	2	1	0	6	13	9	6	11	1	ZNF441	protein_coding	CODING	zinc finger protein 441	2.37965	1.10952e-06	1.69913e-05
ENSG00000066629	5	4	5	3	7	7	6	7	23	26	18	18	13	24	EML1	protein_coding	CODING	echinoderm microtubule associated protein like 1	1.87295	1.10954e-06	1.69913e-05
ENSG00000186834	128	92	155	75	189	156	81	110	47	39	27	54	77	40	HEXIM1	protein_coding	CODING	hexamethylene bisacetamide inducible 1	-1.36339	1.11323e-06	1.70323e-05
ENSG00000122068	1	0	3	2	10	5	5	1	19	17	11	13	19	7	FYTTD1	protein_coding	CODING	forty-two-three domain containing 1	2.24922	1.11342e-06	1.70323e-05
ENSG00000041802	3	0	2	0	1	1	1	2	9	7	5	5	7	6	LSG1	protein_coding	CODING	large 60S subunit nuclear export GTPase 1	2.23905	1.12081e-06	1.71362e-05
ENSG00000157483	0	2	2	0	1	1	3	1	9	7	13	6	9	2	MYO1E	protein_coding	CODING	myosin IE	2.30985	1.12496e-06	1.71904e-05
ENSG00000164168	89	171	134	65	119	105	124	100	35	44	43	47	39	56	TMEM184C	protein_coding	CODING	transmembrane protein 184C	-1.3119	1.13873e-06	1.73914e-05
ENSG00000124593	31	9	23	21	25	44	13	25	2	2	2	6	10	10	PRICKLE4	protein_coding	CODING	prickle planar cell polarity protein 4	-2.19845	1.1395e-06	1.73939e-05
ENSG00000196712	3	7	3	7	3	3	3	6	27	21	33	11	13	11	NF1	protein_coding	CODING	neurofibromin 1	2.02361	1.14524e-06	1.74644e-05
ENSG00000175548	0	0	0	1	0	0	0	0	3	7	3	1	2	2	ALG10B	protein_coding	CODING	ALG10B, alpha-1,2-glucosyltransferase	2.0887	1.14576e-06	1.74644e-05
ENSG00000136854	8	13	7	6	7	9	9	4	25	22	37	19	29	31	STXBP1	protein_coding	CODING	syntaxin binding protein 1	1.74688	1.14596e-06	1.74644e-05
ENSG00000255027	9	16	14	14	5	13	6	21	0	3	2	1	3	5	RP11-680F20.9	antisense	NONCODING		-2.34007	1.15235e-06	1.75524e-05
ENSG00000269913	7	3	1	2	7	4	4	6	9	27	11	23	34	10	CTC-1337H24.1	lincRNA	NONCODING		2.1491	1.15695e-06	1.7613e-05
ENSG00000181666	5	3	6	1	15	8	8	6	26	22	17	25	21	20	HKR1	protein_coding	CODING	HKR1, GLI-Kruppel zinc finger family member	1.97269	1.16741e-06	1.77627e-05
ENSG00000232815	50	88	41	119	46	39	98	86	14	24	19	25	20	32	LINC00537			long intergenic non-protein coding RNA 537	-1.58081	1.1797e-06	1.79371e-05
ENSG00000213585	18	11	18	23	21	12	15	24	63	57	73	40	39	39	VDAC1	protein_coding	CODING	voltage dependent anion channel 1	1.50715	1.18069e-06	1.79371e-05
ENSG00000213722	1	0	3	2	4	2	1	2	13	13	10	9	7	8	DDAH2	protein_coding	CODING	dimethylarginine dimethylaminohydrolase 2	2.17268	1.18076e-06	1.79371e-05
ENSG00000158941	149	268	173	116	180	144	212	232	50	62	60	91	119	98	CCAR2	protein_coding	CODING	cell cycle and apoptosis regulator 2	-1.21331	1.18244e-06	1.79506e-05
ENSG00000064607	6	5	9	1	8	2	8	5	20	27	20	16	26	15	SUGP2	protein_coding	CODING	SURP and G-patch domain containing 2	1.97633	1.18315e-06	1.79506e-05
ENSG00000126432	6	0	2	1	5	1	3	3	12	18	10	12	10	10	PRDX5	protein_coding	CODING	peroxiredoxin 5	2.19773	1.18354e-06	1.79506e-05
ENSG00000121774	7	4	4	5	3	2	6	4	22	16	25	30	29	6	KHDRBS1	protein_coding	CODING	KH RNA binding domain containing, signal transduction associated 1	2.0462	1.19254e-06	1.80774e-05
ENSG00000131263	9	8	4	1	10	7	11	6	29	28	23	24	30	13	RLIM	protein_coding	CODING	ring finger protein, LIM domain interacting	2.07724	1.20014e-06	1.8183e-05
ENSG00000124104	52	44	41	52	60	47	52	37	6	14	12	22	17	29	SNX21	protein_coding	CODING	sorting nexin family member 21	-1.61329	1.20123e-06	1.81898e-05
ENSG00000104408	5	1	2	3	6	7	3	5	39	21	18	19	9	10	EIF3E	protein_coding	CODING	eukaryotic translation initiation factor 3 subunit E	2.08044	1.20415e-06	1.82173e-05
ENSG00000251369	48	50	61	67	34	40	47	46	10	8	12	19	17	37	ZNF550	protein_coding	CODING	zinc finger protein 550	-1.63339	1.20433e-06	1.82173e-05
ENSG00000128512	3	1	0	2	0	0	2	2	7	11	8	4	9	5	DOCK4	protein_coding	CODING	dedicator of cytokinesis 4	2.28883	1.20641e-06	1.82363e-05
ENSG00000016864	107	71	142	99	139	125	80	123	42	28	38	60	61	35	GLT8D1	protein_coding	CODING	glycosyltransferase 8 domain containing 1	-1.32278	1.20687e-06	1.82363e-05
ENSG00000135723	15	28	29	26	24	35	13	10	2	3	4	3	11	10	FHOD1	protein_coding	CODING	formin homology 2 domain containing 1	-2.14976	1.21712e-06	1.83814e-05
ENSG00000208892	0	0	0	0	0	0	0	0	1	1	7	3	2	3	SNORA49	snoRNA	NONCODING	small nucleolar RNA, H/ACA box 49	2.09498	1.21923e-06	1.84035e-05
ENSG00000149136	5	6	3	2	13	2	13	4	20	23	25	18	25	12	SSRP1	protein_coding	CODING	structure specific recognition protein 1	2.02207	1.22775e-06	1.85224e-05
ENSG00000138449	4	0	0	1	3	0	2	1	10	12	7	4	9	4	SLC40A1	protein_coding	CODING	solute carrier family 40 member 1	2.35374	1.22903e-06	1.85319e-05
ENSG00000127445	1	1	2	3	2	2	0	0	9	12	6	10	9	3	PIN1	protein_coding	CODING	peptidylprolyl cis/trans isomerase, NIMA-interacting 1	2.25875	1.23014e-06	1.85387e-05
ENSG00000166439	133	512	209	268	115	164	122	214	26	57	51	140	74	139	RNF169	protein_coding	CODING	ring finger protein 169	-1.46009	1.2331e-06	1.85711e-05
ENSG00000131165	0	0	0	0	1	2	0	0	5	4	5	2	3	5	CHMP1A	protein_coding	CODING	charged multivesicular body protein 1A	2.15868	1.23359e-06	1.85711e-05
ENSG00000255557	6	9	3	4	4	2	9	10	0	0	1	1	1	5	RP11-770G2.2	lincRNA	NONCODING		-2.33263	1.24108e-06	1.8674e-05
ENSG00000162734	27	26	29	15	38	22	33	32	79	85	76	57	82	51	PEA15	protein_coding	CODING	phosphoprotein enriched in astrocytes 15	1.39024	1.24775e-06	1.87644e-05
ENSG00000110436	4	8	10	4	11	8	10	11	35	45	31	20	21	24	SLC1A2	protein_coding	CODING	solute carrier family 1 member 2	1.75592	1.25886e-06	1.89214e-05
ENSG00000047188	293	102	165	101	125	99	201	165	23	59	21	76	100	94	YTHDC2	protein_coding	CODING	YTH domain containing 2	-1.46754	1.26164e-06	1.89533e-05
ENSG00000109189	2	1	0	1	1	0	1	1	8	6	6	6	3	5	USP46	protein_coding	CODING	ubiquitin specific peptidase 46	2.23062	1.26476e-06	1.89901e-05
ENSG00000173898	7	11	9	12	12	9	9	6	28	41	18	31	44	27	SPTBN2	protein_coding	CODING	spectrin beta, non-erythrocytic 2	1.68663	1.2711e-06	1.90752e-05
ENSG00000202512	0	0	0	0	0	0	0	0	7	8	5	2	7	1	RN7SKP230	misc_RNA	NONCODING	RNA, 7SK small nuclear pseudogene 230	2.21623	1.2753e-06	1.91282e-05
ENSG00000173638	16	55	12	33	18	26	11	9	0	8	1	1	15	4	SLC19A1	protein_coding	CODING	solute carrier family 19 member 1	-2.41662	1.28434e-06	1.92536e-05
ENSG00000002834	1	1	2	1	2	0	0	3	10	10	7	6	6	5	LASP1	protein_coding	CODING	LIM and SH3 protein 1	2.20281	1.28647e-06	1.92754e-05
ENSG00000125817	1	0	0	1	3	0	2	2	5	7	8	9	6	6	CENPB	protein_coding	CODING	centromere protein B	2.25705	1.29498e-06	1.93808e-05
ENSG00000273293	5	1	6	6	6	4	5	6	0	1	2	1	0	0	RP11-445N20.3	lincRNA	NONCODING		-2.16687	1.29546e-06	1.93808e-05
ENSG00000139163	2	2	1	2	3	2	4	2	12	12	15	12	8	6	ETNK1	protein_coding	CODING	ethanolamine kinase 1	2.12511	1.29617e-06	1.93808e-05
ENSG00000178585	2	0	0	1	1	0	1	1	6	9	8	3	5	3	CTNNBIP1	protein_coding	CODING	catenin beta interacting protein 1	2.20324	1.29651e-06	1.93808e-05
ENSG00000179094	1	1	1	1	0	1	1	1	4	5	3	7	5	7	PER1	protein_coding	CODING	period circadian clock 1	2.14613	1.29691e-06	1.93808e-05
ENSG00000139970	1	6	5	4	7	6	5	3	23	17	21	15	20	12	RTN1	protein_coding	CODING	reticulon 1	1.93991	1.29922e-06	1.94051e-05
ENSG00000136811	2	1	0	0	0	1	0	0	3	8	2	4	3	5	ODF2	protein_coding	CODING	outer dense fiber of sperm tails 2	2.20282	1.30011e-06	1.94082e-05
ENSG00000178826	9	21	10	32	11	16	11	11	1	2	5	3	2	7	TMEM139	protein_coding	CODING	transmembrane protein 139	-2.28549	1.30193e-06	1.94252e-05
ENSG00000182944	14	12	18	20	32	30	29	23	65	73	48	98	72	29	EWSR1	protein_coding	CODING	EWS RNA binding protein 1	1.51452	1.30481e-06	1.94579e-05
ENSG00000171246	0	1	5	1	1	3	1	2	6	12	2	15	11	9	NPTX1	protein_coding	CODING	neuronal pentraxin 1	2.3263	1.31207e-06	1.95559e-05
ENSG00000160551	17	7	9	18	12	4	17	15	54	40	42	27	33	30	TAOK1	protein_coding	CODING	TAO kinase 1	1.69625	1.32979e-06	1.98097e-05
ENSG00000117682	64	30	57	89	74	62	39	51	12	15	20	18	32	18	DHDDS	protein_coding	CODING	dehydrodolichyl diphosphate synthase subunit	-1.56732	1.33129e-06	1.98217e-05
ENSG00000069329	6	4	2	2	6	6	5	3	23	19	19	11	17	22	VPS35	protein_coding	CODING	VPS35, retromer complex component	1.9078	1.33675e-06	1.98926e-05
ENSG00000176619	4	0	1	0	3	1	1	1	3	7	5	10	8	6	LMNB2	protein_coding	CODING	lamin B2	2.33717	1.33927e-06	1.99196e-05
ENSG00000010818	1	2	1	2	3	1	0	2	7	14	11	11	7	6	HIVEP2	protein_coding	CODING	human immunodeficiency virus type I enhancer binding protein 2	2.16074	1.35818e-06	2.01904e-05
ENSG00000075415	3	0	1	5	4	5	5	0	24	18	14	10	7	8	SLC25A3	protein_coding	CODING	solute carrier family 25 member 3	2.33963	1.37313e-06	2.04019e-05
ENSG00000015153	2	1	1	4	1	3	1	1	10	8	7	6	6	11	YAF2	protein_coding	CODING	YY1 associated factor 2	2.19851	1.37443e-06	2.04106e-05
ENSG00000054267	20	3	19	15	24	17	39	14	51	66	50	42	49	48	ARID4B	protein_coding	CODING	AT-rich interaction domain 4B	1.6441	1.38699e-06	2.05864e-05
ENSG00000155657	503	479	313	390	378	513	386	445	128	137	157	270	196	482	TTN	protein_coding	CODING	titin	-1.03996	1.38807e-06	2.05916e-05
ENSG00000196296	17	24	29	27	25	46	35	28	5	2	5	15	10	14	ATP2A1	protein_coding	CODING	ATPase sarcoplasmic/endoplasmic reticulum Ca2+ transporting 1	-1.93546	1.39563e-06	2.0693e-05
ENSG00000103257	222	145	128	103	99	198	272	127	28	43	42	71	94	117	SLC7A5	protein_coding	CODING	solute carrier family 7 member 5	-1.37037	1.40133e-06	2.07667e-05
ENSG00000244041	26	21	38	4	77	13	23	17	10	5	9	1	1	2	LINC01011	lincRNA	NONCODING	long intergenic non-protein coding RNA 1011	-2.54129	1.40638e-06	2.08307e-05
ENSG00000139697	0	4	2	1	7	2	6	4	18	16	12	11	12	13	SBNO1	protein_coding	CODING	strawberry notch homolog 1	2.18938	1.40757e-06	2.08375e-05
ENSG00000240522	6	10	7	10	15	13	6	5	0	2	3	0	1	4	RPL7AP10			ribosomal protein L7a pseudogene 10	-2.30198	1.41439e-06	2.09275e-05
ENSG00000269968	79	80	85	173	173	103	122	146	25	39	42	76	62	37	RP5-940J5.9	antisense	NONCODING		-1.35929	1.41911e-06	2.09864e-05
ENSG00000023228	15	4	1	5	11	8	2	4	21	31	29	16	25	12	NDUFS1	protein_coding	CODING	NADH:ubiquinone oxidoreductase core subunit S1	2.00486	1.42084e-06	2.10012e-05
ENSG00000102921	0	1	0	0	1	0	1	2	8	3	6	6	4	3	N4BP1	protein_coding	CODING	NEDD4 binding protein 1	2.20092	1.42557e-06	2.10601e-05
ENSG00000009724	107	107	158	75	101	112	41	115	26	22	38	57	49	30	MASP2	protein_coding	CODING	mannan binding lectin serine peptidase 2	-1.44217	1.43358e-06	2.11675e-05
ENSG00000115866	1	2	0	6	3	5	5	4	24	15	20	6	8	12	DARS	protein_coding	CODING	aspartyl-tRNA synthetase	2.2553	1.43571e-06	2.11879e-05
ENSG00000169862	0	1	0	1	1	0	1	1	4	4	8	4	2	3	CTNND2	protein_coding	CODING	catenin delta 2	2.11407	1.45845e-06	2.15124e-05
ENSG00000259642	54	24	87	44	83	69	67	54	21	13	7	25	33	19	C15orf37	protein_coding	CODING		-1.65999	1.46108e-06	2.15399e-05
ENSG00000131914	7	2	8	3	4	3	1	3	0	0	0	0	0	1	LIN28A	protein_coding	CODING	lin-28 homolog A	-2.05956	1.46187e-06	2.15405e-05
ENSG00000267458	27	40	39	24	39	38	45	30	7	6	6	20	14	13	CTC-425F1.4	antisense	NONCODING		-1.72216	1.47009e-06	2.16503e-05
ENSG00000162144	54	67	84	96	84	75	59	74	28	19	33	31	22	35	CYB561A3	protein_coding	CODING	cytochrome b561 family member A3	-1.38606	1.47706e-06	2.17418e-05
ENSG00000215458	10	20	13	14	17	17	16	23	2	2	5	2	4	11	AP001053.11	antisense	NONCODING		-2.13464	1.47887e-06	2.17528e-05
ENSG00000213839	142	91	175	102	183	119	169	135	41	44	58	86	67	58	RP11-3J10.4				-1.23971	1.47934e-06	2.17528e-05
ENSG00000185947	0	0	0	0	1	0	0	0	5	7	3	0	2	3	ZNF267	protein_coding	CODING	zinc finger protein 267	2.07321	1.48423e-06	2.18114e-05
ENSG00000174738	15	5	7	8	2	4	9	6	25	25	29	21	22	19	NR1D2	protein_coding	CODING	nuclear receptor subfamily 1 group D member 2	1.84568	1.48486e-06	2.18114e-05
ENSG00000100412	8	9	4	6	6	9	4	8	26	27	24	27	23	14	ACO2	protein_coding	CODING	aconitase 2	1.79919	1.48814e-06	2.18483e-05
ENSG00000148143	3	2	9	3	2	6	4	3	12	13	20	16	16	14	ZNF462	protein_coding	CODING	zinc finger protein 462	2.01227	1.4914e-06	2.18849e-05
ENSG00000187555	9	3	11	2	15	4	10	9	29	30	28	22	26	21	USP7	protein_coding	CODING	ubiquitin specific peptidase 7	1.7892	1.49457e-06	2.19201e-05
ENSG00000151718	10	1	3	1	4	2	9	5	17	30	20	9	11	17	WWC2	protein_coding	CODING	WW and C2 domain containing 2	2.16199	1.50601e-06	2.20766e-05
ENSG00000073417	2	4	2	0	5	4	2	4	20	16	11	10	11	10	PDE8A	protein_coding	CODING	phosphodiesterase 8A	2.14043	1.50762e-06	2.20888e-05
ENSG00000130669	2	0	0	0	1	1	0	1	4	6	7	4	6	3	PAK4	protein_coding	CODING	p21 (RAC1) activated kinase 4	2.19628	1.51067e-06	2.2122e-05
ENSG00000180626	0	1	1	1	0	2	1	0	5	10	4	5	3	8	ZNF594	protein_coding	CODING	zinc finger protein 594	2.1636	1.51836e-06	2.22231e-05
ENSG00000149573	7	2	1	3	2	6	6	1	0	1	0	0	0	0	MPZL2	protein_coding	CODING	myelin protein zero like 2	-2.04648	1.52142e-06	2.22565e-05
ENSG00000111843	1	1	0	0	1	0	1	1	4	5	5	3	9	3	TMEM14C	protein_coding	CODING	transmembrane protein 14C	2.1239	1.5249e-06	2.2296e-05
ENSG00000168734	0	0	2	2	5	1	0	0	9	8	9	7	7	3	PKIG	protein_coding	CODING	cAMP-dependent protein kinase inhibitor gamma	2.30178	1.53128e-06	2.23778e-05
ENSG00000116852	5	7	3	4	10	5	5	4	14	27	27	24	12	23	KIF21B	protein_coding	CODING	kinesin family member 21B	1.87745	1.53353e-06	2.23991e-05
ENSG00000111785	2	1	2	1	2	1	3	6	23	8	12	8	9	7	RIC8B	protein_coding	CODING	RIC8 guanine nucleotide exchange factor B	2.1771	1.53521e-06	2.24122e-05
ENSG00000103021	1	0	1	0	0	2	4	2	6	11	5	3	11	5	CCDC113	protein_coding	CODING	coiled-coil domain containing 113	2.26773	1.54064e-06	2.24799e-05
ENSG00000146276	0	1	0	0	1	1	0	1	3	7	4	10	3	1	GABRR1	protein_coding	CODING	gamma-aminobutyric acid type A receptor rho1 subunit	2.14829	1.54823e-06	2.25773e-05
ENSG00000182903	5	1	1	3	0	3	5	1	11	15	14	7	7	11	ZNF721	protein_coding	CODING	zinc finger protein 721	2.29497	1.5489e-06	2.25773e-05
ENSG00000138448	22	16	17	10	12	19	30	33	91	52	59	57	38	40	ITGAV	protein_coding	CODING	integrin subunit alpha V	1.51812	1.55052e-06	2.25818e-05
ENSG00000197157	4	3	2	1	1	3	1	1	10	13	16	6	9	9	SND1	protein_coding	CODING	staphylococcal nuclease and tudor domain containing 1	2.13888	1.5508e-06	2.25818e-05
ENSG00000105976	0	0	0	0	1	0	1	0	6	5	2	5	0	2	MET	protein_coding	CODING	MET proto-oncogene, receptor tyrosine kinase	2.08758	1.55611e-06	2.26476e-05
ENSG00000272173	10	27	8	26	17	40	15	17	1	4	4	4	5	5	U47924.31	antisense	NONCODING		-2.19912	1.56172e-06	2.27176e-05
ENSG00000171722	11	19	11	24	5	13	12	5	1	3	2	0	2	4	C1orf111	protein_coding	CODING		-2.37302	1.56411e-06	2.27407e-05
ENSG00000166295	1	1	0	2	0	0	1	2	17	9	5	5	6	3	ANAPC16	protein_coding	CODING	anaphase promoting complex subunit 16	2.29208	1.57438e-06	2.28721e-05
ENSG00000177888	3	0	1	2	4	2	3	2	15	10	19	10	9	6	ZBTB41	protein_coding	CODING	zinc finger and BTB domain containing 41	2.16357	1.57475e-06	2.28721e-05
ENSG00000164197	3	0	1	3	2	2	0	1	9	6	12	4	7	6	RNF180	protein_coding	CODING	ring finger protein 180	2.27708	1.5768e-06	2.28901e-05
ENSG00000113141	31	9	48	26	50	49	28	44	88	76	66	104	116	74	IK	protein_coding	CODING	IK cytokine, down-regulator of HLA II	1.43661	1.59349e-06	2.31206e-05
ENSG00000165985	96	75	102	103	71	110	104	153	48	29	29	54	52	30	C1QL3	protein_coding	CODING	complement C1q like 3	-1.32044	1.59621e-06	2.31484e-05
ENSG00000179071	74	89	87	110	91	56	24	86	36	23	14	28	28	21	CCDC89	protein_coding	CODING	coiled-coil domain containing 89	-1.55671	1.59809e-06	2.31638e-05
ENSG00000062716	1	1	3	1	0	3	0	1	8	10	8	4	5	5	VMP1	protein_coding	CODING	vacuole membrane protein 1	2.22464	1.61415e-06	2.33749e-05
ENSG00000070814	3	6	4	3	3	6	6	3	12	20	12	19	16	21	TCOF1	protein_coding	CODING	treacle ribosome biogenesis factor 1	1.91583	1.6143e-06	2.33749e-05
ENSG00000174038	56	142	85	69	98	116	39	70	18	24	22	26	36	48	C9orf131	protein_coding	CODING	chromosome 9 open reading frame 131	-1.48837	1.62219e-06	2.34772e-05
ENSG00000149527	32	28	21	23	41	27	24	30	48	67	70	81	104	67	PLCH2	protein_coding	CODING	phospholipase C eta 2	1.34933	1.63172e-06	2.36031e-05
ENSG00000110429	3	1	3	0	3	2	1	4	23	19	11	9	11	4	FBXO3	protein_coding	CODING	F-box protein 3	2.26839	1.63255e-06	2.36031e-05
ENSG00000198830	9	9	16	7	27	25	19	13	48	40	34	55	68	28	HMGN2	protein_coding	CODING	high mobility group nucleosomal binding domain 2	1.61281	1.63906e-06	2.3683e-05
ENSG00000189350	202	493	98	195	62	77	106	198	48	20	27	66	44	115	FAM179A	protein_coding	CODING		-1.64476	1.63974e-06	2.3683e-05
ENSG00000227939	0	1	0	0	0	3	1	0	8	3	4	3	6	5	RPL3P2			ribosomal protein L3 pseudogene 2	2.23271	1.64186e-06	2.37016e-05
ENSG00000260351	4	4	2	3	3	2	4	4	0	0	0	0	1	1	RP11-382A20.6	antisense	NONCODING		-2.00988	1.64501e-06	2.37351e-05
ENSG00000082153	4	0	1	2	0	3	3	0	17	15	12	5	8	5	BZW1	protein_coding	CODING	basic leucine zipper and W2 domains 1	2.30538	1.65423e-06	2.38559e-05
ENSG00000272734	69	34	57	31	120	78	33	28	15	37	14	10	15	7	ADIRF-AS1	processed_transcript	NONCODING	ADIRF antisense RNA 1	-1.76777	1.65738e-06	2.38893e-05
ENSG00000170558	13	12	13	7	17	11	20	7	54	47	49	27	29	27	CDH2	protein_coding	CODING	cadherin 2	1.61823	1.6613e-06	2.39337e-05
ENSG00000124614	0	0	0	1	0	0	2	0	6	5	4	2	4	2	RPS10	protein_coding	CODING	ribosomal protein S10	2.17456	1.66561e-06	2.39836e-05
ENSG00000138315	14	19	31	26	27	18	28	16	4	4	7	3	11	5	OIT3	protein_coding	CODING	oncoprotein induced transcript 3	-1.94587	1.66728e-06	2.39956e-05
ENSG00000119878	62	26	45	10	13	7	36	20	3	9	6	1	4	5	CRIPT	protein_coding	CODING	CXXC repeat containing interactor of PDZ3 domain	-2.3126	1.67046e-06	2.40292e-05
ENSG00000160218	3	0	1	2	2	0	4	1	13	7	5	12	8	5	TRAPPC10	protein_coding	CODING	trafficking protein particle complex 10	2.27547	1.67249e-06	2.40462e-05
ENSG00000154380	0	1	2	1	3	6	6	6	14	25	26	7	9	10	ENAH	protein_coding	CODING	enabled homolog (Drosophila)	2.27105	1.67852e-06	2.41207e-05
ENSG00000108963	114	88	122	130	158	105	76	92	54	22	36	66	68	29	DPH1	protein_coding	CODING	diphthamide biosynthesis 1	-1.34169	1.68442e-06	2.41933e-05
ENSG00000162383	1	5	6	2	1	4	3	3	22	22	11	9	12	8	SLC1A7	protein_coding	CODING	solute carrier family 1 member 7	2.11182	1.69081e-06	2.42727e-05
ENSG00000155130	7	27	22	4	10	21	13	18	47	39	56	49	50	25	MARCKS	protein_coding	CODING	myristoylated alanine rich protein kinase C substrate	1.65159	1.69222e-06	2.42807e-05
ENSG00000262712	1	8	1	4	3	5	1	3	0	0	0	1	0	0	RP11-295D4.1	sense_intronic	NONCODING		-1.95379	1.69442e-06	2.43e-05
ENSG00000150867	0	0	2	3	2	1	0	2	4	9	8	3	9	5	PIP4K2A	protein_coding	CODING	phosphatidylinositol-5-phosphate 4-kinase type 2 alpha	2.22586	1.70364e-06	2.44201e-05
ENSG00000164588	11	2	9	4	9	6	10	12	31	26	20	18	33	25	HCN1	protein_coding	CODING	hyperpolarization activated cyclic nucleotide gated potassium channel 1	1.80932	1.71071e-06	2.4509e-05
ENSG00000058600	36	38	70	22	35	47	20	32	6	5	8	10	19	16	POLR3E	protein_coding	CODING	RNA polymerase III subunit E	-1.79347	1.71172e-06	2.45111e-05
ENSG00000128581	2	3	0	0	3	2	1	0	15	6	3	11	9	5	RABL5	protein_coding	CODING		2.30727	1.72463e-06	2.46836e-05
ENSG00000232807	12	11	6	9	4	8	7	12	0	0	0	2	2	8	RP11-536K7.3	antisense	NONCODING		-2.37434	1.73656e-06	2.48358e-05
ENSG00000267724	42	72	60	41	63	102	30	44	14	17	14	10	29	24	RP11-49K24.8	antisense	NONCODING		-1.59133	1.73701e-06	2.48358e-05
ENSG00000119862	12	9	8	6	9	20	12	8	48	41	21	20	45	33	LGALSL	protein_coding	CODING	galectin like	1.67568	1.73867e-06	2.4847e-05
ENSG00000118418	4	1	2	0	4	4	4	2	19	8	9	14	12	10	HMGN3	protein_coding	CODING	high mobility group nucleosomal binding domain 3	2.13265	1.74438e-06	2.49111e-05
ENSG00000197837	0	1	0	1	0	5	2	3	6	7	5	10	13	5	HIST4H4	protein_coding	CODING	histone cluster 4 H4	2.27581	1.74491e-06	2.49111e-05
ENSG00000150459	6	1	7	3	2	8	7	5	19	23	26	13	19	11	SAP18	protein_coding	CODING	Sin3A associated protein 18	2.01416	1.74714e-06	2.49304e-05
ENSG00000143337	2	4	2	1	7	2	3	2	8	15	20	12	11	8	TOR1AIP1	protein_coding	CODING	torsin 1A interacting protein 1	2.1345	1.75007e-06	2.49598e-05
ENSG00000082014	41	39	29	34	44	53	50	31	9	9	9	20	15	16	SMARCD3	protein_coding	CODING	SWI/SNF related, matrix associated, actin dependent regulator of chromatin, subfamily d, member 3	-1.61976	1.75976e-06	2.50854e-05
[truncated: 2,502 more rows]

## Sheet: antisense gene PRCS
id	Normal_PRCS_1	Normal_PRCS_2	Normal_PRCS_3	Normal_PRCS_4	Normal_PRCS_5	Normal_PRCS_6	Normal_PRCS_7	AMD_PRCS_1	AMD_PRCS_2	AMD_PRCS_3	AMD_PRCS_4	AMD_PRCS_5	geneSymbol	Biotype	Type	geneName	logFC	LimmaVoom.pvalue	BH.qvalue
ENSG00000265150	298	259	246	277	375	332	324	3920	3130	4912	3755	2668	RN7SL2	misc_RNA	NONCODING	RNA, 7SL, cytoplasmic 2	3.59357	2.3831e-30	7.03991e-26
ENSG00000258486	181	150	148	170	180	158	221	2614	1830	2899	2272	1684	RN7SL1	antisense	NONCODING	RNA, 7SL, cytoplasmic 1	3.69334	3.24188e-29	4.78842e-25
ENSG00000202198	82	73	40	62	52	39	48	2069	2512	1522	2253	826	RN7SK	misc_RNA	NONCODING	RNA, 7SK small nuclear	4.96115	9.98984e-27	9.83699e-23
ENSG00000269900	57	50	27	45	79	44	65	765	606	628	822	524	RMRP	lincRNA	NONCODING	RNA component of mitochondrial RNA processing endoribonuclease	3.70595	5.75507e-24	4.25027e-20
ENSG00000202058	6	2	3	7	5	6	5	383	341	230	300	181	RN7SKP80	misc_RNA	NONCODING	RNA, 7SK small nuclear pseudogene 80	5.68998	1.36746e-23	8.07921e-20
ENSG00000200312	0	0	0	0	1	1	0	31	31	12	34	14	RN7SKP255	misc_RNA	NONCODING	RNA, 7SK small nuclear pseudogene 255	4.7122	2.11272e-19	1.0402e-15
ENSG00000259001	35	32	32	42	42	26	22	297	475	386	402	196	RPPH1	antisense	NONCODING	ribonuclease P RNA component H1	3.36949	2.51259e-19	1.06035e-15
ENSG00000223255	2	0	0	0	1	0	0	26	25	21	31	20	RN7SKP274	misc_RNA	NONCODING		4.64194	3.64802e-19	1.34708e-15
ENSG00000138326	26	36	26	33	22	12	27	270	260	202	268	229	RPS24	protein_coding	CODING	ribosomal protein S24	3.28419	9.41156e-19	3.08919e-15
ENSG00000150991	17	15	21	18	13	17	12	180	212	138	217	170	UBC	protein_coding	CODING	ubiquitin C	3.47454	1.10769e-18	3.27221e-15
ENSG00000134419	0	2	0	1	0	0	0	32	31	15	37	13	RPS15A	protein_coding	CODING	ribosomal protein S15a	4.6897	1.56525e-18	4.20356e-15
ENSG00000108298	34	23	19	43	31	30	36	282	307	216	274	222	RPL19	protein_coding	CODING	ribosomal protein L19	3.09121	2.13622e-18	5.25884e-15
ENSG00000197756	12	10	12	13	15	9	10	134	144	122	157	150	RPL37A	protein_coding	CODING	ribosomal protein L37a	3.56378	2.96646e-18	6.74093e-15
ENSG00000167658	25	26	22	55	51	21	24	303	267	227	281	231	EEF2	protein_coding	CODING	eukaryotic translation elongation factor 2	3.13152	4.31753e-18	9.11031e-15
ENSG00000148180	116	106	107	93	185	137	124	626	756	911	526	497	GSN	protein_coding	CODING	gelsolin	2.41225	7.0531e-18	1.38904e-14
ENSG00000196531	21	26	19	24	22	13	28	207	213	154	195	164	NACA	protein_coding	CODING	nascent polypeptide-associated complex alpha subunit	3.09462	2.7614e-17	5.09841e-14
ENSG00000142541	98	109	70	131	116	84	74	492	538	477	537	390	RPL13A	protein_coding	CODING	ribosomal protein L13a	2.34559	3.25117e-17	5.64957e-14
ENSG00000144713	18	13	17	16	16	12	9	155	150	108	139	124	RPL32	protein_coding	CODING	ribosomal protein L32	3.20747	1.62295e-16	2.66353e-13
ENSG00000184009	13	17	11	35	18	31	14	179	153	123	246	157	ACTG1	protein_coding	CODING	actin gamma 1	3.17768	3.90163e-16	6.06622e-13
ENSG00000011465	19	7	9	6	20	16	24	219	177	137	96	142	DCN	protein_coding	CODING	decorin	3.46339	4.11018e-16	6.07093e-13
ENSG00000156508	101	77	90	141	103	89	69	652	634	383	557	312	EEF1A1	protein_coding	CODING	eukaryotic translation elongation factor 1 alpha 1	2.38267	4.78394e-16	6.72964e-13
ENSG00000124942	245	88	165	172	254	286	209	581	1332	946	1113	755	AHNAK	protein_coding	CODING	AHNAK nucleoprotein	2.25002	6.39391e-16	8.58557e-13
ENSG00000221983	2	2	3	0	1	1	1	39	46	26	35	23	UBA52	protein_coding	CODING	ubiquitin A-52 residue ribosomal protein fusion product 1	4.53197	7.26227e-16	8.95592e-13
ENSG00000161970	19	22	9	24	18	16	15	151	176	104	177	136	RPL26	protein_coding	CODING	ribosomal protein L26	3.10611	7.27606e-16	8.95592e-13
ENSG00000170315	7	4	8	4	10	4	5	80	69	67	94	91	UBB	protein_coding	CODING	ubiquitin B	3.73037	9.51906e-16	1.12481e-12
ENSG00000205542	17	10	7	17	18	14	20	111	181	93	178	117	TMSB4X	protein_coding	CODING	thymosin beta 4, X-linked	3.21059	1.72196e-15	1.95648e-12
ENSG00000162244	8	4	3	11	8	9	3	72	78	73	100	84	RPL29	protein_coding	CODING	ribosomal protein L29	3.68923	2.08539e-15	2.28165e-12
ENSG00000145592	6	6	15	11	13	6	9	108	157	66	126	81	RPL37	protein_coding	CODING	ribosomal protein L37	3.48236	2.5476e-15	2.68781e-12
ENSG00000115306	70	35	43	43	73	75	73	277	327	254	375	274	SPTBN1	protein_coding	CODING	spectrin beta, non-erythrocytic 1	2.41451	2.71306e-15	2.76367e-12
ENSG00000263934	1	2	0	0	1	0	0	49	30	21	17	4	SNORD3A	lincRNA	NONCODING	small nucleolar RNA, C/D box 3A	4.31702	3.17867e-15	3.13004e-12
ENSG00000201315	0	2	0	0	0	0	0	22	11	13	13	10	RN7SKP227	misc_RNA	NONCODING	RNA, 7SK small nuclear pseudogene 227	3.84603	5.52557e-15	5.26551e-12
ENSG00000075624	20	24	16	32	20	27	18	174	239	115	314	110	ACTB	protein_coding	CODING	actin beta	2.99535	5.79837e-15	5.31513e-12
ENSG00000198242	9	6	5	5	4	3	3	91	111	57	71	45	RPL23A	protein_coding	CODING	ribosomal protein L23a	3.83709	5.93748e-15	5.31513e-12
ENSG00000008988	4	10	2	8	4	8	5	101	102	59	68	57	RPS20	protein_coding	CODING	ribosomal protein S20	3.71633	6.88559e-15	5.98256e-12
ENSG00000026025	24	15	25	26	16	15	20	136	327	145	159	91	VIM	protein_coding	CODING	vimentin	2.97468	2.0145e-14	1.7003e-11
ENSG00000100316	45	60	52	59	57	49	41	306	253	222	283	186	RPL3	protein_coding	CODING	ribosomal protein L3	2.25993	2.25499e-14	1.79275e-11
ENSG00000152583	85	51	68	36	85	75	53	417	914	313	302	232	SPARCL1	protein_coding	CODING	SPARC like 1	2.6273	2.28846e-14	1.79275e-11
ENSG00000174444	21	18	29	33	33	17	26	190	186	128	148	128	RPL4	protein_coding	CODING	ribosomal protein L4	2.63063	2.3061e-14	1.79275e-11
ENSG00000148303	27	11	17	16	27	21	13	126	143	115	122	119	RPL7A	protein_coding	CODING	ribosomal protein L7a	2.77142	2.46342e-14	1.79467e-11
ENSG00000189058	4	3	1	0	1	0	1	31	62	25	58	20	APOD	protein_coding	CODING	apolipoprotein D	4.35465	2.47745e-14	1.79467e-11
ENSG00000200488	0	5	4	1	2	2	4	46	37	45	49	41	RN7SKP203	misc_RNA	NONCODING	RNA, 7SK small nuclear pseudogene 203	4.16091	2.53549e-14	1.79467e-11
ENSG00000177954	5	7	4	7	2	5	3	96	83	48	62	47	RPS27	protein_coding	CODING	ribosomal protein S27	3.73651	2.55157e-14	1.79467e-11
ENSG00000201793	3	0	1	0	1	2	2	41	32	24	35	25	RN7SKP9	misc_RNA	NONCODING	RNA, 7SK small nuclear pseudogene 9	4.0927	2.85315e-14	1.96012e-11
ENSG00000089009	7	7	3	7	2	13	2	82	65	61	77	57	RPL6	protein_coding	CODING	ribosomal protein L6	3.65852	2.91988e-14	1.96037e-11
ENSG00000120885	223	211	201	353	247	111	249	1837	537	1369	767	880	CLU	protein_coding	CODING	clusterin	2.17904	3.51565e-14	2.30791e-11
ENSG00000238164	504	249	783	410	345	452	256	30	60	83	58	81	RP3-395M20.8	processed_transcript	NONCODING		-2.74064	3.66464e-14	2.35341e-11
ENSG00000167526	22	11	13	15	19	28	18	136	139	132	115	91	RPL13	protein_coding	CODING	ribosomal protein L13	2.75381	3.78398e-14	2.37835e-11
ENSG00000263740	0	1	1	1	4	1	2	45	30	32	26	15	RN7SL4P	misc_RNA	NONCODING	RNA, 7SL, cytoplasmic 4, pseudogene	4.14475	4.89934e-14	3.01524e-11
ENSG00000109475	1	1	0	1	3	0	3	41	47	16	32	26	RPL34	protein_coding	CODING	ribosomal protein L34	4.13966	6.30967e-14	3.80396e-11
ENSG00000132386	44	28	47	64	58	22	32	576	144	284	188	244	SERPINF1	protein_coding	CODING	serpin family F member 1	2.67984	1.70703e-13	9.78111e-11
ENSG00000161016	2	2	12	4	7	6	7	56	56	56	74	54	RPL8	protein_coding	CODING	ribosomal protein L8	3.50496	1.71496e-13	9.78111e-11
ENSG00000107317	5	1	8	6	8	1	6	176	41	85	39	145	PTGDS	protein_coding	CODING	prostaglandin D2 synthase	4.12733	1.72173e-13	9.78111e-11
ENSG00000142937	43	33	29	47	40	42	25	205	179	162	174	157	RPS8	protein_coding	CODING	ribosomal protein S8	2.26649	2.48985e-13	1.38779e-10
ENSG00000142534	15	14	15	12	12	11	9	111	121	78	93	60	RPS11	protein_coding	CODING	ribosomal protein S11	2.79595	2.80449e-13	1.53421e-10
ENSG00000129538	9	19	10	23	8	10	8	169	49	100	111	96	RNASE1	protein_coding	CODING	ribonuclease A family member 1, pancreatic	3.07971	2.93013e-13	1.5738e-10
ENSG00000034510	15	29	7	28	25	15	24	159	97	100	175	119	TMSB10	protein_coding	CODING	thymosin beta 10	2.72172	3.9396e-13	2.07821e-10
ENSG00000188846	18	13	23	24	16	19	14	89	107	102	130	114	RPL14	protein_coding	CODING	ribosomal protein L14	2.54948	4.08389e-13	2.11653e-10
ENSG00000112306	2	5	2	10	2	3	2	73	65	40	88	26	RPS12	protein_coding	CODING	ribosomal protein S12	3.75145	5.12679e-13	2.61122e-10
ENSG00000019582	13	4	3	5	9	7	13	69	65	46	76	74	CD74	protein_coding	CODING	CD74 molecule	3.1883	5.39747e-13	2.70249e-10
ENSG00000196924	33	34	15	32	28	37	21	160	678	110	226	162	FLNA	protein_coding	CODING	filamin A	2.93404	5.86562e-13	2.88794e-10
ENSG00000087086	6	13	9	27	15	13	7	114	105	106	149	44	FTL	protein_coding	CODING	ferritin light chain	3.03333	8.00292e-13	3.87565e-10
ENSG00000123384	19	13	8	16	29	27	23	82	148	111	177	97	LRP1	protein_coding	CODING	LDL receptor related protein 1	2.68588	8.21355e-13	3.91349e-10
ENSG00000196205	0	2	1	3	4	0	2	47	33	24	38	14	EEF1A1P5			eukaryotic translation elongation factor 1 alpha 1 pseudogene 5	4.03633	8.8146e-13	4.13321e-10
ENSG00000115461	224	39	174	134	211	164	182	776	361	642	827	735	IGFBP5	protein_coding	CODING	insulin like growth factor binding protein 5	2.16038	9.10484e-13	4.20259e-10
ENSG00000198918	2	5	1	2	1	1	3	38	36	28	37	25	RPL39	protein_coding	CODING	ribosomal protein L39	3.7847	1.07564e-12	4.88855e-10
ENSG00000111640	21	15	14	30	14	9	14	204	112	75	111	79	GAPDH	protein_coding	CODING	glyceraldehyde-3-phosphate dehydrogenase	2.7455	1.27589e-12	5.71077e-10
ENSG00000202538	0	0	0	0	0	0	0	11	4	9	5	4	RNU4-2	snRNA	NONCODING	RNA, U4 small nuclear 2	3.31036	1.32034e-12	5.82153e-10
ENSG00000124172	3	0	1	0	0	1	0	23	18	9	17	9	ATP5E	protein_coding	CODING	ATP synthase, H+ transporting, mitochondrial F1 complex, epsilon subunit	3.7089	2.05498e-12	8.92737e-10
ENSG00000235027	313	491	1039	430	352	414	388	132	78	96	65	136	AC068580.6	antisense	NONCODING		-2.20755	2.31963e-12	9.93105e-10
ENSG00000115053	48	45	30	60	46	41	48	191	160	154	282	201	NCL	protein_coding	CODING	nucleolin	2.10548	2.5004e-12	1.0552e-09
ENSG00000105372	1	8	8	13	8	12	12	65	83	70	74	62	RPS19	protein_coding	CODING	ribosomal protein S19	3.23271	2.58107e-12	1.07391e-09
ENSG00000171863	2	2	2	0	2	3	0	40	37	13	29	18	RPS7	protein_coding	CODING	ribosomal protein S7	3.79913	3.18875e-12	1.30832e-09
ENSG00000260682	5	4	2	1	7	6	5	38	44	32	42	63	7SK	misc_RNA	NONCODING		3.40741	4.14735e-12	1.67831e-09
ENSG00000272821	33	38	22	31	35	47	65	0	2	0	4	4	CTA-384D8.36	antisense	NONCODING		-4.07455	5.53845e-12	2.21097e-09
ENSG00000228502	1	0	0	1	0	0	0	23	11	4	9	7	EEF1A1P11			eukaryotic translation elongation factor 1 alpha 1 pseudogene 11	3.37354	6.81516e-12	2.68436e-09
ENSG00000125691	21	23	10	24	11	13	9	103	117	89	113	54	RPL23	protein_coding	CODING	ribosomal protein L23	2.59837	8.6161e-12	3.34905e-09
ENSG00000198034	12	12	10	24	12	5	10	107	82	48	92	66	RPS4X	protein_coding	CODING	ribosomal protein S4, X-linked	2.70199	9.72775e-12	3.73205e-09
ENSG00000201428	1	2	0	0	0	2	0	15	14	17	13	10	RN7SKP71	misc_RNA	NONCODING	RNA, 7SK small nuclear pseudogene 71	3.50321	1.11216e-11	4.2121e-09
ENSG00000165629	1	2	0	0	0	0	0	12	16	7	11	6	ATP5C1	protein_coding	CODING	ATP synthase, H+ transporting, mitochondrial F1 complex, gamma polypeptide 1	3.42286	1.2957e-11	4.83626e-09
ENSG00000250182	0	0	1	2	0	1	0	21	16	10	12	9	EEF1A1P13			eukaryotic translation elongation factor 1 alpha 1 pseudogene 13	3.51194	1.30971e-11	4.83626e-09
ENSG00000172270	15	7	8	11	10	4	4	90	42	66	49	56	BSG	protein_coding	CODING	basigin (Ok blood group)	2.87577	1.61181e-11	5.87832e-09
ENSG00000080824	71	36	54	56	32	72	53	178	198	206	299	166	HSP90AA1	protein_coding	CODING	heat shock protein 90 alpha family class A member 1	1.98301	1.63668e-11	5.89624e-09
ENSG00000100345	77	31	46	37	70	66	59	190	242	155	306	197	MYH9	protein_coding	CODING	myosin heavy chain 9	2.00691	1.80926e-11	6.43943e-09
ENSG00000198755	9	6	5	4	13	3	4	87	70	33	66	32	RPL10A	protein_coding	CODING	ribosomal protein L10a	3.10854	1.84167e-11	6.47677e-09
ENSG00000126777	15	19	12	17	18	16	19	76	103	90	106	63	KTN1	protein_coding	CODING	kinectin 1	2.34688	2.0776e-11	7.22053e-09
ENSG00000077942	7	2	6	7	8	14	15	62	34	96	119	44	FBLN1	protein_coding	CODING	fibulin 1	3.03727	2.61593e-11	8.98573e-09
ENSG00000104960	134	220	143	178	186	175	152	16	61	26	43	44	PTOV1	protein_coding	CODING	prostate tumor overexpressed 1	-2.2716	2.82043e-11	9.57682e-09
ENSG00000096384	154	104	121	120	124	126	85	373	346	389	387	284	HSP90AB1	protein_coding	CODING	heat shock protein 90 alpha family class B member 1	1.58911	3.05547e-11	1.0257e-08
ENSG00000197958	37	26	28	38	21	34	21	148	148	104	135	94	RPL12	protein_coding	CODING	ribosomal protein L12	2.11198	3.46796e-11	1.14348e-08
ENSG00000233476	0	0	0	1	0	0	0	10	10	7	9	4	EEF1A1P6			eukaryotic translation elongation factor 1 alpha 1 pseudogene 6	3.16414	3.4866e-11	1.14348e-08
ENSG00000145425	19	20	18	27	16	14	14	93	135	82	106	61	RPS3A	protein_coding	CODING	ribosomal protein S3A	2.33023	3.52244e-11	1.14348e-08
ENSG00000167779	8	10	6	3	18	15	9	39	64	77	83	61	IGFBP6	protein_coding	CODING	insulin like growth factor binding protein 6	2.78343	3.81625e-11	1.22539e-08
ENSG00000201901	0	1	0	0	0	0	0	11	6	6	9	6	RN7SKP48	misc_RNA	NONCODING	RNA, 7SK small nuclear pseudogene 48	3.08105	4.77806e-11	1.51773e-08
ENSG00000099341	0	0	2	2	0	2	0	21	18	12	14	7	PSMD8	protein_coding	CODING	proteasome 26S subunit, non-ATPase 8	3.46705	4.89875e-11	1.53951e-08
ENSG00000130255	19	10	7	10	14	14	18	77	59	62	90	71	RPL36	protein_coding	CODING	ribosomal protein L36	2.44282	5.10469e-11	1.58734e-08
ENSG00000166441	17	19	14	33	40	23	26	122	105	89	108	115	RPL27A	protein_coding	CODING	ribosomal protein L27a	2.19537	5.83215e-11	1.79466e-08
ENSG00000131016	96	47	63	75	99	144	128	356	218	215	543	469	AKAP12	protein_coding	CODING	A-kinase anchoring protein 12	1.93844	6.57112e-11	2.00121e-08
ENSG00000105193	1	0	3	0	0	1	0	15	10	8	9	10	RPS16	protein_coding	CODING	ribosomal protein S16	3.29458	6.85638e-11	2.06678e-08
ENSG00000215375	83	99	123	98	90	110	83	13	31	16	17	22	MYL5	protein_coding	CODING	myosin light chain 5	-2.33335	7.78943e-11	2.32432e-08
ENSG00000118181	83	70	70	112	120	83	99	302	220	250	316	335	RPS25	protein_coding	CODING	ribosomal protein S25	1.65718	8.21194e-11	2.42589e-08
ENSG00000112562	6	9	9	14	2	4	7	75	30	41	80	55	SMOC2	protein_coding	CODING	SPARC related modular calcium binding 2	2.95045	8.37611e-11	2.44989e-08
ENSG00000271529	204	277	209	253	292	299	272	32	79	67	61	123	CICP14			capicua transcriptional repressor pseudogene 14	-1.92776	9.08976e-11	2.62234e-08
ENSG00000177042	127	216	225	289	346	217	156	37	38	63	60	61	TMEM80	protein_coding	CODING	transmembrane protein 80	-2.08333	9.14327e-11	2.62234e-08
ENSG00000196313	69	59	47	67	82	104	57	7	15	10	4	15	POM121	protein_coding	CODING	POM121 transmembrane nucleoporin	-2.82314	1.11269e-10	3.16058e-08
ENSG00000149273	8	16	3	11	11	8	8	58	70	37	72	48	RPS3	protein_coding	CODING	ribosomal protein S3	2.62077	1.14875e-10	3.23193e-08
ENSG00000126215	234	155	272	108	217	256	219	20	58	49	29	80	XRCC3	protein_coding	CODING	X-ray repair cross complementing 3	-2.23432	1.26135e-10	3.51523e-08
ENSG00000103363	2	1	0	2	2	0	0	11	9	12	11	13	TCEB2	protein_coding	CODING		3.29959	1.28672e-10	3.55244e-08
ENSG00000142192	225	155	198	184	221	138	196	707	342	587	465	510	APP	protein_coding	CODING	amyloid beta precursor protein	1.45322	1.50788e-10	4.12447e-08
ENSG00000272849	12	15	17	13	17	12	10	1	6	0	0	0	RP11-347I19.8	lincRNA	NONCODING		-3.54881	2.34295e-10	6.34984e-08
ENSG00000250144	0	1	0	1	1	0	1	11	6	7	10	3	RP11-553P9.1				3.07025	2.37805e-10	6.38635e-08
ENSG00000174903	1	0	1	0	0	0	1	6	7	7	5	7	RAB1B	protein_coding	CODING	RAB1B, member RAS oncogene family	3.04873	2.64554e-10	7.04072e-08
ENSG00000084207	2	4	1	2	4	2	3	49	22	31	14	26	GSTP1	protein_coding	CODING	glutathione S-transferase pi 1	3.17432	2.90141e-10	7.65272e-08
ENSG00000213190	184	104	98	67	81	230	118	12	33	22	14	28	MLLT11	protein_coding	CODING	myeloid/lymphoid or mixed-lineage leukemia; translocated to, 11	-2.49019	3.11514e-10	8.14374e-08
ENSG00000185624	8	15	6	12	13	5	6	73	40	42	55	52	P4HB	protein_coding	CODING	prolyl 4-hydroxylase subunit beta	2.52643	3.24373e-10	8.40553e-08
ENSG00000083845	7	6	3	2	5	0	3	34	31	18	42	40	RPS5	protein_coding	CODING	ribosomal protein S5	3.28028	3.35892e-10	8.62834e-08
ENSG00000131100	9	3	2	2	2	1	1	36	23	19	29	22	ATP6V1E1	protein_coding	CODING	ATPase H+ transporting V1 subunit E1	3.18609	3.39963e-10	8.65762e-08
ENSG00000249264	1	0	0	0	2	2	2	25	14	14	11	9	EEF1A1P9			eukaryotic translation elongation factor 1 alpha 1 pseudogene 9	3.32595	3.99982e-10	1.0099e-07
ENSG00000117519	16	13	13	18	14	12	17	83	73	48	85	66	CNN3	protein_coding	CODING	calponin 3	2.19745	4.09705e-10	1.02569e-07
ENSG00000155657	911	1195	733	667	781	1111	1058	204	313	392	426	490	TTN	protein_coding	CODING	titin	-1.3621	4.32483e-10	1.07361e-07
ENSG00000172037	11	5	9	5	12	11	9	38	45	50	56	54	LAMB2	protein_coding	CODING	laminin subunit beta 2	2.47176	4.48801e-10	1.10484e-07
ENSG00000173905	23	20	11	19	22	28	25	78	84	85	103	84	GOLIM4	protein_coding	CODING	golgi integral membrane protein 4	2.07773	4.67674e-10	1.14178e-07
ENSG00000224631	1	2	0	1	1	0	0	10	9	6	11	9	RP11-51O6.1				3.04704	4.90719e-10	1.18822e-07
ENSG00000133243	61	48	68	50	55	83	63	5	11	11	7	17	BTBD2	protein_coding	CODING	BTB domain containing 2	-2.55964	4.97779e-10	1.19552e-07
ENSG00000186468	17	13	12	8	12	19	14	82	88	62	70	42	RPS23	protein_coding	CODING	ribosomal protein S23	2.27653	5.06968e-10	1.20777e-07
ENSG00000147526	24	19	18	24	31	9	30	103	93	86	104	70	TACC1	protein_coding	CODING	transforming acidic coiled-coil containing protein 1	2.10632	6.29033e-10	1.48658e-07
ENSG00000243517	2	6	1	3	7	2	5	29	23	35	23	33	RP11-627K11.1				3.03875	6.62962e-10	1.55433e-07
ENSG00000268030	157	85	134	227	97	325	62	9	22	28	30	26	AC005253.2	antisense	NONCODING		-2.63526	6.858e-10	1.59522e-07
ENSG00000117984	51	27	45	24	37	15	23	332	65	165	112	142	CTSD	protein_coding	CODING	cathepsin D	2.24906	7.4577e-10	1.72116e-07
ENSG00000154277	0	0	0	0	0	0	0	3	6	6	4	3	UCHL1	protein_coding	CODING	ubiquitin C-terminal hydrolase L1	2.85556	7.7923e-10	1.78444e-07
ENSG00000149806	5	3	6	4	7	5	0	37	41	22	39	26	FAU	protein_coding	CODING	FAU, ubiquitin like and ribosomal protein S30 fusion	3.09213	8.41533e-10	1.91229e-07
ENSG00000242125	0	0	2	4	1	3	6	40	14	23	22	13	SNHG3	sense_intronic	NONCODING	small nucleolar RNA host gene 3	3.34011	9.08284e-10	2.04822e-07
ENSG00000137076	14	5	4	9	18	12	18	58	97	38	91	40	TLN1	protein_coding	CODING	talin 1	2.56199	9.43135e-10	2.09909e-07
ENSG00000008952	44	48	58	62	53	47	54	148	169	181	182	144	SEC62	protein_coding	CODING	SEC62 homolog, preprotein translocation factor	1.65428	9.45057e-10	2.09909e-07
ENSG00000147065	19	24	20	30	30	28	22	107	88	100	103	74	MSN	protein_coding	CODING	moesin	1.9253	1.07865e-09	2.37793e-07
ENSG00000200087	0	1	0	0	0	1	0	11	13	6	19	5	SNORA73B	snoRNA	NONCODING	small nucleolar RNA, H/ACA box 73B	3.13143	1.10107e-09	2.39853e-07
ENSG00000100380	65	30	58	82	52	52	44	223	209	178	136	150	ST13	protein_coding	CODING	ST13, Hsp70 interacting protein	1.73672	1.10423e-09	2.39853e-07
ENSG00000102316	2	3	2	6	5	3	5	23	42	25	29	22	MAGED2	protein_coding	CODING	MAGE family member D2	2.87964	1.13408e-09	2.44539e-07
ENSG00000230989	0	1	0	0	0	0	1	9	13	13	11	4	HSBP1	protein_coding	CODING	heat shock factor binding protein 1	3.07872	1.16235e-09	2.48819e-07
ENSG00000114867	15	10	5	3	13	9	10	43	35	56	60	52	EIF4G1	protein_coding	CODING	eukaryotic translation initiation factor 4 gamma 1	2.48177	1.33494e-09	2.8275e-07
ENSG00000254254	43	112	75	81	40	43	69	17	1	21	8	3	RP11-17A4.2	antisense	NONCODING		-3.12497	1.34e-09	2.8275e-07
ENSG00000115268	6	5	5	8	5	3	3	36	35	24	40	30	RPS15	protein_coding	CODING	ribosomal protein S15	2.62672	1.35522e-09	2.83933e-07
ENSG00000188229	8	4	5	3	6	1	2	44	23	22	34	29	TUBB4B	protein_coding	CODING	tubulin beta 4B class IVb	2.88911	1.51558e-09	3.15295e-07
ENSG00000261505	77	98	147	66	95	107	98	14	19	21	17	44	LA16c-358B7.3	antisense	NONCODING		-2.17784	1.60896e-09	3.3238e-07
ENSG00000069275	43	32	42	38	35	22	43	122	164	107	128	109	NUCKS1	protein_coding	CODING	nuclear casein kinase and cyclin dependent kinase substrate 1	1.78857	1.66015e-09	3.40572e-07
ENSG00000187837	55	20	59	44	40	38	48	147	126	127	172	151	HIST1H1C	protein_coding	CODING	histone cluster 1 H1 family member c	1.78276	1.72308e-09	3.51045e-07
ENSG00000120093	16	17	22	18	3	22	19	0	2	2	0	1	HOXB3	protein_coding	CODING	homeobox B3	-3.46248	1.77853e-09	3.59859e-07
ENSG00000131469	7	3	3	5	5	2	4	39	37	22	33	21	RPL27	protein_coding	CODING	ribosomal protein L27	2.73889	1.87514e-09	3.76827e-07
ENSG00000174080	1	0	1	1	5	1	2	22	17	17	13	10	CTSF	protein_coding	CODING	cathepsin F	3.13772	2.01667e-09	4.02529e-07
ENSG00000228643	22	52	73	80	110	59	47	11	6	3	16	0	AC079779.4	processed_transcript	NONCODING		-3.4568	2.11641e-09	4.19604e-07
ENSG00000196576	5	1	2	3	8	5	4	28	17	35	38	31	PLXNB2	protein_coding	CODING	plexin B2	2.80192	2.17615e-09	4.28571e-07
ENSG00000213983	150	147	133	157	213	132	113	19	43	45	22	78	AP1G2	protein_coding	CODING	adaptor related protein complex 1 gamma 2 subunit	-2.00097	2.20718e-09	4.31804e-07
ENSG00000179218	70	125	46	77	81	111	74	252	187	203	299	275	CALR	protein_coding	CODING	calreticulin	1.58212	2.22575e-09	4.32571e-07
ENSG00000225200	0	0	0	1	0	0	0	8	3	5	13	3	AB019441.29				2.87724	2.27091e-09	4.38463e-07
ENSG00000266037	2	0	1	1	0	0	1	9	9	14	8	4	RN7SL3	misc_RNA	NONCODING	RNA, 7SL, cytoplasmic 3	2.94028	2.33008e-09	4.46966e-07
ENSG00000107331	0	0	1	0	0	0	1	2	8	8	6	9	ABCA2	protein_coding	CODING	ATP binding cassette subfamily A member 2	2.8647	2.34591e-09	4.471e-07
ENSG00000135506	31	23	32	36	29	18	31	130	93	119	81	92	OS9	protein_coding	CODING	OS9, endoplasmic reticulum lectin	1.8647	2.37395e-09	4.49544e-07
ENSG00000214389	0	0	0	0	0	0	0	4	8	6	3	7	RPS3AP26			ribosomal protein S3a pseudogene 26	2.77592	2.41187e-09	4.53815e-07
ENSG00000167232	3	5	2	2	4	2	2	53	31	18	11	22	ZNF91	protein_coding	CODING	zinc finger protein 91	3.01877	2.65079e-09	4.95613e-07
ENSG00000244734	1	1	9	0	0	0	2	25	31	9	25	7	HBB	protein_coding	CODING	hemoglobin subunit beta	3.4427	2.91313e-09	5.36435e-07
ENSG00000269131	159	176	212	124	126	228	154	26	52	49	53	61	AC004447.2	antisense	NONCODING		-1.80684	2.91551e-09	5.36435e-07
ENSG00000107165	58	67	83	68	109	50	62	402	185	246	195	144	TYRP1	protein_coding	CODING	tyrosinase related protein 1	1.67834	2.92681e-09	5.36435e-07
ENSG00000108679	3	1	0	0	0	1	2	10	9	12	11	11	LGALS3BP	protein_coding	CODING	galectin 3 binding protein	3.1284	2.94176e-09	5.36435e-07
ENSG00000263272	61	82	157	60	71	82	73	7	24	14	11	30	CTC-524C5.2	antisense	NONCODING		-2.35021	2.96469e-09	5.3684e-07
ENSG00000137776	8	11	10	10	6	11	12	42	47	48	57	36	SLTM	protein_coding	CODING	SAFB like transcription modulator	2.25137	2.98033e-09	5.3684e-07
ENSG00000185787	20	24	23	22	37	29	45	103	97	101	96	97	MORF4L1	protein_coding	CODING	mortality factor 4 like 1	1.84359	3.21569e-09	5.75726e-07
ENSG00000260121	57	58	48	44	56	57	52	3	15	9	8	15	RP5-1142A6.9	antisense	NONCODING		-2.44754	3.27968e-09	5.83645e-07
ENSG00000238258	43	131	43	68	49	40	51	4	4	10	16	12	RP11-342D11.2	antisense	NONCODING		-2.72192	3.31173e-09	5.8582e-07
ENSG00000107223	4	7	4	7	9	11	1	36	26	36	48	36	EDF1	protein_coding	CODING	endothelial differentiation related factor 1	2.7934	3.37673e-09	5.93762e-07
ENSG00000178982	0	1	0	2	1	0	0	20	14	8	10	4	EIF3K	protein_coding	CODING	eukaryotic translation initiation factor 3 subunit K	3.06026	3.47618e-09	6.07632e-07
ENSG00000214253	1	1	1	1	2	2	1	15	14	11	19	13	FIS1	protein_coding	CODING	fission, mitochondrial 1	2.95087	3.69837e-09	6.42667e-07
ENSG00000227097	0	1	0	0	1	0	0	5	4	4	9	6	RP11-742N3.1				2.75139	3.76347e-09	6.46436e-07
ENSG00000117091	20	171	108	282	60	148	42	9	11	2	11	5	CD48	protein_coding	CODING	CD48 molecule	-3.68582	3.76382e-09	6.46436e-07
ENSG00000161010	273	295	350	211	233	302	179	62	110	75	55	133	C5orf45	protein_coding	CODING		-1.63451	3.88512e-09	6.63413e-07
ENSG00000197746	81	39	61	99	64	45	42	331	179	183	199	124	PSAP	protein_coding	CODING	prosaposin	1.71706	4.13849e-09	7.02616e-07
ENSG00000182670	26	10	16	12	12	13	10	54	63	53	63	60	TTC3	protein_coding	CODING	tetratricopeptide repeat domain 3	2.09843	4.18828e-09	7.07005e-07
ENSG00000130402	6	9	7	5	10	11	8	43	76	29	48	31	ACTN4	protein_coding	CODING	actinin alpha 4	2.38625	4.32153e-09	7.25355e-07
ENSG00000125618	27	53	25	62	64	126	25	7	2	19	1	0	PAX8	protein_coding	CODING	paired box 8	-3.60494	4.3475e-09	7.2559e-07
ENSG00000147677	0	5	4	3	6	0	3	18	21	18	23	25	EIF3H	protein_coding	CODING	eukaryotic translation initiation factor 3 subunit H	3.15344	4.55986e-09	7.56757e-07
ENSG00000047849	15	9	8	15	9	10	9	49	59	43	59	40	MAP4	protein_coding	CODING	microtubule associated protein 4	2.17366	4.6291e-09	7.63957e-07
ENSG00000087460	23	16	20	27	28	34	28	103	71	79	115	88	GNAS	protein_coding	CODING	GNAS complex locus	1.86466	4.86704e-09	7.98763e-07
ENSG00000114353	5	1	4	4	5	4	2	20	31	22	41	18	GNAI2	protein_coding	CODING	G protein subunit alpha i2	2.78263	4.9754e-09	8.12035e-07
ENSG00000261139	8	13	12	17	10	13	9	0	4	1	1	2	CTD-2517M14.5	processed_transcript	NONCODING		-3.08768	5.01169e-09	8.13464e-07
ENSG00000164692	6	2	1	4	18	8	7	20	69	29	31	75	COL1A2	protein_coding	CODING	collagen type I alpha 2 chain	2.89855	5.15786e-09	8.32614e-07
ENSG00000226243	0	0	0	0	0	1	0	6	3	13	3	5	RPL37AP1			ribosomal protein L37a pseudogene 1	2.80633	5.20075e-09	8.34975e-07
ENSG00000119655	3	6	3	7	5	4	0	48	18	28	31	23	NPC2	protein_coding	CODING	NPC intracellular cholesterol transporter 2	2.85793	5.30004e-09	8.46316e-07
ENSG00000241685	0	0	0	1	1	0	2	8	12	8	6	7	ARPC1A	protein_coding	CODING	actin related protein 2/3 complex subunit 1A	2.92223	5.37384e-09	8.53487e-07
ENSG00000101439	30	26	33	39	19	7	32	261	52	139	75	148	CST3	protein_coding	CODING	cystatin C	2.25734	5.42522e-09	8.54546e-07
ENSG00000185664	30	24	26	20	48	46	20	113	69	140	156	86	PMEL	protein_coding	CODING	premelanosome protein	1.90967	5.43836e-09	8.54546e-07
ENSG00000103056	92	53	106	49	76	99	87	7	34	20	7	21	SMPD3	protein_coding	CODING	sphingomyelin phosphodiesterase 3	-2.37904	5.5329e-09	8.64801e-07
ENSG00000254656	79	37	89	59	92	98	55	6	7	20	8	33	RTL1	protein_coding	CODING	retrotransposon Gag like 1	-2.48242	5.7361e-09	8.91843e-07
ENSG00000122705	5	2	6	5	4	6	6	34	28	23	29	34	CLTA	protein_coding	CODING	clathrin light chain A	2.54801	5.98067e-09	9.25e-07
ENSG00000197535	1	4	5	2	9	5	8	33	21	31	43	27	MYO5A	protein_coding	CODING	myosin VA	2.80287	6.10251e-09	9.38928e-07
ENSG00000137818	2	1	5	5	3	1	1	37	23	11	33	13	RPLP1	protein_coding	CODING	ribosomal protein lateral stalk subunit P1	3.04307	6.41664e-09	9.82145e-07
ENSG00000079819	40	23	19	22	33	34	46	73	117	102	116	126	EPB41L2	protein_coding	CODING	erythrocyte membrane protein band 4.1 like 2	1.80877	6.90905e-09	1.05206e-06
ENSG00000204628	14	8	12	13	17	10	8	63	78	38	65	36	GNB2L1	protein_coding	CODING		2.17725	6.94494e-09	1.05211e-06
ENSG00000225313	45	124	88	95	55	61	68	15	17	13	12	22	RP11-415J8.3	antisense	NONCODING		-2.18176	7.21932e-09	1.08809e-06
ENSG00000105227	4	1	1	3	5	2	3	8	47	20	25	37	PRX	protein_coding	CODING	periaxin	3.04908	7.38324e-09	1.10715e-06
ENSG00000265298	58	84	79	79	132	127	95	12	32	26	11	31	RP13-104F24.3				-2.13169	7.4401e-09	1.11004e-06
ENSG00000225422	49	54	46	24	27	51	65	4	4	9	9	8	RBMS1P1			RNA binding motif single stranded interacting protein 1 pseudogene 1	-2.60425	7.6599e-09	1.13709e-06
ENSG00000065978	46	56	34	41	32	27	29	138	125	122	116	99	YBX1	protein_coding	CODING	Y-box binding protein 1	1.68577	7.71828e-09	1.1389e-06
ENSG00000078808	5	4	0	4	5	3	7	27	21	26	23	31	SDF4	protein_coding	CODING	stromal cell derived factor 4	2.82405	7.74918e-09	1.1389e-06
ENSG00000084234	179	89	166	177	140	94	150	652	229	474	388	298	APLP2	protein_coding	CODING	amyloid beta precursor like protein 2	1.47789	7.84071e-09	1.14665e-06
ENSG00000225031	1	2	4	2	2	1	3	16	18	18	17	17	EIF4BP7			eukaryotic translation initiation factor 4B pseudogene 7	2.82162	8.02988e-09	1.16853e-06
ENSG00000166689	1	1	1	0	0	0	0	3	5	4	5	7	PLEKHA7	protein_coding	CODING	pleckstrin homology domain containing A7	2.65693	8.14451e-09	1.1794e-06
ENSG00000065613	14	16	19	18	13	9	19	100	72	37	69	57	SLK	protein_coding	CODING	STE20 like kinase	2.06555	8.68564e-09	1.25162e-06
ENSG00000067829	1	0	0	1	0	0	1	7	7	7	8	5	IDH3G	protein_coding	CODING	isocitrate dehydrogenase 3 (NAD(+)) gamma	2.78221	8.9106e-09	1.27781e-06
ENSG00000187066	64	56	65	67	55	73	43	7	18	13	11	19	TMEM262	protein_coding	CODING	transmembrane protein 262	-2.18783	8.97122e-09	1.28028e-06
ENSG00000164808	1152	2725	1304	2468	630	1976	1678	433	222	486	1100	546	SPIDR	protein_coding	CODING	scaffolding protein involved in DNA repair	-1.65262	9.01485e-09	1.28033e-06
ENSG00000181555	2	0	3	4	4	3	1	20	21	13	28	12	SETD2	protein_coding	CODING	SET domain containing 2	3.03536	9.40632e-09	1.32953e-06
ENSG00000085117	0	1	0	0	2	1	2	7	9	11	9	7	CD82	protein_coding	CODING	CD82 molecule	2.85103	9.97105e-09	1.40264e-06
ENSG00000176406	0	0	1	0	0	1	1	24	10	5	6	2	RIMS2	protein_coding	CODING	regulating synaptic membrane exocytosis 2	2.90774	1.00419e-08	1.40591e-06
ENSG00000224888	60	94	55	48	51	89	101	11	19	24	12	10	RP5-1142A6.2	antisense	NONCODING		-2.18603	1.07417e-08	1.49679e-06
ENSG00000187653	1	1	1	0	0	0	1	9	7	5	9	6	TMSB4XP8			thymosin beta 4, X-linked pseudogene 8	2.85004	1.08517e-08	1.50502e-06
ENSG00000089157	0	17	1	24	6	9	5	64	54	29	54	30	RPLP0	protein_coding	CODING	ribosomal protein lateral stalk subunit P0	3.04726	1.12327e-08	1.55058e-06
ENSG00000105220	1	2	2	3	1	0	4	17	13	11	26	13	GPI	protein_coding	CODING	glucose-6-phosphate isomerase	2.89522	1.16931e-08	1.60663e-06
ENSG00000188199	6	7	7	4	1	2	3	0	0	1	0	0	NUTM2B	protein_coding	CODING	NUT family member 2B	-2.55922	1.19496e-08	1.63427e-06
ENSG00000204592	34	25	25	30	22	31	18	134	90	79	90	70	HLA-E	protein_coding	CODING	major histocompatibility complex, class I, E	1.78696	1.27231e-08	1.73204e-06
ENSG00000122026	13	15	9	15	11	11	8	72	67	54	47	31	RPL21	protein_coding	CODING	ribosomal protein L21	2.10472	1.28023e-08	1.73483e-06
ENSG00000246451	229	182	311	114	150	284	162	21	84	40	48	100	RP11-894P9.1	antisense	NONCODING		-1.91425	1.29976e-08	1.75326e-06
ENSG00000167468	12	9	10	14	9	7	7	66	33	56	29	46	GPX4	protein_coding	CODING	glutathione peroxidase 4	2.19601	1.31729e-08	1.76882e-06
ENSG00000253797	1	1	1	1	0	0	1	7	7	6	12	12	UTP14C	protein_coding	CODING	UTP14, small subunit processome component homolog C (S. cerevisiae)	2.85252	1.33654e-08	1.78655e-06
ENSG00000074800	11	22	10	27	21	10	8	87	53	64	66	43	ENO1	protein_coding	CODING	enolase 1	2.08552	1.36838e-08	1.82087e-06
ENSG00000125730	6	13	7	18	13	16	21	65	70	52	173	29	C3	protein_coding	CODING	complement C3	2.33746	1.43322e-08	1.8986e-06
ENSG00000091513	1	2	2	1	2	1	1	42	39	5	8	8	TF	protein_coding	CODING	transferrin	3.25151	1.44893e-08	1.91084e-06
ENSG00000162337	3	0	0	0	1	0	1	6	8	11	6	6	LRP5	protein_coding	CODING	LDL receptor related protein 5	2.93526	1.48618e-08	1.95125e-06
ENSG00000168612	57	69	99	85	63	60	91	12	33	7	16	25	ZSWIM1	protein_coding	CODING	zinc finger SWIM-type containing 1	-2.16666	1.50202e-08	1.95599e-06
ENSG00000080503	24	18	17	22	24	32	32	81	64	79	107	91	SMARCA2	protein_coding	CODING	SWI/SNF related, matrix associated, actin dependent regulator of chromatin, subfamily a, member 2	1.79794	1.50303e-08	1.95599e-06
ENSG00000187109	32	27	26	26	26	36	29	116	106	81	104	72	NAP1L1	protein_coding	CODING	nucleosome assembly protein 1 like 1	1.7113	1.53452e-08	1.98821e-06
ENSG00000124205	3	2	2	0	3	6	3	23	12	20	26	20	EDN3	protein_coding	CODING	endothelin 3	2.77209	1.60494e-08	2.07037e-06
ENSG00000105953	6	0	2	1	2	1	1	18	16	9	15	15	OGDH	protein_coding	CODING	oxoglutarate dehydrogenase	2.93429	1.68412e-08	2.16307e-06
ENSG00000114019	5	3	1	4	10	6	7	32	41	19	33	26	AMOTL2	protein_coding	CODING	angiomotin like 2	2.6389	1.71822e-08	2.19731e-06
ENSG00000136942	23	24	18	29	25	28	16	91	82	85	83	64	RPL35	protein_coding	CODING	ribosomal protein L35	1.77031	1.7513e-08	2.22997e-06
ENSG00000171858	3	2	4	2	3	3	2	20	25	19	21	15	RPS21	protein_coding	CODING	ribosomal protein S21	2.6041	1.75912e-08	2.23031e-06
ENSG00000171914	0	1	1	1	1	1	0	5	11	7	6	7	TLN2	protein_coding	CODING	talin 2	2.74313	1.9606e-08	2.46556e-06
ENSG00000184990	0	0	0	0	0	0	0	3	9	3	5	3	SIVA1	protein_coding	CODING	SIVA1 apoptosis inducing factor	2.65016	1.96136e-08	2.46556e-06
ENSG00000142694	39	56	34	48	44	119	27	7	6	10	10	6	EVA1B	protein_coding	CODING	eva-1 homolog B	-2.49581	2.01605e-08	2.52357e-06
ENSG00000165283	1	0	0	1	0	0	1	4	6	9	11	6	STOML2	protein_coding	CODING	stomatin like 2	2.7205	2.10448e-08	2.61959e-06
ENSG00000140575	6	7	4	15	7	2	10	39	61	30	53	20	IQGAP1	protein_coding	CODING	IQ motif containing GTPase activating protein 1	2.48335	2.1105e-08	2.61959e-06
ENSG00000065717	1	1	0	1	1	1	0	7	4	7	7	6	TLE2	protein_coding	CODING	transducin like enhancer of split 2	2.73317	2.18998e-08	2.70687e-06
ENSG00000269834	423	522	493	258	604	422	230	161	80	95	157	242	CTD-3018O17.3	processed_transcript	NONCODING		-1.54807	2.3049e-08	2.83704e-06
ENSG00000100280	2	2	0	2	0	2	1	10	10	11	25	7	AP1B1	protein_coding	CODING	adaptor related protein complex 1 beta 1 subunit	2.92351	2.40818e-08	2.95187e-06
ENSG00000204227	0	0	0	0	0	0	0	4	5	3	6	4	RING1	protein_coding	CODING	ring finger protein 1	2.6273	2.50215e-08	3.05438e-06
ENSG00000170145	129	155	220	139	138	184	151	27	61	52	36	88	SIK2	protein_coding	CODING	salt inducible kinase 2	-1.67723	2.66669e-08	3.24184e-06
ENSG00000152818	27	13	35	26	29	29	26	86	141	75	97	64	UTRN	protein_coding	CODING	utrophin	1.7922	2.74796e-08	3.32694e-06
ENSG00000215030	1	0	2	7	3	1	0	15	7	13	30	17	RPL13P12			ribosomal protein L13 pseudogene 12	3.05515	2.78549e-08	3.35862e-06
ENSG00000158270	8	6	3	6	2	4	9	45	15	38	27	39	COLEC12	protein_coding	CODING	collectin subfamily member 12	2.50925	2.875e-08	3.43979e-06
ENSG00000063177	22	16	18	22	21	19	22	69	82	49	73	84	RPL18	protein_coding	CODING	ribosomal protein L18	1.79128	2.8761e-08	3.43979e-06
ENSG00000204348	43	99	118	107	60	63	44	10	20	29	5	16	DXO	protein_coding	CODING	decapping exoribonuclease	-2.31999	2.89215e-08	3.44503e-06
ENSG00000104805	7	3	8	8	9	10	6	29	28	36	47	34	NUCB1	protein_coding	CODING	nucleobindin 1	2.25649	2.96374e-08	3.51614e-06
ENSG00000205021	5	8	11	7	4	11	6	1	1	0	0	2	CCL3L1	protein_coding	CODING	C-C motif chemokine ligand 3 like 1	-2.74007	3.01145e-08	3.55025e-06
ENSG00000133740	94	124	140	113	98	134	60	14	51	26	28	32	E2F5	protein_coding	CODING	E2F transcription factor 5	-1.89375	3.01653e-08	3.55025e-06
ENSG00000111786	1160	1508	986	1222	813	865	846	457	379	632	370	679	SRSF9	protein_coding	CODING	serine and arginine rich splicing factor 9	-1.07716	3.13039e-08	3.66964e-06
ENSG00000090013	0	0	0	0	0	2	0	6	7	14	7	3	BLVRB	protein_coding	CODING	biliverdin reductase B	2.75361	3.15537e-08	3.6843e-06
ENSG00000117632	1	2	2	1	1	1	0	14	15	10	22	6	STMN1	protein_coding	CODING	stathmin 1	2.84654	3.23146e-08	3.75829e-06
ENSG00000196586	3	1	1	3	6	2	4	16	22	17	12	26	MYO6	protein_coding	CODING	myosin VI	2.71225	3.59752e-08	4.15641e-06
ENSG00000108107	4	6	3	15	3	5	6	32	31	22	42	23	RPL28	protein_coding	CODING	ribosomal protein L28	2.43584	3.60192e-08	4.15641e-06
ENSG00000263069	55	55	125	60	60	82	90	9	18	21	16	27	CTD-2047H16.4	antisense	NONCODING		-2.02368	3.61894e-08	4.15981e-06
ENSG00000204514	194	235	247	196	245	355	181	43	82	86	66	149	ZNF814	protein_coding	CODING	zinc finger protein 814	-1.54305	3.75356e-08	4.28372e-06
ENSG00000082641	31	13	40	31	23	17	24	117	105	91	73	56	NFE2L1	protein_coding	CODING	nuclear factor, erythroid 2 like 1	1.8188	3.75574e-08	4.28372e-06
ENSG00000180964	0	4	5	5	1	2	2	15	21	23	26	13	TCEAL8	protein_coding	CODING	transcription elongation factor A like 8	2.72276	3.89672e-08	4.42742e-06
ENSG00000169604	9	2	8	7	9	5	5	35	23	28	42	31	ANTXR1	protein_coding	CODING	anthrax toxin receptor 1	2.27277	4.52222e-08	5.11843e-06
ENSG00000044115	11	7	13	10	16	8	13	51	46	38	56	34	CTNNA1	protein_coding	CODING	catenin alpha 1	2.01286	4.5753e-08	5.15874e-06
ENSG00000187775	48	45	56	53	46	60	33	9	8	13	6	19	DNAH17	protein_coding	CODING	dynein axonemal heavy chain 17	-2.15348	4.62589e-08	5.19595e-06
ENSG00000270776	1	3	5	3	4	4	5	0	0	0	0	0	RP11-17G11.1				-2.35744	4.67391e-08	5.23e-06
ENSG00000260747	0	0	0	0	1	0	2	11	3	4	3	5	RP11-421N8.1				2.74123	4.85717e-08	5.41456e-06
ENSG00000185619	243	248	230	152	215	415	231	36	82	94	76	139	PCGF3	protein_coding	CODING	polycomb group ring finger 3	-1.59405	4.89454e-08	5.42057e-06
ENSG00000197694	30	21	23	22	28	18	19	77	93	63	74	73	SPTAN1	protein_coding	CODING	spectrin alpha, non-erythrocytic 1	1.71087	4.89926e-08	5.42057e-06
ENSG00000134982	4	7	4	5	6	4	4	26	33	24	35	16	APC	protein_coding	CODING	APC, WNT signaling pathway regulator	2.35246	4.95772e-08	5.45747e-06
ENSG00000165280	5	8	8	19	13	6	8	59	39	36	53	25	VCP	protein_coding	CODING	valosin containing protein	2.18514	4.96957e-08	5.45747e-06
ENSG00000227230	6	8	6	4	6	9	6	1	1	1	0	0	RP11-261C10.5	antisense	NONCODING		-2.63796	5.20146e-08	5.67594e-06
ENSG00000177469	44	31	41	32	59	48	41	88	228	116	112	123	PTRF	protein_coding	CODING		1.61335	5.20693e-08	5.67594e-06
ENSG00000173230	24	22	12	25	21	18	27	72	73	73	91	53	GOLGB1	protein_coding	CODING	golgin B1	1.75924	5.27438e-08	5.72833e-06
ENSG00000015479	29	30	19	31	33	36	35	116	95	81	99	78	MATR3	protein_coding	CODING	matrin 3	1.62717	5.29442e-08	5.72903e-06
ENSG00000224861	1	2	0	1	1	1	1	12	8	8	9	11	YBX1P1			Y-box binding protein 1 pseudogene 1	2.73404	5.31387e-08	5.72909e-06
ENSG00000171867	14	6	7	25	7	9	20	76	45	41	41	48	PRNP	protein_coding	CODING	prion protein	2.08486	5.46254e-08	5.86796e-06
ENSG00000111667	0	1	0	2	2	2	0	9	7	9	17	3	USP5	protein_coding	CODING	ubiquitin specific peptidase 5	2.8258	5.52819e-08	5.91696e-06
ENSG00000127603	30	24	17	31	26	34	38	68	137	88	119	67	MACF1	protein_coding	CODING	microtubule-actin crosslinking factor 1	1.71741	5.80754e-08	6.19352e-06
ENSG00000198959	35	65	30	29	43	74	49	187	110	153	317	74	TGM2	protein_coding	CODING	transglutaminase 2	1.76373	5.8535e-08	6.22008e-06
ENSG00000229117	32	32	34	38	39	38	27	113	85	110	92	107	RPL41	protein_coding	CODING	ribosomal protein L41	1.55843	5.91121e-08	6.25889e-06
ENSG00000118705	2	2	1	3	1	3	3	32	11	11	28	11	RPN2	protein_coding	CODING	ribophorin II	2.74233	5.96013e-08	6.28815e-06
ENSG00000269148	1	6	8	3	0	6	5	1	0	0	0	0	AC092301.3	antisense	NONCODING		-2.43894	6.0283e-08	6.33744e-06
ENSG00000102385	0	0	1	0	1	0	1	2	10	3	10	3	DRP2	protein_coding	CODING	dystrophin related protein 2	2.65971	6.06091e-08	6.34913e-06
ENSG00000105426	6	6	10	4	15	17	10	34	39	41	44	44	PTPRS	protein_coding	CODING	protein tyrosine phosphatase, receptor type S	2.11728	6.10612e-08	6.36444e-06
ENSG00000245970	92	117	131	193	84	110	86	29	27	39	29	47	KB-1208A12.3	antisense	NONCODING		-1.72038	6.11862e-08	6.36444e-06
ENSG00000260005	29	21	36	17	25	25	21	2	3	5	6	4	AC027601.1	antisense	NONCODING		-2.62187	6.32218e-08	6.5531e-06
ENSG00000197043	10	4	9	3	8	8	6	33	57	21	39	22	ANXA6	protein_coding	CODING	annexin A6	2.30445	6.45265e-08	6.66496e-06
ENSG00000173372	4	11	1	10	15	9	10	34	33	45	109	26	C1QA	protein_coding	CODING	complement C1q A chain	2.50587	6.58906e-08	6.78214e-06
ENSG00000162105	1	0	0	1	0	0	3	6	4	6	11	7	SHANK2	protein_coding	CODING	SH3 and multiple ankyrin repeat domains 2	2.72423	6.89707e-08	7.07453e-06
ENSG00000268172	47	55	63	21	46	101	39	6	6	8	16	12	AL590452.1	protein_coding	CODING		-2.31956	7.20554e-08	7.36536e-06
ENSG00000105373	10	7	10	12	22	24	8	64	53	41	48	41	GLTSCR2	protein_coding	CODING		1.99138	7.5054e-08	7.64541e-06
ENSG00000104964	3	2	4	1	5	5	2	21	18	15	25	20	AES	protein_coding	CODING	amino-terminal enhancer of split	2.47198	7.57034e-08	7.67776e-06
ENSG00000158560	0	3	1	1	2	0	2	8	11	6	11	13	DYNC1I1	protein_coding	CODING	dynein cytoplasmic 1 intermediate chain 1	2.75113	7.58913e-08	7.67776e-06
ENSG00000126267	0	1	0	0	0	0	1	6	7	2	6	5	COX6B1	protein_coding	CODING	cytochrome c oxidase subunit 6B1	2.56682	7.88573e-08	7.95059e-06
ENSG00000137710	11	12	9	14	8	18	7	60	60	36	54	29	RDX	protein_coding	CODING	radixin	2.00812	7.91941e-08	7.95739e-06
ENSG00000100097	0	2	4	2	6	4	1	19	23	15	22	12	LGALS1	protein_coding	CODING	galectin 1	2.61232	8.08919e-08	8.10043e-06
ENSG00000127483	13	7	8	13	4	6	10	42	46	29	39	29	HP1BP3	protein_coding	CODING	heterochromatin protein 1 binding protein 3	2.10107	8.39944e-08	8.3827e-06
ENSG00000174348	2	4	1	0	0	0	0	13	25	2	10	10	PODN	protein_coding	CODING	podocan	2.94676	8.55539e-08	8.50959e-06
ENSG00000103253	27	29	38	20	50	34	37	6	4	6	4	10	HAGHL	protein_coding	CODING	hydroxyacylglutathione hydrolase-like	-2.381	8.97224e-08	8.89189e-06
ENSG00000176731	0	0	0	0	0	0	1	7	4	2	4	2	C8orf59	protein_coding	CODING	chromosome 8 open reading frame 59	2.50664	8.99995e-08	8.89189e-06
ENSG00000136404	280	307	301	331	232	165	290	94	71	122	68	177	TM6SF1	protein_coding	CODING	transmembrane 6 superfamily member 1	-1.41272	9.3226e-08	9.17997e-06
ENSG00000169100	0	0	0	2	0	2	1	7	6	2	9	8	SLC25A6	protein_coding	CODING	solute carrier family 25 member 6	2.69091	9.86748e-08	9.65483e-06
ENSG00000214562	5	2	7	2	7	11	9	1	1	1	0	0	NUTM2D	protein_coding	CODING	NUT family member 2D	-2.57838	9.87021e-08	9.65483e-06
ENSG00000227939	0	1	0	1	3	0	1	11	8	4	7	10	RPL3P2			ribosomal protein L3 pseudogene 2	2.77448	1.00046e-07	9.75396e-06
ENSG00000126653	7	2	4	0	2	7	1	21	33	11	26	16	NSRP1	protein_coding	CODING	nuclear speckle splicing regulatory protein 1	2.7125	1.00581e-07	9.77385e-06
ENSG00000110367	11	12	12	6	12	9	15	52	35	45	42	40	DDX6	protein_coding	CODING	DEAD-box helicase 6	1.94249	1.0094e-07	9.77662e-06
ENSG00000273319	165	189	262	129	131	223	210	46	80	74	50	78	RP11-138A9.2	lincRNA	NONCODING		-1.49352	1.01845e-07	9.83201e-06
ENSG00000260032	87	88	80	90	106	85	121	227	224	253	212	194	LINC00657	lincRNA	NONCODING		1.24928	1.04782e-07	1.0069e-05
ENSG00000267023	939	759	709	981	888	760	837	434	305	382	406	637	LRRC37A16P			leucine rich repeat containing 37 member A16, pseudogene	-0.982607	1.04981e-07	1.0069e-05
ENSG00000115677	55	42	36	34	36	59	44	138	92	110	139	129	HDLBP	protein_coding	CODING	high density lipoprotein binding protein	1.4884	1.07079e-07	1.0237e-05
ENSG00000104332	2	12	12	13	4	1	4	52	17	36	34	30	SFRP1	protein_coding	CODING	secreted frizzled related protein 1	2.50728	1.08005e-07	1.02922e-05
ENSG00000174238	75	16	27	25	23	13	48	195	47	84	130	145	PITPNA	protein_coding	CODING	phosphatidylinositol transfer protein alpha	1.95156	1.0919e-07	1.03716e-05
ENSG00000145416	101	160	142	112	138	109	74	9	38	39	30	73	2017-03-01	protein_coding	CODING	membrane associated ring-CH-type finger 1	-1.86207	1.16281e-07	1.10098e-05
ENSG00000225855	73	61	109	230	53	48	61	16	14	17	19	27	RUSC1-AS1	antisense	NONCODING	RUSC1 antisense RNA 1	-2.08827	1.16713e-07	1.10154e-05
ENSG00000144230	116	38	177	42	165	240	80	18	63	6	11	18	GPR17	protein_coding	CODING	G protein-coupled receptor 17	-2.53828	1.17442e-07	1.10489e-05
ENSG00000204525	18	12	12	9	15	10	25	71	44	44	52	49	HLA-C	protein_coding	CODING	major histocompatibility complex, class I, C	1.86945	1.19209e-07	1.11795e-05
ENSG00000144746	5	0	1	0	2	2	0	19	10	7	10	11	ARL6IP5	protein_coding	CODING	ADP ribosylation factor like GTPase 6 interacting protein 5	2.80907	1.21572e-07	1.13104e-05
ENSG00000219665	25	58	59	33	34	51	70	3	3	12	6	32	CTD-2006C1.2	processed_transcript	NONCODING		-2.54489	1.21989e-07	1.13104e-05
ENSG00000106483	31	25	7	20	37	34	44	72	36	135	196	425	SFRP4	protein_coding	CODING	secreted frizzled related protein 4	2.30363	1.22035e-07	1.13104e-05
ENSG00000124226	0	1	0	0	0	0	0	7	5	5	2	4	RNF114	protein_coding	CODING	ring finger protein 114	2.53034	1.22136e-07	1.13104e-05
ENSG00000136436	16	10	15	12	17	13	18	91	48	46	45	46	CALCOCO2	protein_coding	CODING	calcium binding and coiled-coil domain 2	1.8425	1.2319e-07	1.13476e-05
ENSG00000170889	12	8	11	25	11	7	7	37	52	46	54	34	RPS9	protein_coding	CODING	ribosomal protein S9	1.98499	1.23306e-07	1.13476e-05
ENSG00000087365	17	9	13	17	25	10	8	53	53	60	49	36	SF3B2	protein_coding	CODING	splicing factor 3b subunit 2	1.91378	1.24668e-07	1.14373e-05
ENSG00000188783	5	1	4	1	9	15	4	33	18	36	18	27	PRELP	protein_coding	CODING	proline and arginine rich end leucine rich repeat protein	2.74251	1.26054e-07	1.15261e-05
ENSG00000105223	3	0	2	4	6	1	3	14	18	20	16	13	PLD3	protein_coding	CODING	phospholipase D family member 3	2.716	1.26416e-07	1.15261e-05
ENSG00000104529	20	14	17	23	28	24	24	68	74	59	74	65	EEF1D	protein_coding	CODING	eukaryotic translation elongation factor 1 delta	1.67955	1.28998e-07	1.17253e-05
ENSG00000182473	1	1	1	3	2	3	2	9	18	13	9	12	EXOC7	protein_coding	CODING	exocyst complex component 7	2.67085	1.32862e-07	1.20294e-05
ENSG00000137831	14	14	15	13	7	9	25	63	67	50	43	34	UACA	protein_coding	CODING	uveal autoantigen with coiled-coil domains and ankyrin repeats	1.9109	1.33157e-07	1.20294e-05
ENSG00000171812	3	2	8	2	19	7	8	29	14	40	47	44	COL8A2	protein_coding	CODING	collagen type VIII alpha 2 chain	2.52549	1.34565e-07	1.21195e-05
ENSG00000234851	0	0	0	1	0	0	0	7	6	2	7	6	RP11-3P17.3				2.49963	1.3503e-07	1.21244e-05
ENSG00000168028	0	3	2	0	3	3	1	14	22	9	11	6	RPSA	protein_coding	CODING	ribosomal protein SA	2.8143	1.35883e-07	1.2164e-05
ENSG00000133142	62	37	49	61	68	50	40	174	113	162	173	100	TCEAL4	protein_coding	CODING	transcription elongation factor A like 4	1.45382	1.40401e-07	1.25304e-05
ENSG00000170323	0	0	1	1	1	0	0	1	27	7	6	4	FABP4	protein_coding	CODING	fatty acid binding protein 4	2.7388	1.40851e-07	1.25304e-05
ENSG00000108055	3	7	5	7	7	5	3	36	33	22	25	18	SMC3	protein_coding	CODING	structural maintenance of chromosomes 3	2.27065	1.41248e-07	1.25304e-05
ENSG00000041357	4	5	0	4	2	3	4	21	15	17	26	15	PSMA4	protein_coding	CODING	proteasome subunit alpha 4	2.63857	1.4505e-07	1.28291e-05
ENSG00000197774	69	46	77	67	91	84	49	6	20	19	20	30	EME2	protein_coding	CODING	essential meiotic structure-specific endonuclease subunit 2	-1.96561	1.46529e-07	1.29212e-05
ENSG00000162191	7	2	6	10	8	4	5	31	27	22	26	30	UBXN1	protein_coding	CODING	UBX domain protein 1	2.2355	1.47951e-07	1.30078e-05
ENSG00000140545	7	3	1	2	7	3	3	13	30	30	22	13	MFGE8	protein_coding	CODING	milk fat globule-EGF factor 8 protein	2.5602	1.50119e-07	1.31593e-05
ENSG00000166598	64	127	49	90	74	101	116	275	180	187	332	172	HSP90B1	protein_coding	CODING	heat shock protein 90 beta family member 1	1.38594	1.51747e-07	1.32626e-05
ENSG00000122176	2	2	0	1	5	7	2	21	11	17	17	13	FMOD	protein_coding	CODING	fibromodulin	2.66308	1.53233e-07	1.3353e-05
ENSG00000171490	15	13	13	13	13	16	12	47	46	39	58	49	RSL1D1	protein_coding	CODING	ribosomal L1 domain containing 1	1.79758	1.5424e-07	1.34012e-05
ENSG00000175899	29	26	24	20	25	18	28	99	270	44	203	42	A2M	protein_coding	CODING	alpha-2-macroglobulin	2.05016	1.55278e-07	1.34518e-05
ENSG00000184551	30	21	34	22	30	40	45	3	8	6	8	5	AC132872.1				-2.30081	1.5633e-07	1.35033e-05
ENSG00000163931	6	7	6	9	0	15	3	24	25	49	36	24	TKT	protein_coding	CODING	transketolase	2.43879	1.62123e-07	1.39629e-05
ENSG00000086570	43	67	43	62	50	69	121	10	17	18	15	20	FAT2	protein_coding	CODING	FAT atypical cadherin 2	-1.94543	1.70139e-07	1.46107e-05
ENSG00000223764	1	28	25	26	15	18	7	0	3	3	0	0	RP11-54O7.3	lincRNA	NONCODING		-3.31384	1.73899e-07	1.48903e-05
ENSG00000269956	37	39	36	33	37	53	47	7	7	9	8	16	MKNK1-AS1	antisense	NONCODING	MKNK1 antisense RNA 1	-2.04204	1.76076e-07	1.50332e-05
ENSG00000261641	58	39	14	45	51	37	44	5	2	9	12	10	LA16c-390E6.5	antisense	NONCODING		-2.54053	1.79124e-07	1.52143e-05
ENSG00000118523	18	17	10	7	26	30	28	56	48	61	137	61	CTGF	protein_coding	CODING	connective tissue growth factor	1.9273	1.79227e-07	1.52143e-05
ENSG00000166033	27	4	7	6	14	3	9	45	30	46	33	36	HTRA1	protein_coding	CODING	HtrA serine peptidase 1	2.22409	1.83954e-07	1.55707e-05
ENSG00000054118	17	6	16	16	28	18	28	52	70	47	92	56	THRAP3	protein_coding	CODING	thyroid hormone receptor associated protein 3	1.84023	1.84593e-07	1.55802e-05
ENSG00000114857	207	218	486	202	214	549	272	71	183	68	81	116	NKTR	protein_coding	CODING	natural killer cell triggering receptor	-1.53871	1.86545e-07	1.56865e-05
ENSG00000106682	1	3	8	11	6	3	5	36	32	16	32	17	EIF4H	protein_coding	CODING	eukaryotic translation initiation factor 4H	2.40624	1.8713e-07	1.56865e-05
ENSG00000135916	12	8	12	7	7	1	3	43	26	26	30	31	ITM2C	protein_coding	CODING	integral membrane protein 2C	2.36031	1.87601e-07	1.56865e-05
ENSG00000176438	1	0	0	0	2	0	1	5	10	5	6	4	SYNE3	protein_coding	CODING	spectrin repeat containing nuclear envelope family member 3	2.60355	1.87977e-07	1.56865e-05
ENSG00000167110	5	2	4	6	2	2	6	18	18	19	18	24	GOLGA2	protein_coding	CODING	golgin A2	2.40709	1.91598e-07	1.59337e-05
ENSG00000158887	9	0	6	2	6	4	3	7	76	25	28	34	MPZ	protein_coding	CODING	myelin protein zero	2.81223	1.92018e-07	1.59337e-05
ENSG00000168497	8	1	1	0	5	4	8	23	19	13	37	17	SDPR	protein_coding	CODING		2.80225	1.92752e-07	1.59498e-05
ENSG00000118785	0	10	6	1	2	4	1	17	35	21	24	10	SPP1	protein_coding	CODING	secreted phosphoprotein 1	2.78055	1.9536e-07	1.61205e-05
ENSG00000265666	118	56	120	64	70	86	92	18	24	31	26	27	CTD-2267D19.2	antisense	NONCODING		-1.71795	1.97503e-07	1.62519e-05
ENSG00000082781	3	7	4	1	8	7	4	32	26	25	30	12	ITGB5	protein_coding	CODING	integrin subunit beta 5	2.39942	2.02788e-07	1.66364e-05
ENSG00000135842	13	8	6	12	17	13	15	39	53	47	48	34	FAM129A	protein_coding	CODING	family with sequence similarity 129 member A	1.87818	2.03337e-07	1.66364e-05
ENSG00000110955	5	4	2	7	4	2	3	35	17	19	23	15	ATP5B	protein_coding	CODING	ATP synthase, H+ transporting, mitochondrial F1 complex, beta polypeptide	2.36746	2.03865e-07	1.66364e-05
ENSG00000182718	16	29	9	35	16	12	10	73	71	44	61	52	ANXA2	protein_coding	CODING	annexin A2	1.84949	2.05443e-07	1.6719e-05
ENSG00000117298	6	4	8	7	5	8	4	32	33	29	37	16	ECE1	protein_coding	CODING	endothelin converting enzyme 1	2.15003	2.07099e-07	1.68075e-05
ENSG00000136068	14	12	19	17	28	23	24	41	89	78	63	56	FLNB	protein_coding	CODING	filamin B	1.74979	2.0868e-07	1.68324e-05
ENSG00000231500	41	51	37	69	48	41	44	190	174	98	154	80	RPS18	protein_coding	CODING	ribosomal protein S18	1.49766	2.09071e-07	1.68324e-05
ENSG00000224570	31	97	76	76	95	84	65	16	19	26	23	12	RP11-430H12.2				-1.89755	2.09116e-07	1.68324e-05
ENSG00000131711	28	54	29	21	30	36	30	75	130	94	172	60	MAP1B	protein_coding	CODING	microtubule associated protein 1B	1.64542	2.09839e-07	1.68447e-05
ENSG00000177943	62	52	92	40	79	71	64	16	28	18	4	23	MAMDC4	protein_coding	CODING	MAM domain containing 4	-2.05269	2.15418e-07	1.72012e-05
ENSG00000235677	31	41	48	17	28	42	51	3	8	10	6	9	NPM1P26			nucleophosmin 1 pseudogene 26	-2.2665	2.15444e-07	1.72012e-05
ENSG00000070081	6	6	4	5	6	1	5	31	19	21	25	20	NUCB2	protein_coding	CODING	nucleobindin 2	2.28133	2.20795e-07	1.75809e-05
ENSG00000145741	12	11	7	17	12	9	9	49	42	43	41	27	BTF3	protein_coding	CODING	basic transcription factor 3	1.91187	2.23753e-07	1.77685e-05
ENSG00000225614	23	38	18	30	37	69	26	3	6	5	8	6	ZNF469	protein_coding	CODING	zinc finger protein 469	-2.39046	2.25019e-07	1.78211e-05
ENSG00000224660	184	171	316	144	186	194	287	52	95	86	68	91	SH3BP5-AS1	antisense	NONCODING	SH3BP5 antisense RNA 1	-1.4007	2.27693e-07	1.79847e-05
ENSG00000113140	74	73	58	66	74	57	56	221	219	211	118	113	SPARC	protein_coding	CODING	secreted protein acidic and cysteine rich	1.37862	2.34712e-07	1.84717e-05
ENSG00000131171	6	5	4	10	5	2	5	25	32	24	24	18	SH3BGRL	protein_coding	CODING	SH3 domain binding glutamate rich protein like	2.28985	2.35712e-07	1.84717e-05
ENSG00000006282	0	2	0	1	0	0	0	13	3	5	4	4	SPATA20	protein_coding	CODING	spermatogenesis associated 20	2.54522	2.35735e-07	1.84717e-05
ENSG00000107771	1	0	1	2	1	1	0	9	13	4	11	2	CCSER2	protein_coding	CODING	coiled-coil serine rich protein 2	2.65552	2.38219e-07	1.85832e-05
ENSG00000072501	7	3	6	7	5	4	6	27	18	25	43	21	SMC1A	protein_coding	CODING	structural maintenance of chromosomes 1A	2.1786	2.38416e-07	1.85832e-05
ENSG00000123240	3	4	7	2	6	7	4	24	25	20	27	19	OPTN	protein_coding	CODING	optineurin	2.23817	2.45936e-07	1.91189e-05
ENSG00000260051	17	19	13	15	19	42	19	3	6	2	0	4	LA16c-390E6.4	antisense	NONCODING		-2.80407	2.4881e-07	1.92164e-05
ENSG00000204469	8	5	1	3	4	5	11	22	29	18	30	27	PRRC2A	protein_coding	CODING	proline rich coiled-coil 2A	2.31661	2.48848e-07	1.92164e-05
ENSG00000182899	15	7	18	20	21	16	11	61	61	41	71	40	RPL35A	protein_coding	CODING	ribosomal protein L35a	1.8118	2.49141e-07	1.92164e-05
ENSG00000109107	4	2	2	2	0	1	0	19	17	9	15	7	ALDOC	protein_coding	CODING	aldolase, fructose-bisphosphate C	2.61834	2.50336e-07	1.92583e-05
ENSG00000184640	10	8	11	9	9	21	9	37	32	39	57	42	2017-09-09	protein_coding	CODING	septin 9	1.89955	2.53003e-07	1.93495e-05
ENSG00000258634	81	55	60	60	83	78	69	8	23	14	16	46	RP4-773N10.4	antisense	NONCODING		-1.89102	2.53065e-07	1.93495e-05
ENSG00000233016	40	36	103	31	93	74	44	11	10	15	4	24	SNHG7	antisense	NONCODING	small nucleolar RNA host gene 7	-2.21646	2.53487e-07	1.93495e-05
ENSG00000228492	64	65	65	39	81	104	64	9	22	18	21	25	RAB11FIP1P1			RAB11 family interacting protein 1 pseudogene 1	-1.85974	2.58404e-07	1.9674e-05
ENSG00000173486	0	1	2	0	3	0	0	15	8	9	7	5	FKBP2	protein_coding	CODING	FK506 binding protein 2	2.66865	2.61941e-07	1.9892e-05
ENSG00000198556	118	81	234	98	68	71	90	23	23	28	14	66	ZNF789	protein_coding	CODING	zinc finger protein 789	-1.88189	2.63069e-07	1.99264e-05
ENSG00000173812	0	0	0	0	3	3	1	9	8	10	18	4	EIF1	protein_coding	CODING	eukaryotic translation initiation factor 1	2.72308	2.64403e-07	1.99763e-05
ENSG00000232043	131	105	145	48	80	219	126	13	31	40	28	55	RP4-530I15.9	antisense	NONCODING		-1.87915	2.74043e-07	2.06518e-05
ENSG00000269937	11	9	6	10	6	5	7	1	0	1	1	1	RP11-20I23.8	antisense	NONCODING		-2.58574	2.79112e-07	2.09802e-05
ENSG00000065054	8	3	2	5	14	9	5	25	25	19	31	44	SLC9A3R2	protein_coding	CODING	SLC9A3 regulator 2	2.29636	2.90419e-07	2.17748e-05
ENSG00000198356	0	0	0	0	0	0	1	7	2	7	5	4	ASNA1	protein_coding	CODING	arsA arsenite transporter, ATP-binding, homolog 1 (bacterial)	2.47846	2.91277e-07	2.17838e-05
ENSG00000130175	4	2	4	3	4	2	5	18	15	20	21	23	PRKCSH	protein_coding	CODING	protein kinase C substrate 80K-H	2.27446	2.93336e-07	2.18824e-05
ENSG00000109610	1	0	1	0	0	2	1	6	5	7	5	8	SOD3	protein_coding	CODING	superoxide dismutase 3	2.56449	2.94374e-07	2.19046e-05
ENSG00000176658	10	3	3	2	4	11	4	18	32	27	18	29	MYO1D	protein_coding	CODING	myosin ID	2.28808	2.97411e-07	2.20749e-05
ENSG00000173402	2	0	1	1	1	1	2	3	11	9	14	8	DAG1	protein_coding	CODING	dystroglycan 1	2.63675	2.99844e-07	2.21997e-05
ENSG00000108061	2	0	2	6	1	1	2	13	19	16	14	7	SHOC2	protein_coding	CODING	SHOC2, leucine rich repeat scaffold protein	2.6145	3.03882e-07	2.24425e-05
ENSG00000158863	50	37	86	64	60	36	35	13	10	13	4	25	FAM160B2	protein_coding	CODING	family with sequence similarity 160 member B2	-2.10498	3.11384e-07	2.2848e-05
ENSG00000114026	54	58	59	33	64	54	40	8	24	11	10	17	OGG1	protein_coding	CODING	8-oxoguanine DNA glycosylase	-1.92665	3.12464e-07	2.2848e-05
ENSG00000135535	8	4	4	15	3	3	3	28	27	20	21	25	CD164	protein_coding	CODING	CD164 molecule	2.25805	3.12552e-07	2.2848e-05
ENSG00000269352	19	20	35	16	20	25	19	1	6	5	4	3	AC018766.5	antisense	NONCODING		-2.47947	3.13508e-07	2.2848e-05
ENSG00000234361	3	5	8	6	3	19	9	1	1	2	2	0	RP11-52J3.3	antisense	NONCODING		-2.62788	3.13729e-07	2.2848e-05
ENSG00000144810	34	31	41	30	38	24	35	104	76	152	104	65	COL8A1	protein_coding	CODING	collagen type VIII alpha 1 chain	1.53593	3.14014e-07	2.2848e-05
ENSG00000231064	15	18	17	24	23	17	21	1	4	1	3	8	RP11-263K19.4	antisense	NONCODING		-2.62661	3.23821e-07	2.35037e-05
ENSG00000254672	6	17	31	21	10	32	14	0	0	6	5	2	RP5-916O11.3				-3.04895	3.27512e-07	2.37133e-05
ENSG00000138449	1	0	0	2	1	2	1	7	11	8	16	3	SLC40A1	protein_coding	CODING	solute carrier family 40 member 1	2.6225	3.36702e-07	2.43191e-05
ENSG00000105698	11	6	3	7	5	10	7	29	27	34	28	26	USF2	protein_coding	CODING	upstream transcription factor 2, c-fos interacting	2.05145	3.38076e-07	2.43588e-05
ENSG00000153827	5	13	7	12	8	11	9	41	42	24	56	29	TRIP12	protein_coding	CODING	thyroid hormone receptor interactor 12	1.95192	3.40474e-07	2.44136e-05
ENSG00000146457	494	595	281	556	385	376	462	178	165	243	196	225	WTAP	protein_coding	CODING	WT1 associated protein	-1.12557	3.40489e-07	2.44136e-05
ENSG00000158022	2	2	0	1	3	5	1	6	10	12	15	50	TRIM63	protein_coding	CODING	tripartite motif containing 63	2.78221	3.42613e-07	2.45064e-05
ENSG00000135387	9	7	7	7	12	5	9	29	41	30	40	22	CAPRIN1	protein_coding	CODING	cell cycle associated protein 1	1.97608	3.48629e-07	2.48764e-05
ENSG00000160714	0	1	1	2	6	2	0	11	16	12	8	7	UBE2Q1	protein_coding	CODING	ubiquitin conjugating enzyme E2 Q1	2.64839	3.52539e-07	2.50596e-05
ENSG00000196914	17	20	16	25	24	22	27	72	81	59	74	47	ARHGEF12	protein_coding	CODING	Rho guanine nucleotide exchange factor 12	1.62296	3.52892e-07	2.50596e-05
ENSG00000197956	6	6	4	15	5	4	9	37	54	28	17	26	S100A6	protein_coding	CODING	S100 calcium binding protein A6	2.14872	3.56484e-07	2.5254e-05
ENSG00000268006	216	225	272	258	198	219	251	80	53	142	95	129	PTOV1-AS1	antisense	NONCODING	PTOV1 antisense RNA 1	-1.29128	3.61582e-07	2.55354e-05
ENSG00000137573	26	48	15	17	18	17	27	68	102	58	110	50	SULF1	protein_coding	CODING	sulfatase 1	1.70926	3.62185e-07	2.55354e-05
ENSG00000212998	46	37	60	43	48	66	57	7	15	16	14	18	RBM12B-AS1	protein_coding	CODING	RBM12B antisense RNA 1	-1.86369	3.69009e-07	2.59142e-05
ENSG00000214199	0	0	0	0	0	0	0	4	6	2	4	2	EEF1A1P12			eukaryotic translation elongation factor 1 alpha 1 pseudogene 12	2.34542	3.69705e-07	2.59142e-05
ENSG00000261819	8	17	30	6	14	49	27	0	0	2	4	7	RP11-680G24.4				-3.19234	3.70246e-07	2.59142e-05
ENSG00000130726	1	0	0	3	1	2	0	6	7	11	6	10	TRIM28	protein_coding	CODING	tripartite motif containing 28	2.56115	3.71067e-07	2.59142e-05
ENSG00000261971	7	1	7	4	6	3	2	0	0	0	1	0	RP11-473M20.7	antisense	NONCODING		-2.42575	3.76784e-07	2.62514e-05
ENSG00000160710	14	9	8	10	5	7	5	25	25	29	58	35	ADAR	protein_coding	CODING	adenosine deaminase, RNA specific	2.0368	3.86495e-07	2.68646e-05
ENSG00000127920	3	2	3	1	1	2	4	32	12	19	13	10	GNG11	protein_coding	CODING	G protein subunit gamma 11	2.4635	3.8995e-07	2.70052e-05
ENSG00000197530	50	47	57	38	36	27	52	13	17	5	9	12	MIB2	protein_coding	CODING	mindbomb E3 ubiquitin protein ligase 2	-1.99725	3.90991e-07	2.70052e-05
ENSG00000226312	71	62	82	53	57	56	82	17	15	15	20	35	CFLAR-AS1	antisense	NONCODING	CFLAR antisense RNA 1	-1.72177	3.91818e-07	2.70052e-05
ENSG00000120055	8	9	6	4	6	2	3	0	1	1	0	1	C10orf95	protein_coding	CODING	chromosome 10 open reading frame 95	-2.41654	3.93502e-07	2.70052e-05
ENSG00000115307	1	0	2	0	1	2	0	4	10	7	9	10	AUP1	protein_coding	CODING	ancient ubiquitous protein 1	2.54272	3.9397e-07	2.70052e-05
ENSG00000153147	13	24	8	8	11	19	6	47	59	53	44	28	SMARCA5	protein_coding	CODING	SWI/SNF related, matrix associated, actin dependent regulator of chromatin, subfamily a, member 5	1.90273	3.94003e-07	2.70052e-05
ENSG00000105409	2	2	0	1	2	0	2	13	8	11	13	10	ATP1A3	protein_coding	CODING	ATPase Na+/K+ transporting subunit alpha 3	2.5184	3.9889e-07	2.72277e-05
ENSG00000100234	226	168	331	222	364	125	270	1440	413	897	469	311	TIMP3	protein_coding	CODING	TIMP metallopeptidase inhibitor 3	1.38552	3.99985e-07	2.72277e-05
ENSG00000092964	5	0	5	4	5	6	4	30	39	20	19	12	DPYSL2	protein_coding	CODING	dihydropyrimidinase like 2	2.46002	4.01152e-07	2.72277e-05
ENSG00000104064	53	95	47	85	68	46	51	22	18	18	4	27	GABPB1	protein_coding	CODING	GA binding protein transcription factor beta subunit 1	-1.98694	4.01198e-07	2.72277e-05
ENSG00000174720	7	8	4	3	9	6	5	24	23	31	29	22	LARP7	protein_coding	CODING	La ribonucleoprotein domain family member 7	2.08548	4.02125e-07	2.72277e-05
ENSG00000106554	1	2	0	2	2	0	3	15	10	8	8	8	CHCHD3	protein_coding	CODING	coiled-coil-helix-coiled-coil-helix domain containing 3	2.67713	4.0278e-07	2.72277e-05
ENSG00000123200	52	17	34	33	40	48	32	89	113	92	109	96	ZC3H13	protein_coding	CODING	zinc finger CCCH-type containing 13	1.49969	4.05369e-07	2.72834e-05
ENSG00000204287	15	7	5	12	2	5	8	41	30	23	31	30	HLA-DRA	protein_coding	CODING	major histocompatibility complex, class II, DR alpha	2.10708	4.0545e-07	2.72834e-05
ENSG00000135486	29	15	15	22	19	24	31	101	92	66	82	34	HNRNPA1	protein_coding	CODING	heterogeneous nuclear ribonucleoprotein A1	1.71138	4.10077e-07	2.7532e-05
ENSG00000234009	1	0	0	2	2	0	0	7	5	8	3	8	RPL5P34			ribosomal protein L5 pseudogene 34	2.56326	4.2728e-07	2.8599e-05
ENSG00000183562	64	64	124	46	65	64	71	16	18	27	13	29	AC131971.1	protein_coding	CODING		-1.76218	4.27906e-07	2.8599e-05
ENSG00000197061	0	0	0	0	1	1	0	6	4	3	6	4	HIST1H4C	protein_coding	CODING	histone cluster 1 H4 family member c	2.37646	4.33977e-07	2.89393e-05
ENSG00000105612	1	0	0	1	2	0	1	9	5	6	3	4	DNASE2	protein_coding	CODING	deoxyribonuclease 2, lysosomal	2.51171	4.35216e-07	2.89566e-05
ENSG00000167900	25	4	18	9	5	8	10	2	1	2	0	1	TK1	protein_coding	CODING	thymidine kinase 1	-2.77697	4.38595e-07	2.91158e-05
ENSG00000183628	55	38	70	87	51	25	63	17	11	21	10	8	DGCR6	protein_coding	CODING	DiGeorge syndrome critical region gene 6	-1.98284	4.40405e-07	2.91704e-05
ENSG00000101342	116	82	110	90	73	112	117	22	32	24	65	32	TLDC2	protein_coding	CODING	TBC/LysM-associated domain containing 2	-1.59088	4.41667e-07	2.91885e-05
ENSG00000126106	18	10	11	17	16	34	16	1	1	4	2	6	TMEM53	protein_coding	CODING	transmembrane protein 53	-2.69491	4.44091e-07	2.92753e-05
ENSG00000133739	0	0	0	0	1	1	1	5	8	2	5	3	LRRCC1	protein_coding	CODING	leucine rich repeat and coiled-coil centrosomal protein 1	2.38658	4.45895e-07	2.92753e-05
ENSG00000224858	13	19	10	6	6	10	16	0	1	2	2	2	RPL29P11			ribosomal protein L29 pseudogene 11	-2.75346	4.45952e-07	2.92753e-05
ENSG00000186834	244	190	257	246	261	104	235	64	59	92	71	128	HEXIM1	protein_coding	CODING	hexamethylene bisacetamide inducible 1	-1.40112	4.47164e-07	2.92897e-05
ENSG00000213741	0	0	0	0	2	3	0	7	13	5	6	7	RPS29	protein_coding	CODING	ribosomal protein S29	2.62898	4.49238e-07	2.93605e-05
ENSG00000172809	35	7	16	9	29	14	21	81	69	48	53	50	RPL38	protein_coding	CODING	ribosomal protein L38	1.80941	4.55358e-07	2.96947e-05
ENSG00000223401	42	35	54	71	29	43	43	8	7	8	20	16	RP11-211G3.2	lincRNA	NONCODING		-1.99441	4.56481e-07	2.97024e-05
ENSG00000242048	9	12	7	5	11	24	20	0	0	0	6	2	RP13-452N2.1	processed_transcript	NONCODING		-2.91181	4.69338e-07	3.04719e-05
ENSG00000143799	11	5	11	8	7	4	13	35	30	34	35	27	PARP1	protein_coding	CODING	poly(ADP-ribose) polymerase 1	1.98142	4.79371e-07	3.1026e-05
ENSG00000184956	4	4	8	4	5	13	26	1	1	0	0	1	MUC6	protein_coding	CODING	mucin 6, oligomeric mucus/gel-forming	-2.67658	4.79973e-07	3.1026e-05
ENSG00000129083	1	0	1	2	3	2	1	19	12	8	6	7	COPB1	protein_coding	CODING	coatomer protein complex subunit beta 1	2.58334	4.81856e-07	3.10797e-05
ENSG00000109971	68	69	96	104	58	54	55	225	201	169	165	124	HSPA8	protein_coding	CODING	heat shock protein family A (Hsp70) member 8	1.30479	4.90682e-07	3.158e-05
ENSG00000110321	12	16	12	20	20	16	19	58	68	48	70	35	EIF4G2	protein_coding	CODING	eukaryotic translation initiation factor 4 gamma 2	1.70293	4.9288e-07	3.16525e-05
ENSG00000161671	1	3	1	3	0	1	0	8	6	10	8	7	EMC10	protein_coding	CODING	ER membrane protein complex subunit 10	2.59899	4.96087e-07	3.17894e-05
ENSG00000002586	2	1	2	3	5	3	2	18	10	15	13	22	CD99	protein_coding	CODING	CD99 molecule (Xg blood group)	2.38468	4.98758e-07	3.18914e-05
ENSG00000071127	9	12	3	14	7	6	8	30	56	21	51	23	WDR1	protein_coding	CODING	WD repeat domain 1	2.08019	5.07664e-07	3.23662e-05
ENSG00000135046	8	11	13	15	7	9	14	41	46	29	50	32	ANXA1	protein_coding	CODING	annexin A1	1.84934	5.08375e-07	3.23662e-05
ENSG00000267458	48	95	42	45	85	101	75	13	6	22	33	24	CTC-425F1.4	antisense	NONCODING		-1.9723	5.15607e-07	3.2756e-05
ENSG00000259456	13	12	15	11	10	14	10	0	4	0	1	7	RP5-914P20.5	antisense	NONCODING		-2.79771	5.20917e-07	3.30223e-05
ENSG00000165502	15	22	30	31	40	24	15	105	69	130	68	44	RPL36AL	protein_coding	CODING	ribosomal protein L36a like	1.67614	5.36932e-07	3.39647e-05
ENSG00000153187	96	51	59	70	70	78	79	162	157	157	202	168	HNRNPU	protein_coding	CODING	heterogeneous nuclear ribonucleoprotein U	1.24846	5.41854e-07	3.42028e-05
ENSG00000165757	13	33	12	21	23	32	19	60	48	85	103	52	KIAA1462	protein_coding	CODING		1.68615	5.47486e-07	3.44846e-05
ENSG00000200243	0	0	0	0	0	0	0	5	8	1	4	1	RN7SKP79	misc_RNA	NONCODING	RNA, 7SK small nuclear pseudogene 79	2.42889	5.63508e-07	3.54183e-05
ENSG00000074964	1	0	1	0	1	2	2	6	14	4	12	8	ARHGEF10L	protein_coding	CODING	Rho guanine nucleotide exchange factor 10 like	2.57543	5.64777e-07	3.54227e-05
ENSG00000163848	4	1	1	0	5	2	3	10	24	15	14	7	ZNF148	protein_coding	CODING	zinc finger protein 148	2.59232	5.66439e-07	3.54516e-05
ENSG00000187498	13	6	9	12	7	11	7	27	100	20	72	28	COL4A1	protein_coding	CODING	collagen type IV alpha 1 chain	2.09061	5.77196e-07	3.60033e-05
ENSG00000100364	0	2	1	3	1	5	2	9	13	10	14	12	KIAA0930	protein_coding	CODING	KIAA0930	2.54883	5.7769e-07	3.60033e-05
ENSG00000082014	77	82	141	99	99	64	63	12	34	31	26	39	SMARCD3	protein_coding	CODING	SWI/SNF related, matrix associated, actin dependent regulator of chromatin, subfamily d, member 3	-1.67961	5.84116e-07	3.63271e-05
ENSG00000226252	46	18	22	18	23	34	28	1	12	4	4	4	RP1-18D14.7	antisense	NONCODING		-2.46462	5.96339e-07	3.70093e-05
ENSG00000169020	4	8	7	6	5	5	4	26	21	22	29	21	ATP5I	protein_coding	CODING	ATP synthase, H+ transporting, mitochondrial Fo complex subunit E	2.04764	6.01869e-07	3.72742e-05
ENSG00000072364	11	10	13	12	7	11	8	34	40	31	40	36	AFF4	protein_coding	CODING	AF4/FMR2 family member 4	1.81056	6.04317e-07	3.73475e-05
ENSG00000115457	3	1	0	5	1	5	0	15	20	5	31	8	IGFBP2	protein_coding	CODING	insulin like growth factor binding protein 2	2.81904	6.10072e-07	3.76245e-05
ENSG00000160226	113	207	220	239	173	101	177	86	26	47	51	108	C21orf2	protein_coding	CODING	chromosome 21 open reading frame 2	-1.55047	6.16401e-07	3.79356e-05
ENSG00000143756	0	0	2	0	1	0	0	7	10	6	7	2	FBXO28	protein_coding	CODING	F-box protein 28	2.52853	6.17847e-07	3.79456e-05
ENSG00000197070	194	174	244	131	151	140	102	48	56	69	35	92	ARRDC1	protein_coding	CODING	arrestin domain containing 1	-1.44166	6.20724e-07	3.80432e-05
ENSG00000101040	0	2	0	0	2	1	3	17	9	3	10	4	ZMYND8	protein_coding	CODING	zinc finger MYND-type containing 8	2.64746	6.2556e-07	3.82602e-05
ENSG00000188738	169	330	186	162	270	172	218	32	64	91	57	190	FSIP2	protein_coding	CODING	fibrous sheath interacting protein 2	-1.51242	6.34052e-07	3.86995e-05
ENSG00000255302	16	15	18	18	17	12	16	60	41	50	60	44	EID1	protein_coding	CODING	EP300 interacting inhibitor of differentiation 1	1.64737	6.3554e-07	3.87103e-05
ENSG00000125743	6	6	5	6	7	6	10	38	24	18	20	40	SNRPD2	protein_coding	CODING	small nuclear ribonucleoprotein D2 polypeptide	2.04066	6.44018e-07	3.91459e-05
ENSG00000072818	324	171	287	214	332	173	183	59	98	99	68	155	ACAP1	protein_coding	CODING	ArfGAP with coiled-coil, ankyrin repeat and PH domains 1	-1.34511	6.46014e-07	3.91867e-05
ENSG00000272356	60	78	96	45	42	68	96	13	23	17	16	32	RP5-1112D6.8	antisense	NONCODING		-1.76067	6.5439e-07	3.96134e-05
ENSG00000213050	3	3	2	3	3	10	11	0	1	1	0	0	TPM3P1			tropomyosin 3 pseudogene 1	-2.35907	6.56937e-07	3.96862e-05
ENSG00000163453	81	71	57	60	95	65	61	214	199	192	173	100	IGFBP7	protein_coding	CODING	insulin like growth factor binding protein 7	1.29497	6.64583e-07	4.00662e-05
ENSG00000058272	6	13	10	4	15	10	21	31	125	37	50	25	PPP1R12A	protein_coding	CODING	protein phosphatase 1 regulatory subunit 12A	2.1055	6.69916e-07	4.02318e-05
ENSG00000161203	11	15	13	20	10	12	7	57	36	34	44	42	AP2M1	protein_coding	CODING	adaptor related protein complex 2 mu 1 subunit	1.77299	6.70053e-07	4.02318e-05
ENSG00000184682	81	48	54	33	135	132	99	6	34	8	13	47	C11orf89	protein_coding	CODING		-2.16602	6.78796e-07	4.06199e-05
ENSG00000162733	27	12	24	24	31	24	31	66	89	66	63	74	DDR2	protein_coding	CODING	discoidin domain receptor tyrosine kinase 2	1.56346	6.79268e-07	4.06199e-05
ENSG00000130723	18	6	7	4	14	11	8	24	41	39	55	29	PRRC2B	protein_coding	CODING	proline rich coiled-coil 2B	1.95394	6.85316e-07	4.08988e-05
ENSG00000086758	17	10	17	15	15	19	25	49	46	56	86	42	HUWE1	protein_coding	CODING	HECT, UBA and WWE domain containing 1, E3 ubiquitin protein ligase	1.67856	7.03813e-07	4.1918e-05
ENSG00000187260	30	28	42	26	37	50	25	6	7	6	11	11	WDR86	protein_coding	CODING	WD repeat domain 86	-2.03742	7.08748e-07	4.2127e-05
ENSG00000176046	18	15	27	21	31	24	20	66	42	103	61	74	NUPR1	protein_coding	CODING	nuclear protein 1, transcriptional regulator	1.60849	7.12415e-07	4.22599e-05
ENSG00000105894	13	4	10	7	10	6	13	32	28	54	17	124	PTN	protein_coding	CODING	pleiotrophin	2.19051	7.16847e-07	4.24376e-05
ENSG00000171530	2	2	0	1	0	3	1	18	18	3	14	8	TBCA	protein_coding	CODING	tubulin folding cofactor A	2.70178	7.26686e-07	4.29341e-05
ENSG00000239665	80	90	49	57	64	74	108	9	30	19	23	36	RP11-295P9.3	protein_coding	CODING		-1.74881	7.30621e-07	4.30804e-05
ENSG00000177600	5	3	0	1	3	4	1	16	20	12	10	10	RPLP2	protein_coding	CODING	ribosomal protein lateral stalk subunit P2	2.52443	7.32292e-07	4.30929e-05
ENSG00000220008	78	88	48	99	67	81	116	31	14	18	35	34	LINGO3	protein_coding	CODING	leucine rich repeat and Ig domain containing 3	-1.66022	7.46277e-07	4.38285e-05
ENSG00000116745	86	41	64	79	28	1	21	524	170	82	113	133	RPE65	protein_coding	CODING	RPE65, retinoid isomerohydrolase	2.51416	7.54606e-07	4.42298e-05
ENSG00000106052	15	11	12	16	11	16	22	73	48	41	44	37	TAX1BP1	protein_coding	CODING	Tax1 binding protein 1	1.70892	7.57156e-07	4.42914e-05
ENSG00000011304	0	0	3	2	3	2	3	10	10	11	12	8	PTBP1	protein_coding	CODING	polypyrimidine tract binding protein 1	2.55319	7.71251e-07	4.50267e-05
ENSG00000256967	19	24	16	22	18	29	17	2	2	2	3	12	RP11-273B20.1	antisense	NONCODING		-2.45232	7.87262e-07	4.58708e-05
ENSG00000267244	44	29	40	27	41	58	63	6	12	8	8	23	CTB-31O20.4	processed_transcript	NONCODING		-2.01179	7.91275e-07	4.60139e-05
ENSG00000166963	18	9	11	10	15	14	9	33	42	44	47	41	MAP1A	protein_coding	CODING	microtubule associated protein 1A	1.73724	7.94436e-07	4.61069e-05
ENSG00000178913	10	6	10	6	5	8	6	35	28	27	28	23	TAF7	protein_coding	CODING	TATA-box binding protein associated factor 7	1.92195	8.08075e-07	4.68065e-05
ENSG00000022267	7	8	3	6	0	4	9	21	54	19	29	14	FHL1	protein_coding	CODING	four and a half LIM domains 1	2.46578	8.12139e-07	4.69499e-05
ENSG00000235033	160	134	147	121	78	188	120	35	57	48	47	60	RP11-61I13.3	antisense	NONCODING		-1.42302	8.13814e-07	4.69549e-05
ENSG00000104324	2	2	2	0	1	1	0	9	8	6	9	7	CPQ	protein_coding	CODING	carboxypeptidase Q	2.48664	8.17724e-07	4.6974e-05
ENSG00000179222	1	1	3	3	1	0	1	21	5	12	12	8	MAGED1	protein_coding	CODING	MAGE family member D1	2.54499	8.1855e-07	4.6974e-05
ENSG00000255112	2	1	2	5	2	3	3	13	10	17	23	14	CHMP1B	protein_coding	CODING	charged multivesicular body protein 1B	2.30661	8.19868e-07	4.6974e-05
ENSG00000273188	4	5	8	8	9	9	15	1	0	1	1	2	RP3-402G11.25	antisense	NONCODING		-2.5292	8.22396e-07	4.6974e-05
ENSG00000143337	13	3	2	2	3	6	6	19	22	17	27	24	TOR1AIP1	protein_coding	CODING	torsin 1A interacting protein 1	2.23312	8.23159e-07	4.6974e-05
ENSG00000140416	19	15	7	13	15	10	11	42	125	26	55	32	TPM1	protein_coding	CODING	tropomyosin 1 (alpha)	1.92277	8.23686e-07	4.6974e-05
ENSG00000234745	18	7	14	17	17	17	12	69	49	37	77	30	HLA-B	protein_coding	CODING	major histocompatibility complex, class I, B	1.75441	8.45484e-07	4.81015e-05
ENSG00000269657	35	125	22	81	36	79	51	3	3	10	10	57	AC079210.1	protein_coding	CODING		-2.53034	8.46714e-07	4.81015e-05
ENSG00000164944	4	1	4	5	3	2	4	14	25	18	18	10	KIAA1429	protein_coding	CODING	KIAA1429	2.37327	8.6613e-07	4.91101e-05
ENSG00000129518	2	0	0	1	5	5	1	11	9	12	10	10	EAPP	protein_coding	CODING	E2F associated phosphoprotein	2.59231	8.7611e-07	4.95454e-05
ENSG00000113141	32	22	38	26	31	22	31	88	75	71	92	67	IK	protein_coding	CODING	IK cytokine, down-regulator of HLA II	1.46103	8.77161e-07	4.95454e-05
ENSG00000198691	8	5	9	4	7	1	7	35	20	25	22	21	ABCA4	protein_coding	CODING	ATP binding cassette subfamily A member 4	2.10817	8.80937e-07	4.96636e-05
ENSG00000163956	10	3	7	6	9	11	10	34	24	34	37	25	LRPAP1	protein_coding	CODING	LDL receptor related protein associated protein 1	1.97621	8.96311e-07	5.04341e-05
ENSG00000130779	9	14	9	16	9	5	14	41	37	36	59	25	CLIP1	protein_coding	CODING	CAP-Gly domain containing linker protein 1	1.84586	9.09979e-07	5.11059e-05
ENSG00000056097	11	11	9	9	10	4	4	36	27	33	29	26	ZFR	protein_coding	CODING	zinc finger RNA binding protein	1.94566	9.23285e-07	5.17548e-05
ENSG00000136235	22	20	17	19	23	15	23	69	68	61	72	37	GPNMB	protein_coding	CODING	glycoprotein nmb	1.58134	9.31807e-07	5.21335e-05
ENSG00000185896	6	2	5	7	5	6	2	20	28	13	27	20	LAMP1	protein_coding	CODING	lysosomal associated membrane protein 1	2.12992	9.39454e-07	5.2462e-05
ENSG00000263847	6	5	12	5	6	8	8	0	1	1	1	3	RP11-143J12.3	antisense	NONCODING		-2.51257	9.5113e-07	5.2916e-05
ENSG00000236304	93	167	87	62	77	195	56	10	71	23	20	33	AP001189.4	antisense	NONCODING		-1.87307	9.52859e-07	5.2916e-05
ENSG00000101161	4	4	4	7	4	3	1	21	27	15	21	16	PRPF6	protein_coding	CODING	pre-mRNA processing factor 6	2.27845	9.52958e-07	5.2916e-05
ENSG00000145217	57	118	44	97	83	109	79	13	22	33	24	37	SLC26A1	protein_coding	CODING	solute carrier family 26 member 1	-1.68835	9.5594e-07	5.2982e-05
ENSG00000133104	14	11	10	17	16	17	19	52	55	57	40	37	SPG20	protein_coding	CODING	spastic paraplegia 20 (Troyer syndrome)	1.65508	9.58431e-07	5.30206e-05
ENSG00000113013	31	17	19	24	18	9	19	76	52	54	71	43	HSPA9	protein_coding	CODING	heat shock protein family A (Hsp70) member 9	1.64886	9.68537e-07	5.34796e-05
ENSG00000135999	2	0	0	1	1	2	0	7	5	4	9	5	EPC2	protein_coding	CODING	enhancer of polycomb homolog 2	2.46416	9.88406e-07	5.44505e-05
ENSG00000217027	0	1	1	2	0	2	1	11	6	6	8	9	TPT1P4			tumor protein, translationally-controlled 1 pseudogene 4	2.46204	9.89807e-07	5.44505e-05
ENSG00000123933	0	0	2	0	1	0	1	7	6	3	9	4	MXD4	protein_coding	CODING	MAX dimerization protein 4	2.42025	9.93783e-07	5.45676e-05
ENSG00000113721	10	2	3	7	8	9	7	27	39	18	26	25	PDGFRB	protein_coding	CODING	platelet derived growth factor receptor beta	2.09277	9.99257e-07	5.47663e-05
ENSG00000232807	25	22	24	16	18	19	22	3	6	4	1	8	RP11-536K7.3	antisense	NONCODING		-2.4095	1.00232e-06	5.48326e-05
ENSG00000212673	36	103	75	33	30	68	81	6	10	17	13	29	AL136115.1	protein_coding	CODING		-2.01913	1.02755e-06	5.61088e-05
ENSG00000265681	4	3	3	10	1	2	1	23	24	9	21	16	RPL17	protein_coding	CODING	ribosomal protein L17	2.41009	1.03221e-06	5.62591e-05
ENSG00000128989	2	3	3	1	0	4	6	14	27	11	13	12	ARPP19	protein_coding	CODING	cAMP regulated phosphoprotein 19	2.45005	1.03942e-06	5.65477e-05
ENSG00000066739	0	3	0	3	2	0	0	9	7	8	7	5	ATG2B	protein_coding	CODING	autophagy related 2B	2.55118	1.0584e-06	5.73964e-05
ENSG00000092201	12	24	8	16	13	25	14	66	49	41	49	43	SUPT16H	protein_coding	CODING	SPT16 homolog, facilitates chromatin remodeling subunit	1.6957	1.0589e-06	5.73964e-05
ENSG00000152234	11	8	9	15	8	2	6	69	35	36	30	15	ATP5A1	protein_coding	CODING	ATP synthase, H+ transporting, mitochondrial F1 complex, alpha subunit 1, cardiac muscle	2.10846	1.06966e-06	5.77786e-05
ENSG00000179271	2	1	1	4	0	0	2	10	6	9	7	10	GADD45GIP1	protein_coding	CODING	GADD45G interacting protein 1	2.54166	1.06987e-06	5.77786e-05
ENSG00000119335	58	73	69	71	57	49	63	185	137	128	178	121	SET	protein_coding	CODING	SET nuclear proto-oncogene	1.24445	1.08746e-06	5.86216e-05
ENSG00000185222	22	29	16	28	25	29	23	86	51	70	70	72	WBP5	protein_coding	CODING		1.49997	1.10004e-06	5.9192e-05
ENSG00000165916	6	5	3	8	5	2	4	22	24	19	18	19	PSMC3	protein_coding	CODING	proteasome 26S subunit, ATPase 3	2.14405	1.10536e-06	5.93325e-05
ENSG00000198732	0	0	0	2	4	0	0	4	21	7	8	2	SMOC1	protein_coding	CODING	SPARC related modular calcium binding 1	2.70721	1.10667e-06	5.93325e-05
ENSG00000183260	109	143	106	169	114	121	138	75	29	50	45	51	ABHD16B	protein_coding	CODING	abhydrolase domain containing 16B	-1.3858	1.10938e-06	5.93701e-05
ENSG00000121671	7	2	4	2	0	2	0	21	11	9	15	14	CRY2	protein_coding	CODING	cryptochrome circadian clock 2	2.60997	1.11917e-06	5.97853e-05
ENSG00000122783	365	112	430	218	165	386	242	61	47	143	113	103	C7orf49	protein_coding	CODING	chromosome 7 open reading frame 49	-1.51692	1.1244e-06	5.99566e-05
ENSG00000183722	14	5	11	10	3	8	9	37	39	31	24	25	LHFP	protein_coding	CODING	lipoma HMGIC fusion partner	1.95002	1.14107e-06	6.07356e-05
ENSG00000099974	73	82	44	46	50	45	28	7	13	17	11	24	DDTL	protein_coding	CODING	D-dopachrome tautomerase like	-1.87826	1.14775e-06	6.09816e-05
ENSG00000089220	26	15	30	20	23	6	11	100	54	67	55	35	PEBP1	protein_coding	CODING	phosphatidylethanolamine binding protein 1	1.76782	1.15795e-06	6.1357e-05
ENSG00000126581	1	1	2	1	2	4	0	9	12	10	14	8	BECN1	protein_coding	CODING	beclin 1	2.46237	1.15915e-06	6.1357e-05
ENSG00000012822	3	3	5	6	8	6	10	30	32	15	32	16	CALCOCO1	protein_coding	CODING	calcium binding and coiled-coil domain 1	2.10189	1.16105e-06	6.1357e-05
ENSG00000256577	4	3	13	2	5	1	13	0	1	1	1	1	RP11-283I3.2	antisense	NONCODING		-2.38333	1.16527e-06	6.14701e-05
ENSG00000103260	30	41	36	61	41	29	28	8	7	3	9	24	METRN	protein_coding	CODING	meteorin, glial cell differentiation regulator	-2.05348	1.17302e-06	6.17233e-05
ENSG00000105640	16	8	16	16	17	6	15	57	31	44	46	47	RPL18A	protein_coding	CODING	ribosomal protein L18a	1.76539	1.17425e-06	6.17233e-05
ENSG00000034971	9	3	45	38	38	14	12	245	10	292	158	168	MYOC	protein_coding	CODING	myocilin	2.81943	1.20075e-06	6.30044e-05
ENSG00000138185	1001	1008	664	817	732	1385	680	257	405	552	372	698	ENTPD1	protein_coding	CODING	ectonucleoside triphosphate diphosphohydrolase 1	-1.00634	1.20422e-06	6.30742e-05
ENSG00000256885	36	27	49	27	28	14	21	3	9	3	2	12	AP001877.1				-2.28392	1.21344e-06	6.34448e-05
ENSG00000137124	0	1	0	0	0	0	0	3	9	3	4	3	ALDH1B1	protein_coding	CODING	aldehyde dehydrogenase 1 family member B1	2.37473	1.23056e-06	6.41992e-05
ENSG00000260872	38	45	104	28	36	79	48	9	9	18	12	17	RP11-680G24.5	antisense	NONCODING		-1.92384	1.23222e-06	6.41992e-05
ENSG00000273151	39	25	78	32	27	70	74	6	10	15	16	8	RP11-449P15.2	antisense	NONCODING		-2.02105	1.24315e-06	6.46548e-05
ENSG00000121858	2	2	0	1	0	3	2	10	13	12	7	5	TNFSF10	protein_coding	CODING	TNF superfamily member 10	2.47778	1.26897e-06	6.58817e-05
ENSG00000163820	1	4	1	1	5	5	6	12	12	17	15	17	FYCO1	protein_coding	CODING	FYVE and coiled-coil domain containing 1	2.44133	1.27357e-06	6.60045e-05
ENSG00000178980	3	5	4	2	3	2	1	27	18	13	10	11	SEPW1	protein_coding	CODING		2.32861	1.28174e-06	6.63118e-05
ENSG00000183597	1	0	0	0	0	0	0	8	2	2	6	3	TANGO2	protein_coding	CODING	transport and golgi organization 2 homolog	2.32835	1.29052e-06	6.66492e-05
ENSG00000250295	88	187	108	122	97	167	343	25	17	53	60	101	RP11-434I12.2	antisense	NONCODING		-1.74681	1.29588e-06	6.68089e-05
ENSG00000200091	4	6	7	1	5	6	4	1	2	0	1	0	RN7SKP163	misc_RNA	NONCODING	RNA, 7SK small nuclear pseudogene 163	-2.36058	1.32099e-06	6.79143e-05
ENSG00000166734	8	10	12	26	10	6	14	44	52	40	32	33	CASC4	protein_coding	CODING	cancer susceptibility 4	1.78146	1.32192e-06	6.79143e-05
ENSG00000204574	17	11	4	6	9	6	11	26	31	25	40	44	ABCF1	protein_coding	CODING	ATP binding cassette subfamily F member 1	1.88409	1.32493e-06	6.79512e-05
ENSG00000181350	110	120	138	67	67	124	95	19	21	50	32	59	FAM211A	protein_coding	CODING		-1.5767	1.34629e-06	6.88625e-05
ENSG00000131143	2	5	3	3	4	1	1	25	19	9	11	11	COX4I1	protein_coding	CODING	cytochrome c oxidase subunit 4I1	2.46264	1.34737e-06	6.88625e-05
ENSG00000074181	0	0	0	0	0	1	0	2	12	5	3	2	NOTCH3	protein_coding	CODING	notch 3	2.41805	1.36772e-06	6.9782e-05
ENSG00000085662	0	1	1	3	0	2	2	13	8	5	11	6	AKR1B1	protein_coding	CODING	aldo-keto reductase family 1 member B	2.4692	1.37025e-06	6.97906e-05
ENSG00000158714	14	7	24	6	18	7	10	1	1	0	2	5	SLAMF8	protein_coding	CODING	SLAM family member 8	-2.74899	1.37598e-06	6.99618e-05
ENSG00000124831	4	11	9	11	8	9	5	32	27	21	40	37	LRRFIP1	protein_coding	CODING	LRR binding FLII interacting protein 1	1.86969	1.38218e-06	7.01562e-05
ENSG00000255633	4	14	27	63	5	2	0	3	0	0	0	0	MTRNR2L9	protein_coding	CODING	MT-RNR2-like 9	-2.96294	1.38889e-06	7.03759e-05
ENSG00000122545	14	10	8	9	5	7	11	42	47	30	41	18	2017-09-07	protein_coding	CODING	septin 7	1.87042	1.40862e-06	7.12535e-05
ENSG00000163110	4	5	6	10	8	5	8	35	37	22	28	15	PDLIM5	protein_coding	CODING	PDZ and LIM domain 5	1.97542	1.41313e-06	7.13596e-05
ENSG00000266340	4	5	2	3	5	2	3	0	0	0	0	1	RP11-848P1.4	antisense	NONCODING		-2.16713	1.43538e-06	7.23592e-05
ENSG00000123094	11	12	17	6	12	6	15	42	48	45	34	23	RASSF8	protein_coding	CODING	Ras association domain family member 8	1.82283	1.43922e-06	7.24293e-05
ENSG00000204560	1	2	3	2	1	3	2	11	13	12	8	12	DHX16	protein_coding	CODING	DEAH-box helicase 16	2.34071	1.45122e-06	7.29091e-05
ENSG00000070366	175	687	285	295	364	257	242	103	134	94	87	209	SMG6	protein_coding	CODING	SMG6, nonsense mediated mRNA decay factor	-1.33549	1.45712e-06	7.30812e-05
ENSG00000264270	3	2	7	2	5	4	7	0	0	1	0	1	RP11-474I11.7	antisense	NONCODING		-2.21448	1.46119e-06	7.31612e-05
ENSG00000270528	14	5	6	3	4	3	4	0	2	1	0	0	RP11-674I16.2				-2.37888	1.46653e-06	7.3304e-05
ENSG00000188277	60	70	44	50	56	106	41	6	34	17	13	23	C15orf62	protein_coding	CODING	chromosome 15 open reading frame 62	-1.82996	1.47816e-06	7.37605e-05
ENSG00000135837	10	6	7	5	5	5	8	25	27	19	31	23	CEP350	protein_coding	CODING	centrosomal protein 350	1.94068	1.50323e-06	7.48853e-05
ENSG00000141759	0	1	1	3	0	0	0	9	4	5	4	4	TXNL4A	protein_coding	CODING	thioredoxin like 4A	2.47618	1.50763e-06	7.49777e-05
ENSG00000181800	72	46	79	32	33	85	137	10	25	8	14	29	CELF2-AS1	antisense	NONCODING	CELF2 antisense RNA 1	-1.95113	1.51787e-06	7.53604e-05
ENSG00000137154	38	47	39	92	65	43	42	188	171	115	134	76	RPS6	protein_coding	CODING	ribosomal protein S6	1.3819	1.53777e-06	7.60527e-05
ENSG00000143870	3	4	1	0	1	1	2	11	11	8	12	8	PDIA6	protein_coding	CODING	protein disulfide isomerase family A member 6	2.43152	1.54166e-06	7.60527e-05
ENSG00000122786	130	94	107	84	119	99	111	199	641	172	196	247	CALD1	protein_coding	CODING	caldesmon 1	1.27622	1.54187e-06	7.60527e-05
ENSG00000138336	2	2	1	2	1	2	0	16	10	10	6	8	TET1	protein_coding	CODING	tet methylcytosine dioxygenase 1	2.43873	1.54211e-06	7.60527e-05
ENSG00000131236	12	17	5	16	7	10	8	37	53	38	46	21	CAP1	protein_coding	CODING	adenylate cyclase associated protein 1	1.84829	1.54553e-06	7.60941e-05
ENSG00000139990	1	1	3	0	2	1	2	9	17	9	7	7	DCAF5	protein_coding	CODING	DDB1 and CUL4 associated factor 5	2.40721	1.56591e-06	7.69691e-05
ENSG00000197081	6	1	5	5	3	9	4	15	28	16	43	15	IGF2R	protein_coding	CODING	insulin like growth factor 2 receptor	2.2404	1.59903e-06	7.83722e-05
ENSG00000173638	86	44	111	37	47	51	57	3	52	15	8	19	SLC19A1	protein_coding	CODING	solute carrier family 19 member 1	-2.02277	1.59976e-06	7.83722e-05
ENSG00000162004	35	48	44	22	52	82	25	3	13	11	8	16	CCDC78	protein_coding	CODING	coiled-coil domain containing 78	-2.03732	1.64171e-06	8.02945e-05
ENSG00000156218	4	0	3	5	4	5	5	14	15	29	19	14	ADAMTSL3	protein_coding	CODING	ADAMTS like 3	2.33767	1.65084e-06	8.06073e-05
ENSG00000076706	3	16	12	5	11	21	2	23	201	26	40	26	MCAM	protein_coding	CODING	melanoma cell adhesion molecule	2.38852	1.66286e-06	8.10604e-05
ENSG00000237399	45	74	100	51	32	44	46	6	18	7	10	43	PITRM1-AS1	processed_transcript	NONCODING	PITRM1 antisense RNA 1	-1.95136	1.67518e-06	8.15263e-05
ENSG00000163682	42	35	64	90	61	69	69	203	221	170	137	79	RPL9	protein_coding	CODING	ribosomal protein L9	1.36815	1.6788e-06	8.1568e-05
ENSG00000100142	3	7	4	3	12	8	13	41	23	41	18	23	POLR2F	protein_coding	CODING	RNA polymerase II subunit F	2.05669	1.69221e-06	8.20845e-05
ENSG00000183617	1	0	1	0	0	1	0	6	4	3	2	6	MRPL54	protein_coding	CODING	mitochondrial ribosomal protein L54	2.35696	1.71432e-06	8.30208e-05
ENSG00000175463	29	16	32	25	32	22	31	5	9	2	5	11	TBC1D10C	protein_coding	CODING	TBC1 domain family member 10C	-2.14805	1.72212e-06	8.32621e-05
ENSG00000118271	151	151	365	420	172	8	120	3289	322	1388	342	302	TTR	protein_coding	CODING	transthyretin	2.39731	1.73303e-06	8.36527e-05
ENSG00000183638	0	0	0	0	0	0	1	5	8	4	3	2	RP1L1	protein_coding	CODING	RP1 like 1	2.27757	1.74045e-06	8.38737e-05
ENSG00000101150	0	1	0	4	3	1	0	7	8	12	5	5	TPD52L2	protein_coding	CODING	tumor protein D52 like 2	2.5668	1.76673e-06	8.50017e-05
ENSG00000261460	54	76	60	53	63	94	61	13	14	30	16	40	RP11-106M3.3	antisense	NONCODING		-1.64572	1.77401e-06	8.52132e-05
ENSG00000228672	16	32	21	22	10	14	17	3	2	4	2	4	PROB1	protein_coding	CODING	proline rich basic protein 1	-2.33054	1.77745e-06	8.52396e-05
ENSG00000224997	6	9	7	4	10	2	2	0	1	0	0	1	AL049840.1	protein_coding	CODING		-2.33457	1.80435e-06	8.63894e-05
ENSG00000272918	46	101	97	42	68	74	87	8	28	27	20	31	CTB-152G17.6	antisense	NONCODING		-1.72846	1.81604e-06	8.68083e-05
ENSG00000148604	33	6	17	20	11	0	15	92	32	34	56	57	RGR	protein_coding	CODING	retinal G protein coupled receptor	2.23385	1.82743e-06	8.71349e-05
ENSG00000243964	0	0	0	0	0	0	0	1	3	1	3	4	RP11-16F15.1				2.19289	1.82877e-06	8.71349e-05
ENSG00000072786	0	2	3	1	0	3	0	6	13	6	11	7	STK10	protein_coding	CODING	serine/threonine kinase 10	2.53478	1.84337e-06	8.76892e-05
ENSG00000181090	6	1	0	1	2	2	1	6	10	8	14	9	EHMT1	protein_coding	CODING	euchromatic histone lysine methyltransferase 1	2.47029	1.85336e-06	8.80228e-05
ENSG00000050344	233	195	346	140	164	187	255	46	95	103	55	149	NFE2L3	protein_coding	CODING	nuclear factor, erythroid 2 like 3	-1.34419	1.87639e-06	8.89735e-05
ENSG00000197728	1	1	3	4	4	4	5	24	12	10	19	12	RPS26	protein_coding	CODING	ribosomal protein S26	2.35064	1.89473e-06	8.96211e-05
ENSG00000159335	24	16	12	19	17	30	12	51	74	48	45	59	PTMS	protein_coding	CODING	parathymosin	1.58384	1.89997e-06	8.96211e-05
ENSG00000100412	5	2	3	3	8	2	3	18	17	11	20	19	ACO2	protein_coding	CODING	aconitase 2	2.16833	1.90139e-06	8.96211e-05
ENSG00000047410	19	30	23	28	31	19	24	84	105	56	97	37	TPR	protein_coding	CODING	translocated promoter region, nuclear basket protein	1.54598	1.90218e-06	8.96211e-05
ENSG00000261442	6	6	12	4	6	28	13	0	1	0	3	3	RP11-709D24.6	antisense	NONCODING		-2.68967	1.92749e-06	9.06686e-05
ENSG00000173917	14	15	18	21	3	18	17	0	1	5	2	2	HOXB2	protein_coding	CODING	homeobox B2	-2.7953	1.93987e-06	9.11063e-05
ENSG00000234571	5	18	7	26	13	15	7	1	3	3	2	0	RP5-998N21.4	lincRNA	NONCODING		-2.67696	1.94463e-06	9.11848e-05
ENSG00000157617	0	0	0	1	2	1	1	3	19	6	12	2	C2CD2	protein_coding	CODING	C2 calcium dependent domain containing 2	2.54222	1.94991e-06	9.12872e-05
ENSG00000138709	1	4	1	0	0	1	1	6	11	10	9	6	LARP1B	protein_coding	CODING	La ribonucleoprotein domain family member 1B	2.43	1.97621e-06	9.23721e-05
ENSG00000271500	28	45	60	35	30	104	39	3	7	15	29	10	RP11-288K12.1				-2.09836	1.99316e-06	9.30171e-05
ENSG00000273192	18	23	15	10	14	24	15	5	3	6	0	2	CITF22-1A6.3	lincRNA	NONCODING		-2.4887	2.02406e-06	9.43105e-05
ENSG00000225572	27	28	55	15	17	39	56	6	14	4	3	6	DOCK4-AS1	antisense	NONCODING	DOCK4 antisense RNA 1	-2.23889	2.04081e-06	9.49285e-05
ENSG00000268852	24	38	58	16	24	52	52	5	7	3	14	12	AC132872.2	protein_coding	CODING		-2.16917	2.04422e-06	9.49285e-05
ENSG00000087274	15	9	7	7	17	7	10	35	37	27	45	30	ADD1	protein_coding	CODING	adducin 1	1.77979	2.04697e-06	9.49285e-05
ENSG00000105063	3	0	0	0	0	5	3	7	7	7	8	11	PPP6R1	protein_coding	CODING	protein phosphatase 6 regulatory subunit 1	2.53382	2.11878e-06	9.81046e-05
ENSG00000085832	8	10	3	12	8	10	8	32	39	34	34	17	EPS15	protein_coding	CODING	epidermal growth factor receptor pathway substrate 15	1.86704	2.13092e-06	9.85125e-05
ENSG00000162068	4	9	2	5	7	24	6	1	0	1	1	2	NTN3	protein_coding	CODING	netrin 3	-2.55324	2.15243e-06	9.92398e-05
ENSG00000105669	3	1	0	3	3	1	2	14	9	7	10	10	COPE	protein_coding	CODING	coatomer protein complex subunit epsilon	2.40158	2.15337e-06	9.92398e-05
ENSG00000204843	7	3	7	8	6	5	5	17	30	21	27	22	DCTN1	protein_coding	CODING	dynactin subunit 1	1.93561	2.16823e-06	9.97689e-05
ENSG00000089289	1	3	1	3	4	7	2	9	12	20	15	17	IGBP1	protein_coding	CODING	immunoglobulin binding protein 1	2.2934	2.17861e-06	0.000100091
ENSG00000269399	8	11	21	24	15	13	13	2	3	4	2	2	CTD-3222D19.7	lincRNA	NONCODING		-2.38167	2.18618e-06	0.000100234
ENSG00000187735	2	0	2	1	4	4	1	20	15	12	10	7	TCEA1	protein_coding	CODING	transcription elongation factor A1	2.37123	2.18851e-06	0.000100234
ENSG00000106261	8	6	8	6	5	7	7	30	15	24	32	30	ZKSCAN1	protein_coding	CODING	zinc finger with KRAB and SCAN domains 1	1.88032	2.22368e-06	0.000101687
ENSG00000218226	58	194	160	212	76	65	130	57	19	30	26	58	TATDN2P2			TatD DNase domain containing 2 pseudogene 2	-1.70121	2.26138e-06	0.000103251
ENSG00000136457	24	18	33	23	35	52	12	0	9	9	5	5	CHAD	protein_coding	CODING	chondroadherin	-2.44948	2.27245e-06	0.000103596
ENSG00000090861	7	2	2	3	3	3	5	24	12	14	18	16	AARS	protein_coding	CODING	alanyl-tRNA synthetase	2.14988	2.28404e-06	0.000103851
ENSG00000070182	183	152	368	215	247	190	204	35	163	80	66	127	SPTB	protein_coding	CODING	spectrin beta, erythrocytic	-1.37312	2.28515e-06	0.000103851
ENSG00000185507	21	26	58	25	40	29	31	4	9	9	4	13	IRF7	protein_coding	CODING	interferon regulatory factor 7	-2.00975	2.28858e-06	0.000103851
ENSG00000166337	188	147	167	121	153	150	105	32	108	41	50	77	TAF10	protein_coding	CODING	TATA-box binding protein associated factor 10	-1.36559	2.32473e-06	0.00010533
ENSG00000163468	6	5	4	9	6	5	3	25	24	25	29	12	CCT3	protein_coding	CODING	chaperonin containing TCP1 subunit 3	1.98673	2.35683e-06	0.00010662
ENSG00000198142	0	2	0	0	0	0	0	3	6	4	2	3	SOWAHC	protein_coding	CODING	sosondowah ankyrin repeat domain family member C	2.34681	2.36333e-06	0.000106751
ENSG00000067900	8	3	7	10	2	4	8	27	59	17	35	11	ROCK1	protein_coding	CODING	Rho associated coiled-coil containing protein kinase 1	2.20614	2.37964e-06	0.000107323
ENSG00000110651	1	2	1	3	1	3	0	13	23	6	10	6	CD81	protein_coding	CODING	CD81 molecule	2.44843	2.3898e-06	0.000107505
ENSG00000158941	105	127	89	114	115	121	95	42	32	34	29	85	CCAR2	protein_coding	CODING	cell cycle and apoptosis regulator 2	-1.39682	2.39094e-06	0.000107505
ENSG00000163520	1	0	1	1	3	7	2	14	15	7	4	15	FBLN2	protein_coding	CODING	fibulin 2	2.58995	2.39491e-06	0.00010752
ENSG00000140459	4	3	7	5	1	1	2	0	0	0	0	1	CYP11A1	protein_coding	CODING	cytochrome P450 family 11 subfamily A member 1	-2.07227	2.40434e-06	0.000107779
ENSG00000243859	1	0	1	0	0	1	1	11	3	8	5	3	RPL5P17			ribosomal protein L5 pseudogene 17	2.37538	2.42724e-06	0.000108641
ENSG00000105568	2	2	0	1	1	1	3	11	14	10	5	3	PPP2R1A	protein_coding	CODING	protein phosphatase 2 scaffold subunit Aalpha	2.47167	2.43476e-06	0.000108813
ENSG00000179909	48	55	44	31	42	55	47	9	12	7	10	39	ZNF154	protein_coding	CODING	zinc finger protein 154	-1.81817	2.45166e-06	0.000109314
ENSG00000262831	14	18	10	13	17	11	12	5	0	0	3	4	RP11-498C9.2	antisense	NONCODING		-2.48764	2.45339e-06	0.000109314
ENSG00000213763	0	0	0	0	0	0	0	3	3	3	4	2	ACTBP2			actin, beta pseudogene 2	2.15522	2.46413e-06	0.000109628
ENSG00000122406	37	48	36	68	48	39	37	157	140	98	108	72	RPL5	protein_coding	CODING	ribosomal protein L5	1.33286	2.48928e-06	0.00011058
ENSG00000169676	4	4	5	4	3	3	4	0	0	0	0	1	DRD5	protein_coding	CODING	dopamine receptor D5	-2.12584	2.49675e-06	0.000110746
ENSG00000149823	0	3	0	3	2	2	1	7	10	8	9	7	VPS51	protein_coding	CODING	VPS51, GARP complex subunit	2.42187	2.55811e-06	0.000113297
ENSG00000156411	1	0	0	0	0	0	0	1	6	3	4	2	C14orf2	protein_coding	CODING	chromosome 14 open reading frame 2	2.21485	2.57963e-06	0.000113877
ENSG00000153046	6	1	1	1	4	2	2	12	15	16	14	7	CDYL	protein_coding	CODING	chromodomain Y like	2.3344	2.58137e-06	0.000113877
ENSG00000115484	3	1	2	2	2	2	0	13	9	6	13	7	CCT4	protein_coding	CODING	chaperonin containing TCP1 subunit 4	2.36766	2.58278e-06	0.000113877
ENSG00000140522	80	23	41	21	28	5	31	185	49	67	76	137	RLBP1	protein_coding	CODING	retinaldehyde binding protein 1	1.83559	2.58898e-06	0.000113981
ENSG00000188342	2	2	1	3	1	0	0	11	10	6	4	12	GTF2F2	protein_coding	CODING	general transcription factor IIF subunit 2	2.3928	2.63151e-06	0.000115662
ENSG00000131174	1	0	0	2	0	0	0	7	3	4	9	3	COX7B	protein_coding	CODING	cytochrome c oxidase subunit 7B	2.37178	2.63608e-06	0.000115662
ENSG00000007237	3	1	3	8	7	6	4	19	20	12	25	18	GAS7	protein_coding	CODING	growth arrest specific 7	2.20807	2.63892e-06	0.000115662
ENSG00000265399	38	47	60	60	59	51	31	6	6	25	19	23	RP13-270P17.2	antisense	NONCODING		-1.85544	2.64292e-06	0.000115666
ENSG00000197102	22	16	9	25	27	24	26	52	77	56	89	41	DYNC1H1	protein_coding	CODING	dynein cytoplasmic 1 heavy chain 1	1.57785	2.65464e-06	0.000115867
ENSG00000228703	5	3	10	6	4	7	15	0	2	1	0	1	RP5-1160K1.6	antisense	NONCODING		-2.40249	2.65776e-06	0.000115867
ENSG00000109452	2	2	2	3	1	1	0	11	16	3	7	8	INPP4B	protein_coding	CODING	inositol polyphosphate-4-phosphatase type II B	2.43524	2.65941e-06	0.000115867
ENSG00000130559	2	1	0	2	0	2	1	16	6	10	10	5	CAMSAP1	protein_coding	CODING	calmodulin regulated spectrin associated protein 1	2.36434	2.6632e-06	0.000115867
ENSG00000252481	0	0	0	0	0	0	2	12	3	2	3	3	SCARNA13	snoRNA	NONCODING	small Cajal body-specific RNA 13	2.40845	2.70414e-06	0.000117402
ENSG00000170759	14	21	11	35	12	14	15	58	76	42	56	32	KIF5B	protein_coding	CODING	kinesin family member 5B	1.6388	2.70644e-06	0.000117402
ENSG00000130985	1	2	1	4	1	0	4	9	9	8	18	10	UBA1	protein_coding	CODING	ubiquitin like modifier activating enzyme 1	2.36405	2.71941e-06	0.000117732
ENSG00000213722	2	4	2	3	2	4	0	11	13	15	10	11	DDAH2	protein_coding	CODING	dimethylarginine dimethylaminohydrolase 2	2.36477	2.72202e-06	0.000117732
ENSG00000232682	7	7	7	4	7	4	4	0	0	0	2	1	RP11-388P9.2	antisense	NONCODING		-2.341	2.74515e-06	0.000118559
ENSG00000158373	0	0	1	2	1	1	1	8	4	10	10	3	HIST1H2BD	protein_coding	CODING	histone cluster 1 H2B family member d	2.39527	2.78163e-06	0.000119959
ENSG00000198759	1	1	3	2	2	0	7	11	10	13	12	11	EGFL6	protein_coding	CODING	EGF like domain multiple 6	2.29957	2.80696e-06	0.000120875
ENSG00000163029	7	8	10	9	7	1	4	35	21	27	29	17	SMC6	protein_coding	CODING	structural maintenance of chromosomes 6	2.03295	2.81647e-06	0.000121108
ENSG00000169239	1	1	1	1	0	0	1	8	4	6	4	6	CA5B	protein_coding	CODING	carbonic anhydrase 5B	2.29282	2.82445e-06	0.000121275
ENSG00000273447	3	7	5	3	2	5	5	0	1	1	1	0	AC004067.5	antisense	NONCODING		-2.18365	2.86389e-06	0.00012279
ENSG00000111684	217	267	226	297	205	160	162	83	65	126	78	132	LPCAT3	protein_coding	CODING	lysophosphatidylcholine acyltransferase 3	-1.1905	2.86978e-06	0.000122864
ENSG00000130203	6	10	13	7	11	9	11	23	33	41	33	36	APOE	protein_coding	CODING	apolipoprotein E	1.72434	2.88605e-06	0.000123382
ENSG00000269821	55	203	117	76	129	376	286	27	37	59	72	30	KCNQ1OT1	antisense	NONCODING	KCNQ1 opposite strand/antisense transcript 1 (non-protein coding)	-1.78421	2.89956e-06	0.00012378
ENSG00000134352	54	73	41	49	51	58	78	175	125	119	227	85	IL6ST	protein_coding	CODING	interleukin 6 signal transducer	1.29187	2.91608e-06	0.000124306
ENSG00000165204	5	1	9	4	4	1	9	0	0	1	0	1	OR1K1	protein_coding	CODING	olfactory receptor family 1 subfamily K member 1	-2.22182	2.93499e-06	0.000124829
ENSG00000223947	8	4	5	5	17	6	4	1	3	0	1	1	AC016738.4	antisense	NONCODING		-2.40343	2.9368e-06	0.000124829
ENSG00000196683	5	0	3	5	2	1	2	15	20	13	17	5	TOMM7	protein_coding	CODING	translocase of outer mitochondrial membrane 7	2.41672	2.94825e-06	0.000125136
ENSG00000228992	6	6	14	3	10	49	12	0	1	1	3	1	RPL5P32			ribosomal protein L5 pseudogene 32	-2.76447	2.98994e-06	0.0001266
ENSG00000117868	7	1	3	2	8	8	5	15	41	14	22	15	ESYT2	protein_coding	CODING	extended synaptotagmin 2	2.20351	2.99335e-06	0.0001266
ENSG00000212232	0	0	0	1	0	0	0	10	2	3	5	3	SNORD17	snoRNA	NONCODING	small nucleolar RNA, C/D box 17	2.22963	2.99853e-06	0.0001266
ENSG00000160678	25	17	21	40	35	24	28	4	2	7	8	13	S100A1	protein_coding	CODING	S100 calcium binding protein A1	-2.23046	3.0014e-06	0.0001266
ENSG00000064666	4	1	2	3	2	2	3	12	12	9	19	10	CNN2	protein_coding	CODING	calponin 2	2.23664	3.00418e-06	0.0001266
ENSG00000232112	34	38	34	37	26	18	26	111	56	75	59	121	TMA7	protein_coding	CODING	translation machinery associated 7 homolog	1.44377	3.01053e-06	0.000126687
ENSG00000086102	1	1	2	4	3	2	1	11	9	7	13	20	NFX1	protein_coding	CODING	nuclear transcription factor, X-box binding 1	2.30592	3.0209e-06	0.000126942
ENSG00000100852	15	5	11	13	7	11	13	63	49	36	48	14	ARHGAP5	protein_coding	CODING	Rho GTPase activating protein 5	1.86432	3.03252e-06	0.00012708
ENSG00000229036	28	45	44	43	50	29	40	12	8	12	7	21	RP1-20N2.6	antisense	NONCODING		-1.78422	3.03277e-06	0.00012708
ENSG00000236581	48	97	95	51	50	109	102	21	18	25	44	19	STARD13-AS	processed_transcript	NONCODING	STARD13 antisense RNA	-1.60362	3.05411e-06	0.000127512
ENSG00000103978	6	8	7	7	9	7	3	28	19	35	34	17	TMEM87A	protein_coding	CODING	transmembrane protein 87A	1.91741	3.05552e-06	0.000127512
ENSG00000181163	103	97	82	114	95	76	90	254	230	184	206	144	NPM1	protein_coding	CODING	nucleophosmin	1.10202	3.05604e-06	0.000127512
ENSG00000263345	21	14	21	24	21	20	22	1	6	5	7	3	RP1-59D14.5	antisense	NONCODING		-2.19719	3.06955e-06	0.000127895
ENSG00000143183	9	9	6	4	4	6	7	30	20	32	22	19	TMCO1	protein_coding	CODING	transmembrane and coiled-coil domains 1	1.87535	3.09172e-06	0.000128637
ENSG00000009307	53	31	63	49	50	41	46	159	154	119	116	64	CSDE1	protein_coding	CODING	cold shock domain containing E1	1.32354	3.11818e-06	0.000129471
ENSG00000182872	1	3	0	1	0	0	5	3	16	11	9	9	RBM10	protein_coding	CODING	RNA binding motif protein 10	2.46544	3.12052e-06	0.000129471
ENSG00000162927	106	68	117	40	28	33	93	14	16	16	12	27	PUS10	protein_coding	CODING	pseudouridylate synthase 10	-1.86091	3.14607e-06	0.000130348
ENSG00000273055	21	29	17	8	11	8	16	0	2	3	2	7	CTB-13F3.1	antisense	NONCODING		-2.57559	3.1523e-06	0.000130358
ENSG00000175416	9	9	9	8	8	11	8	24	28	26	38	44	CLTB	protein_coding	CODING	clathrin light chain B	1.71838	3.15515e-06	0.000130358
ENSG00000176700	420	483	263	434	328	271	311	141	112	208	151	246	SCAND2P			SCAN domain containing 2 pseudogene	-1.07587	3.1629e-06	0.000130496
ENSG00000129673	2	1	3	1	3	4	3	1	0	0	0	0	AANAT	protein_coding	CODING	aralkylamine N-acetyltransferase	-2.00404	3.17442e-06	0.000130762
ENSG00000123243	2	0	1	2	6	1	8	6	21	16	10	18	ITIH5	protein_coding	CODING	inter-alpha-trypsin inhibitor heavy chain family member 5	2.46685	3.1782e-06	0.000130762
ENSG00000251350	4	17	20	8	11	14	5	1	1	1	2	1	RP11-328N19.1	lincRNA	NONCODING		-2.53787	3.22333e-06	0.000132435
ENSG00000118482	25	23	33	32	31	28	43	79	91	67	89	67	PHF3	protein_coding	CODING	PHD finger protein 3	1.36109	3.26345e-06	0.000133897
ENSG00000168734	2	3	2	2	0	3	2	11	11	11	13	11	PKIG	protein_coding	CODING	cAMP-dependent protein kinase inhibitor gamma	2.20925	3.27928e-06	0.00013436
ENSG00000035928	7	3	4	4	4	4	7	19	27	18	20	14	RFC1	protein_coding	CODING	replication factor C subunit 1	1.99054	3.28663e-06	0.000134474
ENSG00000177311	10	7	9	6	8	12	7	24	39	25	28	28	ZBTB38	protein_coding	CODING	zinc finger and BTB domain containing 38	1.75958	3.30162e-06	0.000134901
ENSG00000130340	3	0	3	4	0	5	1	16	17	5	15	16	SNX9	protein_coding	CODING	sorting nexin 9	2.46248	3.3086e-06	0.000134999
ENSG00000222019	21	22	24	21	22	28	14	1	9	6	1	10	URAHP			urate (hydroxyiso-) hydrolase, pseudogene	-2.32782	3.3427e-06	0.000136202
ENSG00000081059	123	114	192	91	105	165	141	34	46	74	39	71	TCF7	protein_coding	CODING	transcription factor 7 (T-cell specific, HMG-box)	-1.34372	3.36109e-06	0.000136763
ENSG00000145075	33	64	39	39	45	36	37	6	12	11	6	31	CCDC39	protein_coding	CODING	coiled-coil domain containing 39	-1.81975	3.36599e-06	0.000136774
ENSG00000143882	28	49	32	32	31	76	30	5	13	9	8	18	ATP6V1C2	protein_coding	CODING	ATPase H+ transporting V1 subunit C2	-1.88483	3.37593e-06	0.00013699
ENSG00000169223	0	1	3	0	0	0	0	5	5	8	3	5	LMAN2	protein_coding	CODING	lectin, mannose binding 2	2.36212	3.38325e-06	0.000137098
ENSG00000178209	40	13	21	49	44	17	23	66	73	53	130	84	PLEC	protein_coding	CODING	plectin	1.54186	3.40265e-06	0.000137696
ENSG00000088247	3	0	2	1	1	3	2	10	10	8	14	8	KHSRP	protein_coding	CODING	KH-type splicing regulatory protein	2.34863	3.41286e-06	0.00013792
ENSG00000119729	43	55	41	37	49	32	42	11	16	12	15	13	RHOQ	protein_coding	CODING	ras homolog family member Q	-1.65082	3.42998e-06	0.000138422
ENSG00000143387	15	8	6	17	16	4	13	50	29	38	26	41	CTSK	protein_coding	CODING	cathepsin K	1.77408	3.43622e-06	0.000138485
ENSG00000141404	31	49	56	45	51	67	53	7	23	20	11	21	GNAL	protein_coding	CODING	G protein subunit alpha L	-1.69841	3.44158e-06	0.000138512
ENSG00000259668	4	10	16	16	5	13	14	3	1	0	1	6	RP11-707P17.2	antisense	NONCODING		-2.60818	3.46052e-06	0.000139085
ENSG00000270015	48	45	39	56	21	28	32	14	10	12	9	8	RP11-540B6.6	sense_intronic	NONCODING		-1.80059	3.4693e-06	0.000139248
ENSG00000124614	0	1	0	2	0	0	0	12	6	2	5	3	RPS10	protein_coding	CODING	ribosomal protein S10	2.44753	3.47761e-06	0.000139257
ENSG00000149269	2	0	0	1	0	0	0	7	5	6	7	2	PAK1	protein_coding	CODING	p21 (RAC1) activated kinase 1	2.33595	3.48239e-06	0.000139257
ENSG00000120549	3	1	1	1	2	0	2	12	12	11	13	4	KIAA1217	protein_coding	CODING	KIAA1217	2.36514	3.48366e-06	0.000139257
ENSG00000085224	12	9	4	7	14	7	15	28	47	27	35	26	ATRX	protein_coding	CODING	ATRX, chromatin remodeler	1.775	3.4985e-06	0.000139578
ENSG00000129221	1	0	0	1	0	0	0	9	8	3	5	1	AIPL1	protein_coding	CODING	aryl hydrocarbon receptor interacting protein like 1	2.35002	3.50114e-06	0.000139578
ENSG00000198865	262	195	404	368	243	278	237	105	87	146	144	169	CCDC152	protein_coding	CODING	coiled-coil domain containing 152	-1.11678	3.52134e-06	0.000140142
ENSG00000054654	13	14	16	19	16	20	22	54	85	61	51	27	SYNE2	protein_coding	CODING	spectrin repeat containing nuclear envelope protein 2	1.58156	3.52477e-06	0.000140142
ENSG00000221962	76	71	90	31	77	128	93	12	24	25	25	40	TMEM14E	protein_coding	CODING		-1.6451	3.54739e-06	0.000140851
ENSG00000261471	8	27	34	13	23	11	39	0	2	4	9	4	RP11-61F12.1	antisense	NONCODING		-2.64923	3.57177e-06	0.000141537
ENSG00000186019	7	14	8	5	8	8	6	1	0	3	1	1	AC084219.4	antisense	NONCODING		-2.39337	3.57424e-06	0.000141537
ENSG00000205302	11	12	11	4	7	5	5	26	24	45	37	17	SNX2	protein_coding	CODING	sorting nexin 2	1.87588	3.58863e-06	0.000141778
ENSG00000148600	0	0	2	0	1	1	3	10	8	6	8	2	CDHR1	protein_coding	CODING	cadherin related family member 1	2.38458	3.59756e-06	0.000141778
ENSG00000140988	6	15	6	15	6	12	12	37	38	29	38	25	RPS2	protein_coding	CODING	ribosomal protein S2	1.73953	3.59798e-06	0.000141778
ENSG00000143653	0	1	0	1	0	1	0	4	4	4	5	3	SCCPDH	protein_coding	CODING	saccharopine dehydrogenase (putative)	2.21149	3.60088e-06	0.000141778
ENSG00000168079	30	14	27	21	31	30	35	101	66	70	78	49	SCARA5	protein_coding	CODING	scavenger receptor class A member 5	1.44549	3.60432e-06	0.000141778
ENSG00000107863	13	5	5	11	12	5	16	32	33	30	33	27	ARHGAP21	protein_coding	CODING	Rho GTPase activating protein 21	1.80477	3.60986e-06	0.000141807
ENSG00000148308	0	1	1	0	1	0	1	6	8	7	2	5	GTF3C5	protein_coding	CODING	general transcription factor IIIC subunit 5	2.2829	3.62446e-06	0.000142029
ENSG00000240376	1	0	0	1	3	0	1	8	4	7	5	10	RP11-36C20.1				2.33939	3.62513e-06	0.000142029
ENSG00000158195	2	7	2	3	4	4	1	18	12	26	10	11	WASF2	protein_coding	CODING	WAS protein family member 2	2.23452	3.64773e-06	0.000142725
ENSG00000170325	0	0	1	0	0	0	0	3	4	3	2	1	PRDM10	protein_coding	CODING	PR/SET domain 10	2.14998	3.68449e-06	0.000143832
ENSG00000144224	2	7	11	18	12	12	13	35	34	36	41	28	UBXN4	protein_coding	CODING	UBX domain protein 4	1.80889	3.68576e-06	0.000143832
ENSG00000244371	2	7	5	6	1	10	6	1	0	0	2	0	PFN1P8			profilin 1 pseudogene 8	-2.32446	3.70268e-06	0.000144302
ENSG00000157734	206	388	218	308	217	268	187	119	107	103	110	138	SNX22	protein_coding	CODING	sorting nexin 22	-1.10455	3.75241e-06	0.000145873
ENSG00000126709	0	0	1	0	0	0	0	3	3	3	4	2	IFI6	protein_coding	CODING	interferon alpha inducible protein 6	2.16031	3.75286e-06	0.000145873
ENSG00000247081	4	4	4	5	5	5	5	0	0	0	0	2	RP11-318M2.2	antisense	NONCODING		-2.20067	3.75817e-06	0.000145887
ENSG00000161204	1	1	2	0	0	1	1	4	11	4	10	3	ABCF3	protein_coding	CODING	ATP binding cassette subfamily F member 3	2.37268	3.79519e-06	0.000147131
ENSG00000100600	6	3	2	7	4	1	4	13	18	15	19	13	LGMN	protein_coding	CODING	legumain	2.13974	3.82834e-06	0.000148222
ENSG00000101955	2	1	0	3	0	0	2	8	10	4	8	6	SRPX	protein_coding	CODING	sushi repeat containing protein, X-linked	2.42604	3.87707e-06	0.000149694
ENSG00000163913	1	2	0	0	1	1	1	1	8	7	7	9	IFT122	protein_coding	CODING	intraflagellar transport 122	2.41713	3.87756e-06	0.000149694
ENSG00000105185	2	5	1	2	2	0	2	12	11	10	12	5	PDCD5	protein_coding	CODING	programmed cell death 5	2.36615	3.88158e-06	0.000149694
ENSG00000038219	16	15	10	10	14	13	19	31	51	40	61	31	BOD1L1	protein_coding	CODING	biorientation of chromosomes in cell division 1 like 1	1.61362	3.90359e-06	0.000150347
ENSG00000127884	0	0	0	3	1	0	0	7	11	5	3	7	ECHS1	protein_coding	CODING	enoyl-CoA hydratase, short chain 1	2.40985	3.92027e-06	0.000150792
ENSG00000170638	75	50	119	118	85	53	52	34	25	15	15	40	TRABD	protein_coding	CODING	TraB domain containing	-1.60209	3.92802e-06	0.000150894
ENSG00000108953	32	19	13	28	26	33	17	93	64	74	79	37	YWHAE	protein_coding	CODING	tyrosine 3-monooxygenase/tryptophan 5-monooxygenase activation protein epsilon	1.49817	3.95081e-06	0.000151572
ENSG00000126895	10	14	8	21	7	16	12	3	2	4	1	2	AVPR2	protein_coding	CODING	arginine vasopressin receptor 2	-2.4633	3.95879e-06	0.000151682
ENSG00000165487	1	1	0	1	0	1	1	6	5	3	4	2	MICU2	protein_coding	CODING	mitochondrial calcium uptake 2	2.23686	4.00943e-06	0.000153315
ENSG00000118680	4	8	4	3	2	0	1	18	18	12	16	9	MYL12B	protein_coding	CODING	myosin light chain 12B	2.28563	4.0118e-06	0.000153315
ENSG00000006530	77	58	89	37	63	50	47	7	37	19	19	19	AGK	protein_coding	CODING	acylglycerol kinase	-1.68957	4.03688e-06	0.000153948
ENSG00000188559	0	0	0	0	2	2	0	5	6	3	6	3	RALGAPA2	protein_coding	CODING	Ral GTPase activating protein catalytic alpha subunit 2	2.31557	4.03879e-06	0.000153948
ENSG00000114942	14	14	6	11	7	14	7	60	41	25	44	17	EEF1B2	protein_coding	CODING	eukaryotic translation elongation factor 1 beta 2	1.8135	4.04659e-06	0.000154047
ENSG00000270820	94	76	51	64	50	52	52	9	17	23	21	40	RP11-355B11.2	antisense	NONCODING		-1.61579	4.05788e-06	0.000154278
ENSG00000146006	59	107	110	50	66	149	116	16	30	29	40	40	LRRTM2	protein_coding	CODING	leucine rich repeat transmembrane neuronal 2	-1.54579	4.08528e-06	0.00015512
ENSG00000112769	6	11	6	10	20	9	17	37	47	22	48	31	LAMA4	protein_coding	CODING	laminin subunit alpha 4	1.75062	4.0998e-06	0.000155471
ENSG00000109111	10	9	12	6	13	14	13	37	33	30	39	32	SUPT6H	protein_coding	CODING	SPT6 homolog, histone chaperone	1.6497	4.17107e-06	0.00015787
ENSG00000157999	13	11	20	17	14	25	16	4	1	5	6	3	ANKRD61	protein_coding	CODING	ankyrin repeat domain 61	-2.3918	4.17375e-06	0.00015787
ENSG00000271032	5	6	10	6	8	6	2	0	3	0	0	1	CTD-2527I21.14	antisense	NONCODING		-2.3579	4.20116e-06	0.000158505
ENSG00000155229	95	89	99	80	76	87	72	22	32	25	27	64	MMS19	protein_coding	CODING	MMS19 homolog, cytosolic iron-sulfur assembly component	-1.41775	4.20639e-06	0.000158505
ENSG00000144674	29	21	30	19	16	24	25	60	64	61	88	46	GOLGA4	protein_coding	CODING	golgin A4	1.4312	4.20662e-06	0.000158505
ENSG00000159307	3	1	1	4	3	5	1	6	15	24	23	7	SCUBE1	protein_coding	CODING	signal peptide, CUB domain and EGF like domain containing 1	2.39063	4.24741e-06	0.000159838
ENSG00000111276	4	2	7	5	10	6	7	23	29	23	25	15	CDKN1B	protein_coding	CODING	cyclin dependent kinase inhibitor 1B	1.89284	4.26496e-06	0.000160294
ENSG00000049323	4	3	3	3	6	4	6	17	51	14	11	15	LTBP1	protein_coding	CODING	latent transforming growth factor beta binding protein 1	2.11346	4.33231e-06	0.000162618
ENSG00000176485	0	0	3	2	0	0	3	9	10	8	4	8	PLA2G16	protein_coding	CODING	phospholipase A2 group XVI	2.4006	4.35792e-06	0.000163372
ENSG00000071082	68	53	64	68	52	45	72	159	147	121	140	109	RPL31	protein_coding	CODING	ribosomal protein L31	1.17232	4.40795e-06	0.000165038
ENSG00000119326	4	8	13	5	5	3	1	35	19	29	15	14	CTNNAL1	protein_coding	CODING	catenin alpha like 1	2.07595	4.41977e-06	0.000165271
ENSG00000204568	1	2	0	0	2	1	2	13	8	6	10	4	MRPS18B	protein_coding	CODING	mitochondrial ribosomal protein S18B	2.34232	4.43681e-06	0.000165699
ENSG00000160216	4	2	2	0	0	1	0	14	6	5	10	7	AGPAT3	protein_coding	CODING	1-acylglycerol-3-phosphate O-acyltransferase 3	2.48266	4.44762e-06	0.000165783
ENSG00000260034	77	112	91	84	99	124	104	19	31	43	31	78	RP11-266L9.2	antisense	NONCODING		-1.42321	4.45303e-06	0.000165783
ENSG00000213918	66	41	26	40	34	37	47	10	10	11	7	27	DNASE1	protein_coding	CODING	deoxyribonuclease 1	-1.78454	4.45591e-06	0.000165783
ENSG00000218227	2	0	0	0	1	1	1	6	9	4	3	8	RP11-889L3.1				2.31666	4.52772e-06	0.000168243
ENSG00000226608	0	0	0	0	0	0	0	2	3	4	4	2	FTLP3			ferritin light chain pseudogene 3	2.11123	4.68777e-06	0.000173972
ENSG00000228852	6	10	3	9	12	8	12	0	1	0	2	2	RP11-57H12.5	antisense	NONCODING		-2.42174	4.69487e-06	0.000174016
ENSG00000225028	10	14	9	7	15	9	6	0	13	1	0	0	RP11-330M19.1	lincRNA	NONCODING		-2.62143	4.72719e-06	0.000174995
ENSG00000174243	11	5	11	9	11	9	6	24	40	25	49	19	DDX23	protein_coding	CODING	DEAD-box helicase 23	1.76814	4.77826e-06	0.000176664
ENSG00000273108	18	21	24	14	16	15	15	1	3	1	5	9	RP11-416N2.4	antisense	NONCODING		-2.33535	4.82357e-06	0.000178116
ENSG00000124193	2	3	1	0	10	2	2	11	21	9	6	14	SRSF6	protein_coding	CODING	serine and arginine rich splicing factor 6	2.47687	4.84112e-06	0.000178392
ENSG00000137815	10	4	7	7	4	4	3	19	19	16	25	21	RTF1	protein_coding	CODING	RTF1 homolog, Paf1/RNA polymerase II complex component	1.94898	4.84611e-06	0.000178392
ENSG00000153201	18	10	13	9	11	21	20	37	52	35	58	33	RANBP2	protein_coding	CODING	RAN binding protein 2	1.59271	4.84916e-06	0.000178392
ENSG00000249852	9	14	12	5	12	54	14	0	6	2	4	0	AC145676.2	protein_coding	CODING		-2.71248	4.864e-06	0.000178716
ENSG00000083642	3	2	2	3	2	2	3	11	21	12	12	6	PDS5B	protein_coding	CODING	PDS5 cohesin associated factor B	2.18418	4.87899e-06	0.000179044
ENSG00000136156	39	19	37	30	24	10	28	109	54	64	66	67	ITM2B	protein_coding	CODING	integral membrane protein 2B	1.49536	4.88755e-06	0.000179135
ENSG00000068024	1	2	0	0	1	3	0	5	7	6	6	8	HDAC4	protein_coding	CODING	histone deacetylase 4	2.36495	4.92018e-06	0.000180108
ENSG00000211896	2	0	4	1	2	2	7	37	70	9	13	2	IGHG1	Ig_TcR	Ig_TcR	immunoglobulin heavy constant gamma 1 (G1m marker)	2.83164	4.93401e-06	0.00018039
ENSG00000198467	52	35	30	46	35	31	20	76	448	48	113	85	TPM2	protein_coding	CODING	tropomyosin 2 (beta)	1.68216	4.9801e-06	0.00018185
ENSG00000126698	10	17	12	13	9	7	8	30	35	40	35	26	DNAJC8	protein_coding	CODING	DnaJ heat shock protein family (Hsp40) member C8	1.67045	5.0338e-06	0.000183585
ENSG00000169439	25	22	26	20	29	15	33	77	52	78	53	61	SDC2	protein_coding	CODING	syndecan 2	1.41822	5.04145e-06	0.000183637
ENSG00000007202	2	5	3	4	1	1	4	11	19	13	14	9	KIAA0100	protein_coding	CODING	KIAA0100	2.19489	5.09069e-06	0.000185202
ENSG00000163817	7	4	5	3	3	1	11	47	9	26	14	21	SLC6A20	protein_coding	CODING	solute carrier family 6 member 20	2.20497	5.13194e-06	0.000186473
ENSG00000157895	0	0	1	1	1	0	1	5	5	4	5	4	C12orf43	protein_coding	CODING	chromosome 12 open reading frame 43	2.19032	5.1509e-06	0.000186709
ENSG00000188452	156	382	108	262	102	150	260	74	56	68	57	100	CERKL	protein_coding	CODING	ceramide kinase like	-1.37992	5.15108e-06	0.000186709
ENSG00000198961	24	10	14	19	13	11	15	52	63	31	49	33	PJA2	protein_coding	CODING	praja ring finger ubiquitin ligase 2	1.58668	5.17186e-06	0.000187045
ENSG00000088387	2	1	2	1	6	6	1	16	15	11	10	13	DOCK9	protein_coding	CODING	dedicator of cytokinesis 9	2.23772	5.17301e-06	0.000187045
ENSG00000173369	11	9	5	22	9	8	8	29	25	40	92	20	C1QB	protein_coding	CODING	complement C1q B chain	1.8546	5.20214e-06	0.000187679
ENSG00000139842	2	4	0	2	2	4	2	10	15	9	15	9	CUL4A	protein_coding	CODING	cullin 4A	2.2575	5.20326e-06	0.000187679
ENSG00000234290	64	65	67	40	80	51	70	3	30	21	12	50	AC116366.6	antisense	NONCODING		-1.87196	5.23163e-06	0.000188473
ENSG00000105701	11	5	9	4	14	3	5	25	40	28	29	14	FKBP8	protein_coding	CODING	FK506 binding protein 8	1.89965	5.25941e-06	0.000189147
ENSG00000273179	4	6	6	8	3	20	4	2	2	0	0	0	RP11-20I20.4	antisense	NONCODING		-2.40284	5.26314e-06	0.000189147
ENSG00000047578	0	1	1	1	2	2	0	4	6	5	12	10	KIAA0556	protein_coding	CODING	KIAA0556	2.32215	5.28938e-06	0.000189858
ENSG00000151176	0	0	0	0	0	0	0	5	2	3	3	1	PLBD2	protein_coding	CODING	phospholipase B domain containing 2	2.11739	5.32809e-06	0.000191016
ENSG00000100461	2	6	1	3	5	3	2	11	14	12	21	16	RBM23	protein_coding	CODING	RNA binding motif protein 23	2.12205	5.34027e-06	0.000191202
[truncated: 3,674 more rows]
