# Supplementary material for: Complete Transcriptome Profiling of Normal and Age-Related Macular Degeneration Eye Tissues Reveals Dysregulation of Anti-Sense Transcription
Source: Sci Rep. 2018 Feb 14;8:3040. doi: 10.1038/s41598-018-21104-7 (PMC5813239; doi:10.1038/s41598-018-21104-7)
Supplement: Supplementary file 4 — Supplementary Table 3 [file 41598_2018_21104_MOESM4_ESM.xlsx]

## Sheet: ncRNA.Norm_PR.vs.AMD_PR
Complete Transcriptome Profiling of Normal and Age-Related Macular Degeneration Eye Tissues Reveals Dysregulation of Anti-Sense Transcription
Eun Ji Kim, Gregory G. Grant, Anita S. Bowman, Naqi Haider, Harini V. Gudiseva, Venkata Ramana Murthy Chavali
Supplemental Table 3
id	Normal_PR_1	Normal_PR_2	Normal_PR_3	Normal_PR_4	Normal_PR_5	Normal_PR_6	Normal_PR_7	Normal_PR_8	AMD_PR_1	AMD_PR_2	AMD_PR_3	AMD_PR_4	AMD_PR_5	AMD_PR_6	geneSymbol	Biotype	Type	geneName	logFC	LimmaVoom.pvalue	BH.qvalue
ENSG00000201098	316	795	715	470	594	929	541	617	3778	2901	3928	3688	4876	3473	RNY1	misc_RNA	NONCODING	RNA, Ro-associated Y1	2.63877	4.42675e-14	4.16107e-10
ENSG00000269968	6	9	11	16	26	15	11	22	360	354	376	168	227	154	RP5-940J5.9	antisense	NONCODING		4.21882	9.20444e-14	4.16107e-10
ENSG00000201793	813	941	1303	926	1309	1389	857	1080	5213	5575	5473	4602	5365	3677	RN7SKP9	misc_RNA	NONCODING	RNA, 7SK small nuclear pseudogene 9	2.21354	1.175e-13	4.16107e-10
ENSG00000207292	14	54	43	23	30	52	35	38	402	248	390	332	457	260	Y_RNA	misc_RNA	NONCODING		3.31175	8.04846e-13	2.13767e-09
ENSG00000265401	4	6	4	2	2	0	3	4	148	138	124	85	166	50	RP11-138I1.4	antisense	NONCODING		5.15543	3.07052e-12	5.67152e-09
ENSG00000200314	117	127	218	109	87	149	163	206	954	777	1956	1403	1804	679	Y_RNA	misc_RNA	NONCODING		3.04789	3.31566e-12	5.67152e-09
ENSG00000262211	1	1	0	1	0	3	0	0	54	21	49	11	12	15	CTD-2031P19.5	antisense	NONCODING		4.3591	3.73688e-12	5.67152e-09
ENSG00000223255	619	724	1036	864	1140	1216	748	913	3828	4319	4103	3513	3636	2423	RN7SKP274	misc_RNA	NONCODING		2.00215	5.06803e-12	6.73034e-09
ENSG00000200867	48	41	70	39	85	63	37	53	576	785	752	476	781	207	RN7SKP36	misc_RNA	NONCODING	RNA, 7SK small nuclear pseudogene 36	3.36344	7.47244e-12	8.8208e-09
ENSG00000201428	339	436	567	489	703	654	406	524	2116	2061	2060	1991	1799	1581	RN7SKP71	misc_RNA	NONCODING	RNA, 7SK small nuclear pseudogene 71	1.92868	1.17068e-11	1.07673e-08
ENSG00000207008	372	453	554	556	631	854	558	464	2311	1818	2731	2708	2370	1540	SNORA54	snoRNA	NONCODING	small nucleolar RNA, H/ACA box 54	2.01543	1.1754e-11	1.07673e-08
ENSG00000239224	45	56	103	71	78	96	64	65	483	517	532	504	443	239	RN7SL546P	misc_RNA	NONCODING	RNA, 7SL, cytoplasmic 546, pseudogene	2.6235	1.21618e-11	1.07673e-08
ENSG00000202217	36	56	57	60	73	62	61	57	340	316	347	272	302	198	RN7SKP47	misc_RNA	NONCODING	RNA, 7SK small nuclear pseudogene 47	2.33888	5.15727e-11	4.0135e-08
ENSG00000265168	2	0	0	2	1	1	1	1	49	51	24	20	24	12	RP11-192H23.5	antisense	NONCODING		4.30471	5.28888e-11	4.0135e-08
ENSG00000201955	156	198	346	207	152	218	297	385	1031	823	2399	1713	1898	989	RNY3P1	misc_RNA	NONCODING	RNA, Ro-associated Y3 pseudogene 1	2.55857	6.84143e-11	4.84556e-08
ENSG00000239899	108	155	202	163	194	220	121	180	709	598	940	650	596	522	RN7SL674P	misc_RNA	NONCODING	RNA, 7SL, cytoplasmic 674, pseudogene	1.99569	7.7608e-11	5.15317e-08
ENSG00000200472	5	1	6	7	1	8	1	2	73	74	63	54	65	29	RN7SKP44	misc_RNA	NONCODING	RNA, 7SK small nuclear pseudogene 44	4.02479	8.57429e-11	5.35842e-08
ENSG00000234961	1	1	2	0	0	0	0	0	24	34	54	7	10	10	RP11-124N14.3	antisense	NONCODING		4.12309	1.71672e-10	1.01325e-07
ENSG00000267062	1	0	0	0	0	0	0	2	11	16	11	8	22	11	CTD-2659N19.10	antisense	NONCODING		3.57476	1.93725e-10	1.03485e-07
ENSG00000199550	6	11	1	3	14	12	7	7	93	80	89	77	103	81	Y_RNA	misc_RNA	NONCODING		3.77966	1.95298e-10	1.03485e-07
ENSG00000206913	3	7	7	7	7	7	3	7	48	40	77	48	38	48	SNORA7	snoRNA	NONCODING		2.99602	2.1284e-10	1.03485e-07
ENSG00000201665	1	2	4	1	10	5	1	1	119	145	115	96	131	19	RN7SKP6	misc_RNA	NONCODING	RNA, 7SK small nuclear pseudogene 6	4.99707	2.14295e-10	1.03485e-07
ENSG00000201901	142	181	277	224	258	301	159	237	1013	1207	1099	797	1035	541	RN7SKP48	misc_RNA	NONCODING	RNA, 7SK small nuclear pseudogene 48	2.07204	2.58293e-10	1.19309e-07
ENSG00000249568	1	0	1	3	1	0	2	1	49	37	46	11	27	13	RP11-234O6.2	antisense	NONCODING		4.19645	2.77286e-10	1.22745e-07
ENSG00000200629	0	1	0	0	4	0	2	3	25	18	23	20	36	16	Y_RNA	misc_RNA	NONCODING	RNA, Ro-associated Y1 pseudogene 11	3.97975	5.54903e-10	2.35811e-07
ENSG00000212214	5	5	5	2	7	7	2	3	44	19	58	45	47	68	SNORA48	snoRNA	NONCODING	small nucleolar RNA, H/ACA box 48	3.29095	8.26565e-10	3.37747e-07
ENSG00000200673	9	4	9	8	16	11	10	4	134	145	106	105	127	32	RN7SKP174	misc_RNA	NONCODING	RNA, 7SK small nuclear pseudogene 174	3.48945	8.7029e-10	3.42443e-07
ENSG00000200312	2456	2590	4522	3075	4085	4682	2889	4168	10312	10612	11334	8814	11035	6700	RN7SKP255	misc_RNA	NONCODING	RNA, 7SK small nuclear pseudogene 255	1.47159	1.27269e-09	4.82894e-07
ENSG00000269604	1	1	1	0	0	1	0	1	15	18	18	6	24	6	AC005523.2	antisense	NONCODING		3.58821	1.36598e-09	5.00421e-07
ENSG00000229124	10	18	14	10	23	19	14	15	205	179	328	73	87	60	VIM-AS1	antisense	NONCODING	VIM antisense RNA 1	3.07513	2.01097e-09	7.12153e-07

## Sheet: ncRNA.Norm_PRCS.vs.AMD_PRCS
id	Normal_PRCS_1	Normal_PRCS_2	Normal_PRCS_3	Normal_PRCS_4	Normal_PRCS_5	Normal_PRCS_6	Normal_PRCS_7	AMD_PRCS_1	AMD_PRCS_2	AMD_PRCS_3	AMD_PRCS_4	AMD_PRCS_5	geneSymbol	Biotype	Type	geneName	logFC	LimmaVoom.pvalue	BH.qvalue
ENSG00000265401	6	4	2	2	2	6	5	90	75	65	85	109	RP11-138I1.4	antisense	NONCODING		4.49257	1.63991e-10	1.35226e-06
ENSG00000200867	62	27	41	44	90	88	101	866	356	563	458	642	RN7SKP36	misc_RNA	NONCODING	RNA, 7SK small nuclear pseudogene 36	3.2671	3.73455e-10	1.35226e-06
ENSG00000269968	3	3	3	6	1	3	3	93	75	56	56	37	RP5-940J5.9	antisense	NONCODING		4.31522	4.05217e-10	1.35226e-06
ENSG00000201665	6	1	1	5	4	8	2	168	69	98	69	117	RN7SKP6	misc_RNA	NONCODING	RNA, 7SK small nuclear pseudogene 6	4.93133	5.18853e-10	1.35226e-06
ENSG00000201793	820	741	805	770	1566	1467	1495	5976	3204	4424	4291	4940	RN7SKP9	misc_RNA	NONCODING	RNA, 7SK small nuclear pseudogene 9	2.15539	8.40263e-10	1.75195e-06
ENSG00000200472	2	3	3	6	5	6	5	110	46	58	70	50	RN7SKP44	misc_RNA	NONCODING	RNA, 7SK small nuclear pseudogene 44	3.90884	1.07891e-09	1.8746e-06
ENSG00000201901	162	132	181	155	349	268	248	1215	645	890	770	706	RN7SKP48	misc_RNA	NONCODING	RNA, 7SK small nuclear pseudogene 48	2.07512	1.04786e-08	1.56057e-05
ENSG00000200673	4	9	10	5	28	7	18	127	69	85	87	87	RN7SKP174	misc_RNA	NONCODING	RNA, 7SK small nuclear pseudogene 174	3.28149	2.70788e-08	3.1869e-05
ENSG00000199550	0	1	0	2	2	2	2	30	13	15	13	13	Y_RNA	misc_RNA	NONCODING		3.4604	2.75128e-08	3.1869e-05
ENSG00000202217	78	36	46	49	86	71	64	398	193	278	273	277	RN7SKP47	misc_RNA	NONCODING	RNA, 7SK small nuclear pseudogene 47	2.27474	3.20647e-08	3.34274e-05
ENSG00000267601	0	0	0	0	0	0	0	5	10	6	7	3	RP11-323N12.5	antisense	NONCODING		3.23795	6.54559e-08	6.20343e-05
ENSG00000239224	27	41	63	47	111	98	123	537	196	421	321	358	RN7SL546P	misc_RNA	NONCODING	RNA, 7SL, cytoplasmic 546, pseudogene	2.47912	1.03355e-07	8.97896e-05
ENSG00000254741	2	1	1	0	1	2	2	20	23	10	15	12	RP11-661A12.7	antisense	NONCODING		3.45341	1.21275e-07	9.72532e-05
ENSG00000201428	358	327	431	398	779	658	719	2283	1111	1488	1515	1522	RN7SKP71	misc_RNA	NONCODING	RNA, 7SK small nuclear pseudogene 71	1.68173	2.33554e-07	0.000173915
ENSG00000223255	754	764	746	763	1652	1380	1662	4583	2351	2890	2883	2932	RN7SKP274	misc_RNA	NONCODING		1.61098	3.0121e-07	0.000209341
ENSG00000261054	13	6	12	4	9	5	11	47	107	41	74	38	RP11-6O2.4	antisense	NONCODING		2.81886	4.80066e-07	0.000312793
ENSG00000212443	236	366	363	244	657	410	422	180	82	47	49	66	SNORA53	snoRNA	NONCODING	small nucleolar RNA, H/ACA box 53	-2.24394	7.90298e-07	0.000474708
ENSG00000251143	12	6	6	4	11	13	7	57	115	37	55	35	RP11-849H4.4	antisense	NONCODING		2.77362	8.27872e-07	0.000474708
ENSG00000200966	0	0	2	2	4	2	3	26	16	15	19	11	RN7SKP87	misc_RNA	NONCODING	RNA, 7SK small nuclear pseudogene 87	3.16574	8.65175e-07	0.000474708
ENSG00000259716	0	0	0	4	1	3	2	15	176	21	25	11	RP5-977B1.11	antisense	NONCODING		4.16306	1.31756e-06	0.000686777
ENSG00000200312	3310	2171	2313	2591	5377	4874	4354	11058	6468	8454	7004	7649	RN7SKP255	misc_RNA	NONCODING	RNA, 7SK small nuclear pseudogene 255	1.29755	1.47894e-06	0.000734188
ENSG00000201955	13	29	10	14	37	36	90	312	125	126	114	288	RNY3P1	misc_RNA	NONCODING	RNA, Ro-associated Y3 pseudogene 1	2.79781	1.65484e-06	0.000784168
ENSG00000200314	14	8	11	11	35	28	72	345	85	115	92	279	Y_RNA	misc_RNA	NONCODING		2.97615	2.37869e-06	0.00107817
ENSG00000202512	299	207	201	282	462	471	361	1435	607	853	827	831	RN7SKP230	misc_RNA	NONCODING	RNA, 7SK small nuclear pseudogene 230	1.5459	2.75693e-06	0.00119754
ENSG00000228408	0	0	0	0	1	0	0	1	7	8	2	8	RP1-111D6.3	lincRNA	NONCODING		2.63345	3.2585e-06	0.00135879
ENSG00000201315	262	190	240	252	479	429	427	1234	624	811	754	920	RN7SKP227	misc_RNA	NONCODING	RNA, 7SK small nuclear pseudogene 227	1.50414	3.459e-06	0.00138693
ENSG00000200783	131	112	111	146	265	213	226	658	324	467	425	423	RN7SKP180	misc_RNA	NONCODING	RNA, 7SK small nuclear pseudogene 180	1.50472	4.94655e-06	0.00185025
ENSG00000201098	76	110	73	82	303	240	306	1671	525	398	572	857	RNY1	misc_RNA	NONCODING	RNA, Ro-associated Y1	2.34236	4.99948e-06	0.00185025
ENSG00000239899	148	176	175	169	300	233	387	1000	376	719	509	536	RN7SL674P	misc_RNA	NONCODING	RNA, 7SL, cytoplasmic 674, pseudogene	1.52271	5.14697e-06	0.00185025
ENSG00000212214	2	1	1	5	5	11	6	68	22	17	31	29	SNORA48	snoRNA	NONCODING	small nucleolar RNA, H/ACA box 48	3.05404	6.44528e-06	0.00223974

## Sheet: allgenes.Normal_PR.vs.AMD_PR
id	Normal_PR_1	Normal_PR_2	Normal_PR_3	Normal_PR_4	Normal_PR_5	Normal_PR_6	Normal_PR_7	Normal_PR_8	AMD_PR_1	AMD_PR_2	AMD_PR_3	AMD_PR_4	AMD_PR_5	AMD_PR_6	geneSymbol	Biotype	Type	geneName	logFC	LimmaVoom.pvalue	BH.qvalue
ENSG00000201793	813	941	1303	926	1309	1389	857	1080	5213	5575	5473	4602	5365	3677	RN7SKP9	misc_RNA	NONCODING	RNA, 7SK small nuclear pseudogene 9	2.22313	1.47914e-11	4.33564e-07
ENSG00000201098	316	795	715	470	594	929	541	617	3778	2901	3928	3688	4876	3473	RNY1	misc_RNA	NONCODING	RNA, Ro-associated Y1	2.64854	6.63435e-11	9.7233e-07
ENSG00000184258	0	0	0	0	1	1	0	0	47	37	34	6	13	28	CDR1	protein_coding	CODING	cerebellar degeneration related protein 1	4.95464	2.23763e-10	1.68589e-06
ENSG00000201428	339	436	567	489	703	654	406	524	2116	2061	2060	1991	1799	1581	RN7SKP71	misc_RNA	NONCODING	RNA, 7SK small nuclear pseudogene 71	1.93921	2.68897e-10	1.68589e-06
ENSG00000265401	4	6	4	2	2	0	3	4	148	138	124	85	166	50	RP11-138I1.4	antisense	NONCODING		5.0591	2.87577e-10	1.68589e-06
ENSG00000207292	14	54	43	23	30	52	35	38	402	248	390	332	457	260	Y_RNA	misc_RNA	NONCODING		3.3292	4.58716e-10	2.06831e-06
ENSG00000202217	36	56	57	60	73	62	61	57	340	316	347	272	302	198	RN7SKP47	misc_RNA	NONCODING	RNA, 7SK small nuclear pseudogene 47	2.34234	6.16003e-10	2.06831e-06
ENSG00000223255	619	724	1036	864	1140	1216	748	913	3828	4319	4103	3513	3636	2423	RN7SKP274	misc_RNA	NONCODING		2.01341	6.34139e-10	2.06831e-06
ENSG00000269968	6	9	11	16	26	15	11	22	360	354	376	168	227	154	RP5-940J5.9	antisense	NONCODING		4.22078	6.35057e-10	2.06831e-06
ENSG00000239224	45	56	103	71	78	96	64	65	483	517	532	504	443	239	RN7SL546P	misc_RNA	NONCODING	RNA, 7SL, cytoplasmic 546, pseudogene	2.63647	2.0546e-09	5.5294e-06
ENSG00000207008	372	453	554	556	631	854	558	464	2311	1818	2731	2708	2370	1540	SNORA54	snoRNA	NONCODING	small nucleolar RNA, H/ACA box 54	2.02581	2.07503e-09	5.5294e-06
ENSG00000206913	3	7	7	7	7	7	3	7	48	40	77	48	38	48	SNORA7	snoRNA	NONCODING		2.99065	2.97845e-09	7.0884e-06
ENSG00000265168	2	0	0	2	1	1	1	1	49	51	24	20	24	12	RP11-192H23.5	antisense	NONCODING		4.32482	3.14374e-09	7.0884e-06
ENSG00000239899	108	155	202	163	194	220	121	180	709	598	940	650	596	522	RN7SL674P	misc_RNA	NONCODING	RNA, 7SL, cytoplasmic 674, pseudogene	2.00398	3.92376e-09	8.21524e-06
ENSG00000207001	1	2	4	5	5	2	4	3	29	24	34	32	28	19	SNORD116-2	snoRNA	NONCODING	small nucleolar RNA, C/D box 116-2	2.93287	7.51684e-09	1.46889e-05
ENSG00000200314	117	127	218	109	87	149	163	206	954	777	1956	1403	1804	679	Y_RNA	misc_RNA	NONCODING		3.04284	8.59217e-09	1.57408e-05
ENSG00000267062	1	0	0	0	0	0	0	2	11	16	11	8	22	11	CTD-2659N19.10	antisense	NONCODING		3.5201	9.26753e-09	1.59794e-05
ENSG00000200472	5	1	6	7	1	8	1	2	73	74	63	54	65	29	RN7SKP44	misc_RNA	NONCODING	RNA, 7SK small nuclear pseudogene 44	4.07677	1.04149e-08	1.69601e-05
ENSG00000272113	0	0	0	0	1	0	0	0	8	4	6	7	6	10	Y_RNA	misc_RNA	NONCODING		2.72843	1.25685e-08	1.91147e-05
ENSG00000249568	1	0	1	3	1	0	2	1	49	37	46	11	27	13	RP11-234O6.2	antisense	NONCODING		4.24881	1.33351e-08	1.91147e-05
ENSG00000200867	48	41	70	39	85	63	37	53	576	785	752	476	781	207	RN7SKP36	misc_RNA	NONCODING	RNA, 7SK small nuclear pseudogene 36	3.36246	1.36943e-08	1.91147e-05
ENSG00000200998	1	1	1	1	0	0	0	1	9	9	10	6	6	15	Y_RNA	misc_RNA	NONCODING		2.99451	1.52468e-08	2.03143e-05
ENSG00000201315	242	213	369	261	355	385	243	366	1092	1184	1007	901	1131	671	RN7SKP227	misc_RNA	NONCODING	RNA, 7SK small nuclear pseudogene 227	1.72313	1.96652e-08	2.45011e-05
ENSG00000201901	142	181	277	224	258	301	159	237	1013	1207	1099	797	1035	541	RN7SKP48	misc_RNA	NONCODING	RNA, 7SK small nuclear pseudogene 48	2.08768	2.0061e-08	2.45011e-05
ENSG00000251143	14	15	5	8	6	11	13	9	83	94	89	46	50	67	RP11-849H4.4	antisense	NONCODING		2.77568	2.50943e-08	2.94226e-05
ENSG00000199550	6	11	1	3	14	12	7	7	93	80	89	77	103	81	Y_RNA	misc_RNA	NONCODING		3.7914	2.90383e-08	3.27374e-05
ENSG00000207063	8	3	7	4	10	5	7	5	30	28	45	43	35	35	SNORD116-1	snoRNA	NONCODING	small nucleolar RNA, C/D box 116-1	2.48624	3.94731e-08	4.28532e-05
ENSG00000201665	1	2	4	1	10	5	1	1	119	145	115	96	131	19	RN7SKP6	misc_RNA	NONCODING	RNA, 7SK small nuclear pseudogene 6	4.97048	4.46508e-08	4.6743e-05
ENSG00000212214	5	5	5	2	7	7	2	3	44	19	58	45	47	68	SNORA48	snoRNA	NONCODING	small nucleolar RNA, H/ACA box 48	3.33682	5.20961e-08	5.14572e-05
ENSG00000262211	1	1	0	1	0	3	0	0	54	21	49	11	12	15	CTD-2031P19.5	antisense	NONCODING		4.23516	5.2665e-08	5.14572e-05

## Sheet: allgenes.Norm_PRCS.vs.AMD_PRCS
id	Normal_PRCS_1	Normal_PRCS_2	Normal_PRCS_3	Normal_PRCS_4	Normal_PRCS_5	Normal_PRCS_6	Normal_PRCS_7	AMD_PRCS_1	AMD_PRCS_2	AMD_PRCS_3	AMD_PRCS_4	AMD_PRCS_5	geneSymbol	Biotype	Type	geneName	logFC	LimmaVoom.pvalue	BH.qvalue
ENSG00000265401	6	4	2	2	2	6	5	90	75	65	85	109	RP11-138I1.4	antisense	NONCODING		4.38985	3.10938e-09	9.06789e-05
ENSG00000201665	6	1	1	5	4	8	2	168	69	98	69	117	RN7SKP6	misc_RNA	NONCODING	RNA, 7SK small nuclear pseudogene 6	4.7547	1.01716e-08	0.000140346
ENSG00000269968	3	3	3	6	1	3	3	93	75	56	56	37	RP5-940J5.9	antisense	NONCODING		4.23662	1.73031e-08	0.000140346
ENSG00000200472	2	3	3	6	5	6	5	110	46	58	70	50	RN7SKP44	misc_RNA	NONCODING	RNA, 7SK small nuclear pseudogene 44	3.86973	1.92499e-08	0.000140346
ENSG00000200867	62	27	41	44	90	88	101	866	356	563	458	642	RN7SKP36	misc_RNA	NONCODING	RNA, 7SK small nuclear pseudogene 36	3.21625	1.15572e-07	0.000674087
ENSG00000201793	820	741	805	770	1566	1467	1495	5976	3204	4424	4291	4940	RN7SKP9	misc_RNA	NONCODING	RNA, 7SK small nuclear pseudogene 9	2.10803	2.32004e-07	0.00112765
ENSG00000202217	78	36	46	49	86	71	64	398	193	278	273	277	RN7SKP47	misc_RNA	NONCODING	RNA, 7SK small nuclear pseudogene 47	2.22617	4.89152e-07	0.00203788
ENSG00000254741	2	1	1	0	1	2	2	20	23	10	15	12	RP11-661A12.7	antisense	NONCODING		3.21432	8.11128e-07	0.00270341
ENSG00000201901	162	132	181	155	349	268	248	1215	645	890	770	706	RN7SKP48	misc_RNA	NONCODING	RNA, 7SK small nuclear pseudogene 48	2.02077	8.34301e-07	0.00270341
ENSG00000200673	4	9	10	5	28	7	18	127	69	85	87	87	RN7SKP174	misc_RNA	NONCODING	RNA, 7SK small nuclear pseudogene 174	3.16932	9.44515e-07	0.00275449
ENSG00000199550	0	1	0	2	2	2	2	30	13	15	13	13	Y_RNA	misc_RNA	NONCODING		3.48441	1.813e-06	0.0048066
ENSG00000142102	941	981	1509	1281	1404	1186	1055	212	710	251	299	180	ATHL1	protein_coding	CODING	protein-glucosylgalactosylhydroxylysine glucosidase	-2.02217	3.62517e-06	0.00800399
ENSG00000185518	939	575	672	718	677	678	1404	1957	1977	2119	1807	1969	SV2B	protein_coding	CODING	synaptic vesicle glycoprotein 2B	1.33984	3.68824e-06	0.00800399
ENSG00000261054	13	6	12	4	9	5	11	47	107	41	74	38	RP11-6O2.4	antisense	NONCODING		2.76986	3.8424e-06	0.00800399
ENSG00000251143	12	6	6	4	11	13	7	57	115	37	55	35	RP11-849H4.4	antisense	NONCODING		2.73658	5.4416e-06	0.0105796
ENSG00000200966	0	0	2	2	4	2	3	26	16	15	19	11	RN7SKP87	misc_RNA	NONCODING	RNA, 7SK small nuclear pseudogene 87	3.01064	6.10738e-06	0.0111318
ENSG00000267601	0	0	0	0	0	0	0	5	10	6	7	3	RP11-323N12.5	antisense	NONCODING		2.78938	7.72329e-06	0.0132491
ENSG00000201428	358	327	431	398	779	658	719	2283	1111	1488	1515	1522	RN7SKP71	misc_RNA	NONCODING	RNA, 7SK small nuclear pseudogene 71	1.63348	9.06132e-06	0.0146809
ENSG00000239224	27	41	63	47	111	98	123	537	196	421	321	358	RN7SL546P	misc_RNA	NONCODING	RNA, 7SL, cytoplasmic 546, pseudogene	2.42205	9.89076e-06	0.0151813
ENSG00000249931	10	6	12	8	7	9	6	1	0	0	2	2	GOLGA8K	protein_coding	CODING	golgin A8 family member K	-2.7927	1.2058e-05	0.016515
ENSG00000228408	0	0	0	0	1	0	0	1	7	8	2	8	RP1-111D6.3	lincRNA	NONCODING		2.65762	1.25785e-05	0.016515
ENSG00000269604	1	2	1	3	1	2	1	10	16	10	16	5	AC005523.2	antisense	NONCODING		2.55419	1.29622e-05	0.016515
ENSG00000222038	1	2	0	4	3	0	0	16	12	17	15	15	POTEJ	protein_coding	CODING	POTE ankyrin domain family member J	3.41719	1.30249e-05	0.016515
ENSG00000259716	0	0	0	4	1	3	2	15	176	21	25	11	RP5-977B1.11	antisense	NONCODING		4.39031	1.46861e-05	0.0178454
ENSG00000212443	236	366	363	244	657	410	422	180	82	47	49	66	SNORA53	snoRNA	NONCODING	small nucleolar RNA, H/ACA box 53	-2.29356	1.81525e-05	0.0211752
ENSG00000223255	754	764	746	763	1652	1380	1662	4583	2351	2890	2883	2932	RN7SKP274	misc_RNA	NONCODING		1.56175	2.07503e-05	0.0232747
ENSG00000256222	11	2	8	7	20	31	28	187	64	109	119	143	MTRNR2L3	protein_coding	CODING	MT-RNR2-like 3	3.36883	2.17094e-05	0.0234485
ENSG00000268059	0	0	0	0	1	1	0	6	3	3	3	2	AL441883.1	protein_coding	CODING		1.95355	2.38578e-05	0.0248488
ENSG00000185215	3162	6372	4806	5617	4507	4924	5846	1416	3246	2128	2185	1956	TNFAIP2	protein_coding	CODING	TNF alpha induced protein 2	-1.22429	3.46395e-05	0.0348342
ENSG00000201315	262	190	240	252	479	429	427	1234	624	811	754	920	RN7SKP227	misc_RNA	NONCODING	RNA, 7SK small nuclear pseudogene 227	1.45402	3.69503e-05	0.0359194
