# Supplementary material for: Complete Transcriptome Profiling of Normal and Age-Related Macular Degeneration Eye Tissues Reveals Dysregulation of Anti-Sense Transcription
Source: Sci Rep. 2018 Feb 14;8:3040. doi: 10.1038/s41598-018-21104-7 (PMC5813239; doi:10.1038/s41598-018-21104-7)
Supplement: Supplementary file 5 — Supplementary Table 4 [file 41598_2018_21104_MOESM5_ESM.xlsx]

## Sheet: markerGenes.sense
Complete Transcriptome Profiling of Normal and Age-Related Macular Degeneration Eye Tissues Reveals Dysregulation of Anti-Sense Transcription
Eun Ji Kim, Gregory G. Grant, Anita S. Bowman, Naqi Haider, Harini V. Gudiseva, Venkata Ramana Murthy Chavali
Supplementary Table. 4
ID	geneSymbol	AMD_PRCS_1	AMD_PRCS_2	AMD_PRCS_3	AMD_PRCS_4	AMD_PRCS_5	AMD_PR_1	AMD_PR_2	AMD_PR_3	AMD_PR_4	AMD_PR_5	AMD_PR_6	Normal_PR_1	Normal_PR_2	Normal_PR_3	Normal_PR_4	Normal_PR_5	Normal_PR_6	Normal_PR_7	Normal_PR_8	Normal_PRCS_1	Normal_PRCS_2	Normal_PRCS_3	Normal_PRCS_4	Normal_PRCS_5	Normal_PRCS_6	Normal_PRCS_7
ENSG00000116745	RPE65	328904	114501	113433	103725	283090	25904	17730	6378	33015	4753	5311	22894	6584	5803	8399	4819	7889	79982	2586	266013	202139	300239	264917	152317	11024	161228
ENSG00000167995	BEST1	113133	29769	54572	39424	84670	11303	5359	3813	12943	1714	2902	7498	4303	2233	2496	1897	2294	24417	1263	95638	49268	110645	62055	43958	5310	68589
ENSG00000163914	RHO	12874	2989	846	8132	712	547033	658100	322062	817984	947202	895006	970894	545988	867757	458705	558092	739010	760243	872521	871	693	44	125	339	3994	551
ENSG00000102076	OPN1LW	167	630	9	111	7	6912	5991	8672	10465	5212	10187	9958	7553	8362	8280	5606	5627	5252	5762	18	10	7	1	5	30	2
ENSG00000128617	OPN1SW	51	42	0	30	21	1672	2479	1355	1663	1728	1509	1604	597	2691	1928	2217	1717	1067	2331	21	3	2	1	1	21	11
ENSG00000148604	RGR	55707	15990	21723	18921	50253	9879	8378	4542	9909	7358	7997	11310	11513	6571	3324	4926	5765	25868	5337	72718	25068	57542	29966	29031	2887	38152
