# Supplementary material for: Complete Transcriptome Profiling of Normal and Age-Related Macular Degeneration Eye Tissues Reveals Dysregulation of Anti-Sense Transcription
Source: Sci Rep. 2018 Feb 14;8:3040. doi: 10.1038/s41598-018-21104-7 (PMC5813239; doi:10.1038/s41598-018-21104-7)
Supplement: Supplementary file 6 — Supplementary Table 5 [file 41598_2018_21104_MOESM6_ESM.xlsx]

## Sheet: sheet1
Complete Transcriptome Profiling of Normal and Age-Related Macular Degeneration Eye Tissues Reveals Dysregulation of Anti-Sense Transcription
Eun Ji Kim, Gregory G. Grant, Anita S. Bowman, Naqi Haider, Harini V. Gudiseva, Venkata Ramana Murthy Chavali
Supplementary Table 5
	geneSymbol		AMD_PR_1	AMD_PR_2	AMD_PR_3	AMD_PR_4	AMD_PR_5	Normal_PR_1	Normal_PR_2	Normal_PR_3	Normal_PR_4	Normal_PR_5
a	RN7SK	sense	2245429	2028045	2326472	1986731	1836122	2093027	1906225	2425788	3175029	2504584
		antisense	3257	3127	2862	1496	2004	45	34	79	41	102
	geneSymbol		AMD_PR_1	AMD_PR_2	AMD_PR_3	AMD_PR_4	AMD_PR_5	Normal_PR_1	Normal_PR_2	Normal_PR_3	Normal_PR_4	Normal_PR_5
b	RHO	sense	547033	658100	322062	817984	947202	970894	545988	867757	458705	558092
		antisense	863	1053	498	831	1254	194	61	112	66	119
			AMD_PRCS_1	AMD_PRCS_2	AMD_PRCS_3	AMD_PRCS_4	AMD_PRCS_5	Normal_PRCS_1	Normal_PRCS_2	Normal_PRCS_3	Normal_PRCS_4	Normal_PRCS_5
c	RN7SL2	sense	1480315	1196899	1942967	1305511	912937	1037532	1149871	1279774	1111759	1222097
		antisense	3920	3130	4912	3755	2668	298	259	246	277	375
			AMD_PRCS_1	AMD_PRCS_2	AMD_PRCS_3	AMD_PRCS_4	AMD_PRCS_5	Normal_PRCS_1	Normal_PRCS_2	Normal_PRCS_3	Normal_PRCS_4	Normal_PRCS_5
d	EEF1A1	sense	462362	460966	426722	415396	410447	467819	510239	496360	573967	520699
		antisense	652	634	383	557	312	101	77	90	141	103
